# Supplementary material for: α-Hederin Alleviates Endoplasmic Reticulum Stress by Upregulating TRIM38 Expression, Thereby Inhibiting Hepatic Stellate Cell Activation and Liver Fibrosis
Source: Biomedicines. 2026 Apr 5;14(4):829. doi: 10.3390/biomedicines14040829 (PMC13113476; doi:10.3390/biomedicines14040829)
Supplement: Supplementary file 1 [file biomedicines-14-00829-s001.zip]

Archive with 3 entries (2 files):
- biomedicines-4158417-supplementary/
- biomedicines-4158417-supplementary/Table S1 DEGs.xlsx
- biomedicines-4158417-supplementary/Table S2 GSEA.xlsx
