# Supplementary material for: α-Hederin Alleviates Endoplasmic Reticulum Stress by Upregulating TRIM38 Expression, Thereby Inhibiting Hepatic Stellate Cell Activation and Liver Fibrosis
Source: Biomedicines. 2026 Apr 5;14(4):829. doi: 10.3390/biomedicines14040829 (PMC13113476; doi:10.3390/biomedicines14040829)
Supplement: Supplementary file 1 [file biomedicines-14-00829-s001.zip › biomedicines-4158417-supplementary/Table S1 DEGs.xlsx]

## Sheet: Sheet1
gene_id	hederin_readcount	control_readcount	log2FoldChange	pvalue	padj	hederin1	hederin2	hederin3	control1	control2	control3	symbol	description
ENSG00000243742	951.21	131.29	2.8597	3.42e-32	1.25e-27	4.3389	8.45208	6.6173	0.85059	0.98581	0.861369	RPLP0P2	ribosomal protein lateral stalk subunit P0 pseudogene 2 [Source:HGNC Symbol;Acc:HGNC:17960]
ENSG00000163874	2910.78	644.35	2.1758	1.6e-27	1.95e-23	21.7843	23.4723	27.9288	5.27274	5.84656	5.62816	ZC3H12A	zinc finger CCCH-type containing 12A [Source:HGNC Symbol;Acc:HGNC:26259]
ENSG00000135116	266.32	13.42	4.303	1.57e-27	1.95e-23	0.575162	1.13466	1.42326	0.0532859	0.0387802	0.0655108	HRK	harakiri, BCL2 interacting protein [Source:HGNC Symbol;Acc:HGNC:5185]
ENSG00000154734	5662.02	1539.51	1.8785	2.79e-26	2.55e-22	17.3774	21.3469	21.7712	6.01873	5.09833	5.83389	ADAMTS1	ADAM metallopeptidase with thrombospondin type 1 motif 1 [Source:HGNC Symbol;Acc:HGNC:217]
ENSG00000149968	587.41	50.24	3.5475	2.25e-25	1.65e-21	5.05728	12.9417	7.52209	0.663453	0.630716	0.883846	MMP3	matrix metallopeptidase 3 [Source:HGNC Symbol;Acc:HGNC:7173]
ENSG00000116396	1414.91	5491.76	-1.9563	3.11e-24	1.9e-20	1.04227	1.7177	1.53913	5.89461	4.98983	6.05373	KCNC4	potassium voltage-gated channel subfamily C member 4 [Source:HGNC Symbol;Acc:HGNC:6236]
ENSG00000115963	39151.9	7083.23	2.4666	3.22e-22	1.54e-18	291.867	232.189	308.15	52.5138	53.5441	52.3207	RND3	Rho family GTPase 3 [Source:HGNC Symbol;Acc:HGNC:671]
ENSG00000108821	14390.5	43691.8	-1.6022	3.36e-22	1.54e-18	31.5015	48.0386	46.6783	132.741	122.96	134.245	COL1A1	collagen type I alpha 1 chain [Source:HGNC Symbol;Acc:HGNC:2197]
ENSG00000127528	1565.63	4741.74	-1.5985	3.93e-22	1.6e-18	11.3618	17.1407	15.2305	44.9816	45.5374	44.608	KLF2	Kruppel like factor 2 [Source:HGNC Symbol;Acc:HGNC:6347]
ENSG00000248360	152.22	13.84	3.4601	7.04e-22	2.58e-18	0.515746	0.946843	0.923589	0.0792163	0.0730255	0.0660862	LINC00504	long intergenic non-protein coding RNA 504 [Source:HGNC Symbol;Acc:HGNC:43555]
ENSG00000073756	567.33	46.61	3.6065	1.66e-21	5.54e-18	1.48105	2.34388	4.514	0.241819	0.232613	0.208755	PTGS2	prostaglandin-endoperoxide synthase 2 [Source:HGNC Symbol;Acc:HGNC:9605]
ENSG00000115009	383.1	21.63	4.1483	2.03e-21	6.2e-18	2.52896	7.28738	9.91198	0.385835	0.366797	0.337976	CCL20	C-C motif chemokine ligand 20 [Source:HGNC Symbol;Acc:HGNC:10619]
ENSG00000164400	664.1	73.91	3.1712	2.23e-21	6.27e-18	11.2545	25.4548	31.668	2.34145	2.79926	2.39286	CSF2	colony stimulating factor 2 [Source:HGNC Symbol;Acc:HGNC:2434]
ENSG00000189056	894.64	233.81	1.9364	6.26e-21	1.63e-17	0.483049	0.703376	0.812399	0.180685	0.171817	0.178077	RELN	reelin [Source:HGNC Symbol;Acc:HGNC:9957]
ENSG00000128342	2456.39	351.03	2.8078	6.67e-21	1.63e-17	9.22582	17.8654	24.1062	2.39808	2.71184	2.17456	LIF	LIF interleukin 6 family cytokine [Source:HGNC Symbol;Acc:HGNC:6596]
ENSG00000079263	611.28	102.12	2.5841	8.3e-21	1.9e-17	2.89404	2.62682	2.86624	0.426945	0.571324	0.4705	SP140	SP140 nuclear body protein [Source:HGNC Symbol;Acc:HGNC:17133]
ENSG00000103316	231.01	17.66	3.6878	9.37e-21	2.02e-17	1.78681	1.74015	1.37318	0.187219	0.0961561	0.112455	CRYM	crystallin mu [Source:HGNC Symbol;Acc:HGNC:2418]
ENSG00000276085	491.05	58.08	3.0842	1.35e-20	2.76e-17	4.55327	11.4507	11.1243	1.04667	1.21212	0.916839	CCL3L1	C-C motif chemokine ligand 3 like 1 [Source:HGNC Symbol;Acc:HGNC:10628]
ENSG00000173391	504.15	43.16	3.5481	2.5e-20	4.82e-17	1.88521	5.28446	6.32519	0.35836	0.365128	0.411203	OLR1	oxidized low density lipoprotein receptor 1 [Source:HGNC Symbol;Acc:HGNC:8133]
ENSG00000237596	277.98	35.8	2.9576	5.02e-20	9.2e-17	0.617367	0.928934	1.20769	0.105325	0.0993003	0.153768	-	novel transcript
ENSG00000103489	2580.4	8263.31	-1.6791	6.94e-20	1.21e-16	4.7877	7.06178	6.47944	21.7564	17.3849	20.8229	XYLT1	xylosyltransferase 1 [Source:HGNC Symbol;Acc:HGNC:15516]
ENSG00000258791	480.55	40.94	3.5568	1.31e-19	2.19e-16	3.95339	4.01054	2.52267	0.204227	0.320561	0.419033	LINC00520	long intergenic non-protein coding RNA 520 [Source:HGNC Symbol;Acc:HGNC:19843]
ENSG00000235385	2215.35	148.88	3.8952	2.18e-19	3.47e-16	52.625	29.3734	21.8154	2.66627	2.78221	2.23463	LINC02154	long intergenic non-protein coding RNA 2154 [Source:HGNC Symbol;Acc:HGNC:53015]
ENSG00000139112	4504.54	1298.79	1.7941	3.8e-18	5.81e-15	27.3187	27.5093	31.0032	8.82015	8.85213	8.08057	GABARAPL1	GABA type A receptor associated protein like 1 [Source:HGNC Symbol;Acc:HGNC:4068]
ENSG00000110203	638.94	137.01	2.2229	5.38e-18	7.88e-15	10.9517	10.4353	14.0349	2.53322	2.96982	2.3798	FOLR3	folate receptor gamma [Source:HGNC Symbol;Acc:HGNC:3795]
ENSG00000135346	975.68	109.56	3.1548	5.94e-18	8.38e-15	15.6527	12.4136	8.72542	1.50152	1.70119	1.23324	CGA	glycoprotein hormones, alpha polypeptide [Source:HGNC Symbol;Acc:HGNC:1885]
ENSG00000081041	2723.32	292.76	3.2182	1.06e-17	1.43e-14	31.5479	35.393	88.618	5.33414	6.14025	5.34688	CXCL2	C-X-C motif chemokine ligand 2 [Source:HGNC Symbol;Acc:HGNC:4603]
ENSG00000122641	7304.45	2277.63	1.6811	1.75e-17	2.29e-14	18.6971	22.4434	27.9685	7.75597	6.63439	7.71726	INHBA	inhibin subunit beta A [Source:HGNC Symbol;Acc:HGNC:6066]
ENSG00000187479	411.66	27.58	3.897	1.22e-16	1.54e-13	3.09063	3.63335	10.5848	0.472196	0.347309	0.340288	C11orf96	chromosome 11 open reading frame 96 [Source:HGNC Symbol;Acc:HGNC:38675]
ENSG00000229621	94.03	1.51	6.0608	4.24e-16	5.18e-13	0.961147	1.18724	1.02962	0	0.0231197	0.0292918	LINC01822	long intergenic non-protein coding RNA 1822 [Source:HGNC Symbol;Acc:HGNC:52627]
ENSG00000100302	1602.05	4387.22	-1.4537	5.57e-16	6.58e-13	10.6812	12.0893	13.3868	33.521	33.8003	34.9636	RASD2	RASD family member 2 [Source:HGNC Symbol;Acc:HGNC:18229]
ENSG00000175471	514.01	132.56	1.9529	8.19e-16	9.38e-13	1.04977	1.05277	1.17956	0.290938	0.263804	0.326803	MCTP1	multiple C2 and transmembrane domain containing 1 [Source:HGNC Symbol;Acc:HGNC:26183]
ENSG00000143554	274.02	806.58	-1.5582	8.82e-16	9.51e-13	1.07541	1.56659	1.2878	3.96334	3.9354	3.95187	SLC27A3	solute carrier family 27 member 3 [Source:HGNC Symbol;Acc:HGNC:10997]
ENSG00000189238	741.95	118.96	2.6395	8.63e-16	9.51e-13	2.57897	1.90207	1.7539	0.361696	0.357245	0.352035	LINC00943	long intergenic non-protein coding RNA 943 [Source:HGNC Symbol;Acc:HGNC:48639]
ENSG00000221878	224.68	31.76	2.8218	1.56e-15	1.64e-12	1.1761	1.54611	0.874971	0.187254	0.19282	0.148904	PSG7	pregnancy specific beta-1-glycoprotein 7 [Source:HGNC Symbol;Acc:HGNC:9524]
ENSG00000186480	6623.48	1962.66	1.7547	3.56e-15	3.62e-12	46.9832	46.8939	45.5215	14.5172	15.3486	13.3392	INSIG1	insulin induced gene 1 [Source:HGNC Symbol;Acc:HGNC:6083]
ENSG00000176046	188.65	30.62	2.6364	4.47e-15	4.43e-12	0.748139	0.973804	0.957893	0.132596	0.207475	0.10596	NUPR1	nuclear protein 1, transcriptional regulator [Source:HGNC Symbol;Acc:HGNC:29990]
ENSG00000246763	271.03	863.36	-1.6724	5.88e-15	5.68e-12	2.48204	3.23032	3.28976	11.3947	8.52057	9.53866	RGMB-AS1	RGMB antisense RNA 1 [Source:HGNC Symbol;Acc:HGNC:48666]
ENSG00000136244	2232.65	274.12	3.0255	6.33e-15	5.95e-12	15.356	21.5984	49.9812	4.18015	3.08277	3.39584	IL6	interleukin 6 [Source:HGNC Symbol;Acc:HGNC:6018]
ENSG00000236453	2132.12	490.89	2.1186	7.34e-15	6.72e-12	56.4655	44.2661	51.4634	11.5425	12.7385	12.7848	-	novel transcript
ENSG00000114796	1203.3	274.74	2.1313	1.42e-14	1.27e-11	2.87904	2.91695	5.1137	0.859873	0.872556	0.820039	KLHL24	kelch like family member 24 [Source:HGNC Symbol;Acc:HGNC:25947]
ENSG00000137809	237.3	793.5	-1.7383	1.96e-14	1.71e-11	0.376485	0.741895	0.627289	1.92265	2.03001	1.91502	ITGA11	integrin subunit alpha 11 [Source:HGNC Symbol;Acc:HGNC:6136]
ENSG00000136999	1302.86	395.9	1.7194	4.17e-14	3.56e-11	9.23002	13.0764	17.2163	4.03651	4.20906	3.92441	CCN3	cellular communication network factor 3 [Source:HGNC Symbol;Acc:HGNC:7885]
ENSG00000232679	113.49	3.38	5.0735	4.7e-14	3.92e-11	1.96865	1.55677	0.932594	0.0202736	0.0280338	0.0947142	LINC01705	long intergenic non-protein coding RNA 1705 [Source:HGNC Symbol;Acc:HGNC:52493]
ENSG00000231924	351.53	46.82	2.9138	6.25e-14	5.09e-11	2.1187	1.94484	1.28771	0.185957	0.326777	0.244336	PSG1	pregnancy specific beta-1-glycoprotein 1 [Source:HGNC Symbol;Acc:HGNC:9514]
ENSG00000256128	451.85	133.57	1.7594	6.6e-14	5.26e-11	1.62785	2.23631	2.75516	0.702062	0.684976	0.603533	LINC00944	long intergenic non-protein coding RNA 944 [Source:HGNC Symbol;Acc:HGNC:48640]
ENSG00000203446	87.85	3.4	4.702	8.28e-14	6.46e-11	1.65236	1.12902	0.901797	0.0434091	0.060025	0.0506996	SUGCT-AS1	SUGCT antisense RNA 1 [Source:HGNC Symbol;Acc:HGNC:40745]
ENSG00000169429	48110	8433.58	2.5121	1.15e-13	8.75e-11	633.805	349.061	636.201	99.2473	101.473	101.97	CXCL8	C-X-C motif chemokine ligand 8 [Source:HGNC Symbol;Acc:HGNC:6025]
ENSG00000143479	3090.41	1077.21	1.5206	1.5e-13	1.12e-10	6.53062	7.27719	9.64954	2.7363	2.80808	2.86232	DYRK3	dual specificity tyrosine phosphorylation regulated kinase 3 [Source:HGNC Symbol;Acc:HGNC:3094]
ENSG00000165805	69.11	2.93	4.5125	1.9e-13	1.39e-10	0.346039	0.31687	0.274566	0.0205592	0.00947623	0.012006	C12orf50	chromosome 12 open reading frame 50 [Source:HGNC Symbol;Acc:HGNC:26665]
ENSG00000258667	1150.1	314.69	1.8692	2.69e-13	1.9e-10	13.2857	13.7954	21.4973	4.80485	4.04668	4.81186	HIF1A-AS3	HIF1A antisense RNA 3 [Source:HGNC Symbol;Acc:HGNC:54284]
ENSG00000182871	2084.32	4974.28	-1.2548	2.69e-13	1.9e-10	5.12257	6.67832	7.54428	15.8882	15.1751	16.1751	COL18A1	collagen type XVIII alpha 1 chain [Source:HGNC Symbol;Acc:HGNC:2195]
ENSG00000162576	114.44	435.19	-1.9198	3.17e-13	2.19e-10	0.486408	1.03398	1.02361	3.39603	3.13307	3.12973	MXRA8	matrix remodeling associated 8 [Source:HGNC Symbol;Acc:HGNC:7542]
ENSG00000128590	1656.38	522.44	1.664	3.32e-13	2.25e-10	16.8245	15.5438	17.7543	5.66434	5.37176	5.51011	DNAJB9	DnaJ heat shock protein family (Hsp40) member B9 [Source:HGNC Symbol;Acc:HGNC:6968]
ENSG00000137834	603.82	1624.25	-1.4279	3.69e-13	2.46e-10	1.51466	1.95487	2.05995	5.4428	4.37033	5.4544	SMAD6	SMAD family member 6 [Source:HGNC Symbol;Acc:HGNC:6772]
ENSG00000183696	3193.99	955.56	1.7412	4.07e-13	2.66e-10	11.4813	25.0161	19.4654	5.72805	5.69239	5.34715	UPP1	uridine phosphorylase 1 [Source:HGNC Symbol;Acc:HGNC:12576]
ENSG00000140465	964.03	347.09	1.4741	6.2e-13	3.99e-10	6.76992	7.65828	7.83199	2.67047	3.02055	2.60471	CYP1A1	cytochrome P450 family 1 subfamily A member 1 [Source:HGNC Symbol;Acc:HGNC:2595]
ENSG00000112343	975.68	109.56	1.5548	5.94e-18	8.38e-15	15.6527	12.4136	8.72542	1.50152	1.70119	1.23324	TRIM38	glycoprotein hormones, alpha polypeptide [Source:HGNC Symbol;Acc:HGNC:1885]
ENSG00000233251	164.99	606.39	-1.874	1.01e-12	6.36e-10	0.64929	1.03154	1.33164	4.02952	3.15701	3.9767	-	novel transcript, antisense to CCDC85A
ENSG00000174136	2868.97	6955.91	-1.278	2.62e-12	1.63e-09	10.3026	11.4998	11.6773	28.9202	26.9281	28.3235	RGMB	repulsive guidance molecule BMP co-receptor b [Source:HGNC Symbol;Acc:HGNC:26896]
ENSG00000166922	1070.27	323.24	1.7278	2.76e-12	1.69e-09	9.84472	17.4877	11.1688	3.9559	4.27202	3.5981	SCG5	secretogranin V [Source:HGNC Symbol;Acc:HGNC:10816]
ENSG00000168003	28295	11622	1.2837	2.93e-12	1.76e-09	81.9996	140.879	128.805	47.4471	49.5142	49.1403	SLC3A2	solute carrier family 3 member 2 [Source:HGNC Symbol;Acc:HGNC:11026]
ENSG00000196549	9181.27	2029.09	2.1778	3.46e-12	2.05e-09	28.041	17.5053	24.4654	5.53997	5.54263	5.4508	MME	membrane metalloendopeptidase [Source:HGNC Symbol;Acc:HGNC:7154]
ENSG00000166897	137.64	696.58	-2.3334	4.7e-12	2.73e-09	0.183422	0.599306	0.499599	2.16002	1.93781	2.27256	ELFN2	extracellular leucine rich repeat and fibronectin type III domain containing 2 [Source:HGNC Symbol;Acc:HGNC:29396]
ENSG00000135253	459.05	73.84	2.6322	5.57e-12	3.19e-09	1.20157	0.869151	0.658051	0.182603	0.146407	0.145168	KCP	kielin cysteine rich BMP regulator [Source:HGNC Symbol;Acc:HGNC:17585]
ENSG00000170577	196.67	558.74	-1.5087	5.9e-12	3.32e-09	2.03041	2.7911	2.13313	6.91759	6.97532	6.46148	SIX2	SIX homeobox 2 [Source:HGNC Symbol;Acc:HGNC:10888]
ENSG00000217128	6172.19	2509.18	1.2985	6.17e-12	3.43e-09	16.0206	20.9002	24.1743	8.92243	7.52576	8.95686	FNIP1	folliculin interacting protein 1 [Source:HGNC Symbol;Acc:HGNC:29418]
ENSG00000127920	11490.8	4188.31	1.4561	6.6e-12	3.61e-09	90.6002	93.1323	111.168	36.7772	41.0041	33.6672	GNG11	G protein subunit gamma 11 [Source:HGNC Symbol;Acc:HGNC:4403]
ENSG00000153233	365.69	62.57	2.5402	8.85e-12	4.77e-09	2.24087	1.74537	1.46645	0.434983	0.279637	0.285214	PTPRR	protein tyrosine phosphatase receptor type R [Source:HGNC Symbol;Acc:HGNC:9680]
ENSG00000107968	548.45	168.6	1.7023	9.08e-12	4.83e-09	3.22633	3.64576	5.36815	1.32246	1.29215	1.23821	MAP3K8	mitogen-activated protein kinase kinase kinase 8 [Source:HGNC Symbol;Acc:HGNC:6860]
ENSG00000165105	108.27	21.13	2.3605	1.17e-11	6.12e-09	0.287639	0.54457	0.467882	0.0809968	0.0800002	0.0946002	RASEF	RAS and EF-hand domain containing [Source:HGNC Symbol;Acc:HGNC:26464]
ENSG00000142156	5707.55	12338.6	-1.1121	1.23e-11	6.33e-09	20.3996	31.4513	29.5857	58.9392	60.7947	59.366	COL6A1	collagen type VI alpha 1 chain [Source:HGNC Symbol;Acc:HGNC:2211]
ENSG00000166900	8486.8	2756.62	1.6222	1.69e-11	8.6e-09	31.5235	27.5427	29.5886	10.2987	10.066	9.95199	STX3	syntaxin 3 [Source:HGNC Symbol;Acc:HGNC:11438]
ENSG00000186409	496.82	103.06	2.2672	1.76e-11	8.85e-09	0.598252	0.521285	0.365458	0.112086	0.109653	0.106866	CCDC30	coiled-coil domain containing 30 [Source:HGNC Symbol;Acc:HGNC:26103]
ENSG00000235537	57.4	1.7	5.0926	1.79e-11	8.87e-09	0.908728	0.610019	0.79178	0.0205226	0.0283781	0.0239693	-	novel transcript
ENSG00000250497	69.98	2.28	4.9604	2.05e-11	1e-08	0.462179	0.371747	0.262466	0.0160798	0.0222347	0	-	novel transcript
ENSG00000151623	465.34	147.29	1.6599	2.33e-11	1.12e-08	1.42365	1.81099	2.30934	0.669057	0.623474	0.499432	NR3C2	nuclear receptor subfamily 3 group C member 2 [Source:HGNC Symbol;Acc:HGNC:7979]
ENSG00000164746	177.53	49.44	1.8481	2.77e-11	1.3e-08	1.66694	2.41348	2.04336	0.498437	0.595771	0.651217	C7orf57	chromosome 7 open reading frame 57 [Source:HGNC Symbol;Acc:HGNC:22247]
ENSG00000137868	12.49	95.47	-2.9054	2.74e-11	1.3e-08	0.023362	0.0372462	0.0706568	0.365893	0.301489	0.33368	STRA6	signaling receptor and transporter of retinol STRA6 [Source:HGNC Symbol;Acc:HGNC:30650]
ENSG00000134363	3870.95	1196.65	1.6935	2.97e-11	1.38e-08	34.6347	29.1431	44.6754	12.075	11.1828	11.6967	FST	follistatin [Source:HGNC Symbol;Acc:HGNC:3971]
ENSG00000105825	53585.5	14706.1	1.8655	3.42e-11	1.57e-08	348.759	556.193	852.312	153.409	173.277	156.69	TFPI2	tissue factor pathway inhibitor 2 [Source:HGNC Symbol;Acc:HGNC:11761]
ENSG00000104059	126.83	25.15	2.3448	3.87e-11	1.75e-08	0.55059	0.563331	0.570092	0.0960473	0.151131	0.100574	FAM189A1	family with sequence similarity 189 member A1 [Source:HGNC Symbol;Acc:HGNC:29075]
ENSG00000221955	3012.35	1057.21	1.5113	4.38e-11	1.96e-08	9.37083	15.5678	18.0684	4.54164	5.47126	5.18787	SLC12A8	solute carrier family 12 member 8 [Source:HGNC Symbol;Acc:HGNC:15595]
ENSG00000138650	655.39	269.75	1.2797	5.21e-11	2.3e-08	1.45754	1.87959	1.68337	0.707844	0.678627	0.742951	PCDH10	protocadherin 10 [Source:HGNC Symbol;Acc:HGNC:13404]
ENSG00000175197	1489.02	381.32	1.9652	6.17e-11	2.69e-08	33.5388	24.4045	28.0829	7.47012	8.78413	7.179	DDIT3	DNA damage inducible transcript 3 [Source:HGNC Symbol;Acc:HGNC:2726]
ENSG00000155265	213.09	60.99	1.8043	6.66e-11	2.87e-08	0.771127	0.791828	0.836356	0.213113	0.236525	0.26528	GOLGA7B	golgin A7 family member B [Source:HGNC Symbol;Acc:HGNC:31668]
ENSG00000163359	8730.7	33908.9	-1.9574	6.99e-11	2.95e-08	5.32509	14.1549	13.5253	44.5487	38.1089	44.0641	COL6A3	collagen type VI alpha 3 chain [Source:HGNC Symbol;Acc:HGNC:2213]
ENSG00000253227	106.73	19.34	2.48	6.92e-11	2.95e-08	0.715004	1.37823	1.37735	0.156002	0.237286	0.236862	-	novel transcript
ENSG00000168209	2037.62	528.88	1.9462	7.12e-11	2.96e-08	22.769	18.0418	33.6226	6.36109	7.45335	6.24242	DDIT4	DNA damage inducible transcript 4 [Source:HGNC Symbol;Acc:HGNC:24944]
ENSG00000179148	70.95	10.49	2.7558	7.45e-11	3.07e-08	0.357278	0.616025	0.523221	0.0868731	0.0777285	0.0596843	ALOXE3	arachidonate lipoxygenase 3 [Source:HGNC Symbol;Acc:HGNC:13743]
ENSG00000285831	84.78	7.27	3.5537	8.02e-11	3.27e-08	0.198841	0.750633	0.654864	0.0441318	0.0488194	0.0412349	-	novel transcript
ENSG00000250978	115.77	5.13	4.4734	8.98e-11	3.62e-08	5.81513	2.00969	2.01032	0.183698	0.0952547	0.21455	-	novel transcript
ENSG00000136167	3043.93	403.61	2.9147	9.2e-11	3.67e-08	22.7895	12.4926	8.27038	2.09005	2.35604	1.94136	LCP1	lymphocyte cytosolic protein 1 [Source:HGNC Symbol;Acc:HGNC:6528]
ENSG00000161011	28388.7	7715.23	1.8796	1.19e-10	4.71e-08	52.2787	112.07	140.625	26.4429	28.53	27.2942	SQSTM1	sequestosome 1 [Source:HGNC Symbol;Acc:HGNC:11280]
ENSG00000163083	347.26	861.55	-1.3133	1.3e-10	5.07e-08	2.6079	2.88077	2.89997	7.69735	6.73935	7.16968	INHBB	inhibin subunit beta B [Source:HGNC Symbol;Acc:HGNC:6067]
ENSG00000237927	138.81	5.92	4.5334	1.72e-10	6.62e-08	2.96815	0.871921	1.06841	0.124801	0.0796486	0.0336373	-	novel transcript
ENSG00000273373	121.52	327.57	-1.4279	1.79e-10	6.85e-08	0.859144	1.16929	1.3309	3.05487	3.13318	3.0481	-	novel transcript, antisense to SLC16A4
ENSG00000133134	229.62	60.53	1.9282	1.82e-10	6.86e-08	4.01817	7.03427	4.91626	1.4199	1.72967	1.12532	BEX2	brain expressed X-linked 2 [Source:HGNC Symbol;Acc:HGNC:30933]
ENSG00000228262	47.51	1.95	4.6154	2.46e-10	9.19e-08	0.0856617	0.141281	0.146701	0.00760486	0.00788686	0	LINC01320	long intergenic non-protein coding RNA 1320 [Source:HGNC Symbol;Acc:HGNC:50526]
ENSG00000048052	1777.41	652.61	1.4446	3.02e-10	1.12e-07	2.54702	2.43332	2.95944	1.10626	0.895667	1.03729	HDAC9	histone deacetylase 9 [Source:HGNC Symbol;Acc:HGNC:14065]
ENSG00000117594	106.64	14.85	2.862	3.3e-10	1.21e-07	1.12569	1.61628	2.90475	0.228802	0.351535	0.207845	HSD11B1	hydroxysteroid 11-beta dehydrogenase 1 [Source:HGNC Symbol;Acc:HGNC:5208]
ENSG00000274213	111.19	16.08	2.7837	4.21e-10	1.53e-07	9.9535	7.11367	6.88397	1.43593	1.37462	0.903051	-	novel transcript
ENSG00000241104	78.64	3.82	4.2979	4.27e-10	1.53e-07	1.18711	1.32646	0.52329	0.0979582	0.0135454	0.0457641	CEACAMP10	CEA cell adhesion molecule pseudogene 10 [Source:HGNC Symbol;Acc:HGNC:1822]
ENSG00000197632	830.51	370.09	1.1667	4.68e-10	1.66e-07	6.35121	8.58001	8.86482	3.68822	3.82013	3.34129	SERPINB2	serpin family B member 2 [Source:HGNC Symbol;Acc:HGNC:8584]
ENSG00000268621	235.75	59.16	1.9958	9.64e-10	3.37e-07	1.95132	1.8647	1.57301	0.374479	0.517819	0.531575	IGFL2-AS1	IGFL2 antisense RNA 1 [Source:HGNC Symbol;Acc:HGNC:52559]
ENSG00000004777	329.55	868.91	-1.3959	9.65e-10	3.37e-07	1.05023	2.05754	1.90852	4.43946	4.59271	4.24194	ARHGAP33	Rho GTPase activating protein 33 [Source:HGNC Symbol;Acc:HGNC:23085]
ENSG00000186684	329.02	1275.32	-1.9518	1.02e-09	3.53e-07	0.785953	2.11586	2.25196	6.93449	5.89728	6.87003	CYP27C1	cytochrome P450 family 27 subfamily C member 1 [Source:HGNC Symbol;Acc:HGNC:33480]
ENSG00000102312	430.28	1028.52	-1.256	1.08e-09	3.69e-07	1.38095	2.36049	2.15556	4.82889	4.29253	5.14796	PORCN	porcupine O-acyltransferase [Source:HGNC Symbol;Acc:HGNC:17652]
ENSG00000182836	32.07	121.41	-1.9113	1.12e-09	3.81e-07	0.0772287	0.119022	0.132768	0.407601	0.433025	0.420904	PLCXD3	phosphatidylinositol specific phospholipase C X domain containing 3 [Source:HGNC Symbol;Acc:HGNC:31822]
ENSG00000180043	54.72	5.08	3.3939	1.17e-09	3.94e-07	0.419543	0.397451	0.470386	0.0469625	0.0162346	0.061706	FAM71E2	family with sequence similarity 71 member E2 [Source:HGNC Symbol;Acc:HGNC:25278]
ENSG00000025039	1946.5	734.98	1.4055	1.38e-09	4.59e-07	6.39407	13.2683	10.9487	4.07776	3.86514	3.65236	RRAGD	Ras related GTP binding D [Source:HGNC Symbol;Acc:HGNC:19903]
ENSG00000177943	443.74	1462.87	-1.7189	1.41e-09	4.63e-07	1.12589	2.86162	2.56622	7.56873	6.59803	7.25754	MAMDC4	MAM domain containing 4 [Source:HGNC Symbol;Acc:HGNC:24083]
ENSG00000277632	46.01	3.51	3.7642	1.4e-09	4.63e-07	0.559634	0.934718	0.954462	0.0514575	0.106731	0.0300499	CCL3	C-C motif chemokine ligand 3 [Source:HGNC Symbol;Acc:HGNC:10627]
ENSG00000188153	1868.38	4720.52	-1.3375	1.49e-09	4.84e-07	3.83852	3.6815	4.6391	11.2166	9.60867	11.1489	COL4A5	collagen type IV alpha 5 chain [Source:HGNC Symbol;Acc:HGNC:2207]
ENSG00000172216	6938.51	2895.06	1.2612	1.57e-09	4.99e-07	69.8044	101.34	128.128	42.755	41.5766	42.197	CEBPB	CCAAT enhancer binding protein beta [Source:HGNC Symbol;Acc:HGNC:1834]
ENSG00000153234	748.32	80.39	3.2182	1.85e-09	5.84e-07	7.97184	2.33049	3.10165	0.548017	0.616957	0.464465	NR4A2	nuclear receptor subfamily 4 group A member 2 [Source:HGNC Symbol;Acc:HGNC:7981]
ENSG00000232053	41.44	1.27	4.9215	1.87e-09	5.86e-07	0.291945	0.40727	0.287546	0.0176163	0	0.0137166	-	novel transcript
ENSG00000169994	259.81	1076.86	-2.0555	2.08e-09	6.47e-07	0.944286	0.736496	0.528796	3.30562	2.99287	3.54928	MYO7B	myosin VIIB [Source:HGNC Symbol;Acc:HGNC:7607]
ENSG00000131737	3439.63	1338.4	1.3616	2.11e-09	6.5e-07	50.6807	66.3488	46.1716	22.0641	22.6425	21.0743	KRT34	keratin 34 [Source:HGNC Symbol;Acc:HGNC:6452]
ENSG00000118785	160.35	13.96	3.5197	2.18e-09	6.6e-07	0.897874	0.3721	0.314696	0.0583209	0.0623163	0.0340579	SPP1	secreted phosphoprotein 1 [Source:HGNC Symbol;Acc:HGNC:11255]
ENSG00000219507	235.58	87.59	1.4272	2.2e-09	6.6e-07	9.81795	14.3253	11.8183	4.67398	4.6534	4.36717	FTH1P8	ferritin heavy chain 1 pseudogene 8 [Source:HGNC Symbol;Acc:HGNC:3995]
ENSG00000213030	13.78	96.16	-2.7854	2.19e-09	6.6e-07	0.201988	0.679843	0.385831	2.55681	2.33702	3.82135	CGB8	chorionic gonadotropin subunit beta 8 [Source:HGNC Symbol;Acc:HGNC:16453]
ENSG00000243137	3175.79	899.31	1.8198	2.29e-09	6.83e-07	15.3586	12.6314	10.1277	3.93945	3.73607	3.84616	PSG4	pregnancy specific beta-1-glycoprotein 4 [Source:HGNC Symbol;Acc:HGNC:9521]
ENSG00000169184	160.27	441.19	-1.4634	2.55e-09	7.52e-07	0.461934	0.510936	0.595423	1.7114	1.23672	1.51606	MN1	MN1 proto-oncogene, transcriptional regulator [Source:HGNC Symbol;Acc:HGNC:7180]
ENSG00000196123	507.72	1415.64	-1.4774	3.45e-09	1.01e-06	1.65441	3.61639	3.27349	8.20531	8.24008	7.34006	KIAA0895L	KIAA0895 like [Source:HGNC Symbol;Acc:HGNC:34408]
ENSG00000125740	2401.84	238.11	3.3339	3.8e-09	1.1e-06	19.2133	6.97857	4.23707	1.29444	1.06247	1.09144	FOSB	FosB proto-oncogene, AP-1 transcription factor subunit [Source:HGNC Symbol;Acc:HGNC:3797]
ENSG00000251003	181.07	58.47	1.6344	3.89e-09	1.123e-06	1.61166	1.87953	1.77444	0.518664	0.677351	0.563706	ZFPM2-AS1	ZFPM2 antisense RNA 1 [Source:HGNC Symbol;Acc:HGNC:50698]
ENSG00000164463	2624.11	580.13	2.1768	4.66e-09	1.34e-06	7.03839	3.59506	5.14749	1.38539	1.0839	1.31411	CREBRF	CREB3 regulatory factor [Source:HGNC Symbol;Acc:HGNC:24050]
ENSG00000133250	365.58	784.14	-1.0999	4.75e-09	1.35e-06	2.60644	4.03478	3.82186	7.96341	7.55604	7.30898	ZNF414	zinc finger protein 414 [Source:HGNC Symbol;Acc:HGNC:20630]
ENSG00000115602	259.97	21.29	3.6094	5.21e-09	1.47e-06	1.98516	0.734623	0.471517	0.107035	0.120254	0.0703186	IL1RL1	interleukin 1 receptor like 1 [Source:HGNC Symbol;Acc:HGNC:5998]
ENSG00000156804	1367.22	177.7	2.9445	5.4e-09	1.51e-06	1.25983	5.06434	9.06679	0.587368	0.65407	0.689051	FBXO32	F-box protein 32 [Source:HGNC Symbol;Acc:HGNC:16731]
ENSG00000052802	4032.13	1362.68	1.5649	5.68e-09	1.58e-06	37.9957	42.065	28.2293	12.8309	13.4092	12.1524	MSMO1	methylsterol monooxygenase 1 [Source:HGNC Symbol;Acc:HGNC:10545]
ENSG00000080823	831.98	1830.11	-1.1383	5.99e-09	1.65e-06	1.84556	1.97315	2.03784	4.42085	4.46321	4.50335	MOK	MOK protein kinase [Source:HGNC Symbol;Acc:HGNC:9833]
ENSG00000250033	107.93	21.37	2.3337	6.25e-09	1.71e-06	0.271415	0.535748	0.601771	0.0904662	0.064704	0.123877	SLC7A11-AS1	SLC7A11 antisense RNA 1 [Source:HGNC Symbol;Acc:HGNC:44064]
ENSG00000187800	2166.26	4838.51	-1.159	6.58e-09	1.79e-06	7.0314	13.0571	11.1548	23.4042	23.1705	23.8083	PEAR1	platelet endothelial aggregation receptor 1 [Source:HGNC Symbol;Acc:HGNC:33631]
ENSG00000285850	4.9	58.67	-3.4998	6.68e-09	1.8e-06	0	0.187481	0.168469	1.39483	1.27834	1.30706	-	novel transcript
ENSG00000138411	1070.29	444.85	1.2659	7.28e-09	1.93e-06	0.845049	1.45183	1.29255	0.570696	0.428809	0.511997	HECW2	HECT, C2 and WW domain containing E3 ubiquitin protein ligase 2 [Source:HGNC Symbol;Acc:HGNC:29853]
ENSG00000173281	488.98	166.84	1.5483	9.65e-09	2.53e-06	2.0816	2.72134	1.79923	0.867519	0.680844	0.790231	PPP1R3B	protein phosphatase 1 regulatory subunit 3B [Source:HGNC Symbol;Acc:HGNC:14942]
ENSG00000260804	464.59	1040.91	-1.1625	1.02e-08	2.63e-06	2.91206	4.40581	4.3395	8.27875	9.97025	8.3072	LINC01963	long intergenic non-protein coding RNA 1963 [Source:HGNC Symbol;Acc:HGNC:25283]
ENSG00000187026	62.99	2	5.1239	1.02e-08	2.63e-06	4.03693	3.47346	2.69281	0	0.342181	0	KRTAP21-2	keratin associated protein 21-2 [Source:HGNC Symbol;Acc:HGNC:18946]
ENSG00000102385	338.62	771.96	-1.1894	1.06e-08	2.71e-06	0.929495	1.04605	1.24633	2.41181	2.42662	2.73466	DRP2	dystrophin related protein 2 [Source:HGNC Symbol;Acc:HGNC:3032]
ENSG00000112972	10009.8	2838.93	1.8179	1.07e-08	2.71e-06	44.6173	43.4427	26.2471	11.6007	11.6218	11.205	HMGCS1	3-hydroxy-3-methylglutaryl-CoA synthase 1 [Source:HGNC Symbol;Acc:HGNC:5007]
ENSG00000176171	7199.56	2956.88	1.2838	1.24e-08	3.12e-06	33.8026	30.7903	39.5575	14.7331	15.1721	14.7161	BNIP3	BCL2 interacting protein 3 [Source:HGNC Symbol;Acc:HGNC:1084]
ENSG00000144550	44.6	2.45	4.1566	1.3e-08	3.26e-06	0.65755	0.383706	0.381735	0.0331941	0.02295	0.0290768	CPNE9	copine family member 9 [Source:HGNC Symbol;Acc:HGNC:24336]
ENSG00000154803	2319.52	1155.66	1.0053	1.32e-08	3.29e-06	4.55261	7.24206	6.97391	3.29357	3.06605	3.13335	FLCN	folliculin [Source:HGNC Symbol;Acc:HGNC:27310]
ENSG00000130518	274.31	25	3.4565	1.37e-08	3.4e-06	1.32764	0.364047	0.414362	0.0545886	0.0812902	0.0833742	IQCN	IQ motif containing N [Source:HGNC Symbol;Acc:HGNC:29350]
ENSG00000122877	355.71	32.06	3.4644	1.44e-08	3.54e-06	3.87598	1.2273	1.06069	0.28403	0.130917	0.221155	EGR2	early growth response 2 [Source:HGNC Symbol;Acc:HGNC:3239]
ENSG00000223949	57.69	7.19	3.002	1.49e-08	3.65e-06	0.207095	0.481503	0.315233	0.0333236	0.0287994	0.0632454	ROR1-AS1	ROR1 antisense RNA 1 [Source:HGNC Symbol;Acc:HGNC:40508]
ENSG00000198576	304.8	34.05	3.1646	1.62e-08	3.93e-06	3.74129	2.83128	0.886167	0.224751	0.372935	0.314997	ARC	activity regulated cytoskeleton associated protein [Source:HGNC Symbol;Acc:HGNC:648]
ENSG00000204767	3998.06	8618.01	-1.1079	1.81e-08	4.36e-06	12.7645	21.0031	21.8424	41.9396	36.695	42.6086	INSYN2B	inhibitory synaptic factor family member 2B [Source:HGNC Symbol;Acc:HGNC:37271]
ENSG00000182326	1778.31	629.14	1.4993	2.08e-08	4.974e-06	6.55711	5.61872	9.11365	2.40317	2.76371	2.65393	C1S	complement C1s [Source:HGNC Symbol;Acc:HGNC:1247]
ENSG00000175155	640.81	213.16	1.5864	2.13e-08	5.075e-06	1.8429	1.48093	2.34356	0.70463	0.589493	0.67592	YPEL2	yippee like 2 [Source:HGNC Symbol;Acc:HGNC:18326]
ENSG00000078098	137.87	33.73	2.0433	2.33e-08	5.51e-06	0.419967	0.601235	0.532077	0.0772306	0.156375	0.154631	FAP	fibroblast activation protein alpha [Source:HGNC Symbol;Acc:HGNC:3590]
ENSG00000147872	2749.6	971.81	1.501	2.41e-08	5.65e-06	8.31279	16.1445	19.7205	5.14333	5.56872	4.86932	PLIN2	perilipin 2 [Source:HGNC Symbol;Acc:HGNC:248]
ENSG00000102032	130.11	37.76	1.7879	2.53e-08	5.91e-06	1.48792	1.73652	1.71367	0.384951	0.493352	0.603126	RENBP	renin binding protein [Source:HGNC Symbol;Acc:HGNC:9959]
ENSG00000276070	53.04	1.85	4.8072	2.57e-08	5.95e-06	0.299246	1.40856	1.44944	0.0687881	0.0380474	0	CCL4L2	C-C motif chemokine ligand 4 like 2 [Source:HGNC Symbol;Acc:HGNC:24066]
ENSG00000182752	1761.73	527.12	1.7407	2.59e-08	5.98e-06	2.26563	4.10936	5.87126	1.3106	0.956601	1.39314	PAPPA	pappalysin 1 [Source:HGNC Symbol;Acc:HGNC:8602]
ENSG00000026751	66.51	8.33	2.9958	3.33e-08	7.59e-06	0.308923	0.545055	0.224236	0.0556738	0.0549888	0.0278675	SLAMF7	SLAM family member 7 [Source:HGNC Symbol;Acc:HGNC:21394]
ENSG00000166104	83.24	10.93	2.8928	3.64e-08	8.23e-06	0.605487	0.496924	0.519731	0.118395	0.0272855	0.0806627	-	golgin subfamily A pseudogene
ENSG00000288022	50.37	6.35	3.0133	3.95e-08	8.782e-06	0.654562	0.612893	0.759126	0.080248	0.138706	0.0468628	-	novel transcript
ENSG00000160471	104.68	14.27	2.858	3.93e-08	8.782e-06	0.947188	0.443649	0.689984	0.144662	0.0857293	0.0784447	COX6B2	cytochrome c oxidase subunit 6B2 [Source:HGNC Symbol;Acc:HGNC:24380]
ENSG00000124467	39.2	0.28	7.0256	4.47e-08	9.88e-06	0.167961	0.318233	0.278986	0	0	0.00548967	PSG8	pregnancy specific beta-1-glycoprotein 8 [Source:HGNC Symbol;Acc:HGNC:9525]
ENSG00000126947	2338.28	895.89	1.3837	4.6e-08	1.0087e-05	30.3523	25.7936	27.6872	11.1246	11.681	11.0705	ARMCX1	armadillo repeat containing X-linked 1 [Source:HGNC Symbol;Acc:HGNC:18073]
ENSG00000169715	1347.05	487.96	1.465	4.66e-08	1.0175e-05	32.2732	31.6173	34.7274	13.3184	14.5764	9.36725	MT1E	metallothionein 1E [Source:HGNC Symbol;Acc:HGNC:7397]
ENSG00000137440	6.25	54.91	-3.2074	4.74e-08	1.0271e-05	0.17682	0.117461	0.0422196	1.08118	1.02291	1.16307	FGFBP1	fibroblast growth factor binding protein 1 [Source:HGNC Symbol;Acc:HGNC:19695]
ENSG00000158125	352.3	775.05	-1.1401	4.85e-08	1.0463e-05	1.4034	1.64866	1.44854	3.67019	3.22997	3.37597	XDH	xanthine dehydrogenase [Source:HGNC Symbol;Acc:HGNC:12805]
ENSG00000181634	207.07	65.37	1.6606	5.01e-08	1.074e-05	0.71343	0.57483	0.743664	0.224658	0.225308	0.224905	TNFSF15	TNF superfamily member 15 [Source:HGNC Symbol;Acc:HGNC:11931]
ENSG00000154175	14589.5	4590.56	1.6681	5.05e-08	1.077e-05	39.0379	24.944	36.3025	11.0856	10.8212	11.7021	ABI3BP	ABI family member 3 binding protein [Source:HGNC Symbol;Acc:HGNC:17265]
ENSG00000004799	255.97	85.99	1.5799	5.26e-08	1.1125e-05	0.93314	1.64836	1.92681	0.469488	0.590709	0.459418	PDK4	pyruvate dehydrogenase kinase 4 [Source:HGNC Symbol;Acc:HGNC:8812]
ENSG00000087076	360.57	143.56	1.3255	5.28e-08	1.1125e-05	7.35771	10.3605	7.59147	3.81968	3.13081	3.43169	HSD17B14	hydroxysteroid 17-beta dehydrogenase 14 [Source:HGNC Symbol;Acc:HGNC:23238]
ENSG00000258183	44.5	4.91	3.1571	5.33e-08	1.1159e-05	0.462465	0.379827	0.341308	0.0541201	0.0374179	0.0474071	LINC02392	long intergenic non-protein coding RNA 2392 [Source:HGNC Symbol;Acc:HGNC:53319]
ENSG00000174343	78.12	13.19	2.5428	5.46e-08	1.1374e-05	0.424691	0.772383	0.775177	0.157934	0.0503971	0.127703	CHRNA9	cholinergic receptor nicotinic alpha 9 subunit [Source:HGNC Symbol;Acc:HGNC:14079]
ENSG00000106991	2585.54	5474.07	-1.0817	5.6e-08	1.156e-05	12.0345	20.0141	21.6125	37.6572	38.5201	38.4986	ENG	endoglin [Source:HGNC Symbol;Acc:HGNC:3349]
ENSG00000234756	48.13	0	8.273	5.61e-08	1.156e-05	3.29903	1.12386	0.282769	0	0	0	LINC02621	long intergenic non-protein coding RNA 2621 [Source:HGNC Symbol;Acc:HGNC:54098]
ENSG00000137331	7697.77	2149.72	1.8402	5.65e-08	1.1578e-05	184.228	109.884	130.64	42.1688	45.514	40.2554	IER3	immediate early response 3 [Source:HGNC Symbol;Acc:HGNC:5392]
ENSG00000116649	3438.8	7715.53	-1.1657	5.81e-08	1.1629e-05	33.9911	64.297	46.0164	107.117	111.131	109.096	SRM	spermidine synthase [Source:HGNC Symbol;Acc:HGNC:11296]
ENSG00000245025	191.27	50.98	1.9033	5.74e-08	1.1629e-05	0.879084	0.58774	0.821544	0.225108	0.21032	0.213174	-	novel transcript, antisense to RHOBTB2
ENSG00000176907	172.58	30.13	2.5219	5.81e-08	1.1629e-05	2.67749	1.23204	3.22772	0.357277	0.523094	0.441827	TCIM	transcriptional and immune response regulator [Source:HGNC Symbol;Acc:HGNC:1357]
ENSG00000214357	1104.54	2294.47	-1.0542	7.04e-08	1.3866e-05	3.34519	4.62711	5.60447	9.94612	9.11369	9.63972	NEURL1B	neuralized E3 ubiquitin protein ligase 1B [Source:HGNC Symbol;Acc:HGNC:35422]
ENSG00000136695	32.39	0	7.7168	7.33e-08	1.4369e-05	0.0558314	0.34616	0.444365	0	0	0	IL36RN	interleukin 36 receptor antagonist [Source:HGNC Symbol;Acc:HGNC:15561]
ENSG00000175302	298.14	110.03	1.4416	7.68e-08	1.498e-05	2.37682	3.71679	4.77496	1.33639	1.43457	1.27331	ANKRD30BP1	ankyrin repeat domain 30B pseudogene 1 [Source:HGNC Symbol;Acc:HGNC:19722]
ENSG00000162892	317.77	49.91	2.6763	7.73e-08	1.4988e-05	2.27839	2.45372	8.18543	0.52443	0.886317	0.612508	IL24	interleukin 24 [Source:HGNC Symbol;Acc:HGNC:11346]
ENSG00000166147	3561.15	8622.04	-1.276	8.03e-08	1.5486e-05	5.12746	4.89818	4.68933	13.1989	11.0838	13.1436	FBN1	fibrillin 1 [Source:HGNC Symbol;Acc:HGNC:3603]
ENSG00000049759	7676.77	2771.24	1.4698	8.49e-08	1.6296e-05	6.45254	4.83092	5.7763	2.24002	2.11848	2.17448	NEDD4L	NEDD4 like E3 ubiquitin protein ligase [Source:HGNC Symbol;Acc:HGNC:7728]
ENSG00000104419	2761.39	1188.93	1.2162	8.75e-08	1.6695e-05	4.14743	6.16142	7.97695	2.58137	2.84095	2.53612	NDRG1	N-myc downstream regulated 1 [Source:HGNC Symbol;Acc:HGNC:7679]
ENSG00000261115	431.33	160.14	1.4303	8.85e-08	1.6803e-05	0.637267	1.22272	1.33849	0.415497	0.351107	0.423064	TMEM178B	transmembrane protein 178B [Source:HGNC Symbol;Acc:HGNC:44112]
ENSG00000116954	3416.33	1480.67	1.2062	9.23e-08	1.735e-05	16.8038	18.7537	15.9432	7.46461	8.66995	7.1124	RRAGC	Ras related GTP binding C [Source:HGNC Symbol;Acc:HGNC:19902]
ENSG00000159167	8008.3	2579.85	1.6341	9.28e-08	1.735e-05	59.1287	45.7413	40.8197	15.7093	18.3281	16.0888	STC1	stanniocalcin 1 [Source:HGNC Symbol;Acc:HGNC:11373]
ENSG00000070540	1201.96	521.87	1.2045	9.86e-08	1.8344e-05	7.52874	8.71091	11.4228	3.58069	4.389	4.34697	WIPI1	WD repeat domain, phosphoinositide interacting 1 [Source:HGNC Symbol;Acc:HGNC:25471]
ENSG00000109452	437.11	181.32	1.2664	1.05e-07	1.9382e-05	0.730003	0.811781	0.854391	0.359863	0.283543	0.386994	INPP4B	inositol polyphosphate-4-phosphatase type II B [Source:HGNC Symbol;Acc:HGNC:6075]
ENSG00000173917	1575.2	3167.04	-1.0081	1.05e-07	1.9382e-05	15.2464	18.3501	16.1757	33.8844	36.0552	33.6709	HOXB2	homeobox B2 [Source:HGNC Symbol;Acc:HGNC:5113]
ENSG00000167996	32310.4	14608.9	1.1452	1.14e-07	2.096e-05	275.345	529.092	484.729	182.133	205.885	197.601	FTH1	ferritin heavy chain 1 [Source:HGNC Symbol;Acc:HGNC:3976]
ENSG00000112149	603.38	237.45	1.3461	1.16e-07	2.1149e-05	6.41299	6.96264	6.12495	2.3863	3.14365	2.46694	CD83	CD83 molecule [Source:HGNC Symbol;Acc:HGNC:1703]
ENSG00000085662	19332.3	8234.43	1.2313	1.27e-07	2.2658e-05	106.8	123.147	186.211	59.7358	62.2727	59.073	AKR1B1	aldo-keto reductase family 1 member B [Source:HGNC Symbol;Acc:HGNC:381]
ENSG00000168675	337.88	140.65	1.2612	1.26e-07	2.2658e-05	0.227111	0.277643	0.224856	0.109232	0.096993	0.108816	LDLRAD4	low density lipoprotein receptor class A domain containing 4 [Source:HGNC Symbol;Acc:HGNC:1224]
ENSG00000275927	4.08	41.05	-3.301	1.33e-07	2.3429e-05	0.107412	0.22833	0.256469	1.83206	1.72075	2.38199	-	novel transcript, sense intronic to XYLT1
ENSG00000213347	663.8	1454.6	-1.1327	1.37e-07	2.3987e-05	3.13437	3.07896	3.7406	7.57365	7.85319	7.25159	MXD3	MAX dimerization protein 3 [Source:HGNC Symbol;Acc:HGNC:14008]
ENSG00000250748	789.67	327.08	1.2708	1.41e-07	2.4639e-05	4.72287	4.53188	4.88276	2.14892	2.18527	1.78825	-	novel transcript
ENSG00000105835	25867.5	7739.94	1.7408	1.49e-07	2.5899e-05	16.9371	23.6487	47.379	8.73364	8.75802	8.88316	NAMPT	nicotinamide phosphoribosyltransferase [Source:HGNC Symbol;Acc:HGNC:30092]
ENSG00000112096	49031.1	5464.02	3.1657	1.52e-07	2.6214e-05	11.7638	61.6252	153.46	8.27608	8.17466	7.75213	SOD2	superoxide dismutase 2 [Source:HGNC Symbol;Acc:HGNC:11180]
ENSG00000091409	2400.64	4823.94	-1.0069	1.53e-07	2.6396e-05	7.66296	11.6992	8.86452	20.2553	18.1763	19.6342	ITGA6	integrin subunit alpha 6 [Source:HGNC Symbol;Acc:HGNC:6142]
ENSG00000134548	151.33	30.7	2.292	1.64e-07	2.8015e-05	0.709197	0.451396	0.385928	0.124732	0.0954126	0.120884	SPX	spexin hormone [Source:HGNC Symbol;Acc:HGNC:28139]
ENSG00000175556	301.91	100.08	1.5925	1.9e-07	3.2302e-05	1.23403	2.10487	2.6395	0.684878	0.512975	0.794348	LONRF3	LON peptidase N-terminal domain and ring finger 3 [Source:HGNC Symbol;Acc:HGNC:21152]
ENSG00000119899	1130.95	505.07	1.1621	2.13e-07	3.5876e-05	8.28735	9.4356	7.62504	3.91537	3.8694	4.01194	SLC17A5	solute carrier family 17 member 5 [Source:HGNC Symbol;Acc:HGNC:10933]
ENSG00000244242	50.85	0.56	6.5017	2.31e-07	3.8645e-05	0.429961	0.218563	0.113077	0	0	0.00936864	IFITM10	interferon induced transmembrane protein 10 [Source:HGNC Symbol;Acc:HGNC:40022]
ENSG00000119508	1521.75	213.68	2.8315	2.38e-07	3.926e-05	10.5604	3.11649	3.30633	0.870565	0.787096	1.06299	NR4A3	nuclear receptor subfamily 4 group A member 3 [Source:HGNC Symbol;Acc:HGNC:7982]
ENSG00000140297	65.78	6.69	3.2842	2.37e-07	3.926e-05	0.133717	0.416573	0.277442	0.0474846	0.0287265	0.00693245	GCNT3	glucosaminyl (N-acetyl) transferase 3, mucin type [Source:HGNC Symbol;Acc:HGNC:4205]
ENSG00000170848	81.57	12.48	2.6956	2.37e-07	3.926e-05	0.383946	0.618312	0.233355	0.0898627	0.0621299	0.0437313	PSG6	pregnancy specific beta-1-glycoprotein 6 [Source:HGNC Symbol;Acc:HGNC:9523]
ENSG00000162772	3245.02	646.75	2.3266	2.41e-07	3.966e-05	30.984	11.7368	15.3256	4.38621	4.06535	4.41722	ATF3	activating transcription factor 3 [Source:HGNC Symbol;Acc:HGNC:785]
ENSG00000055813	201.04	585.66	-1.5476	2.52e-07	4.1306e-05	1.38633	1.18805	1.13689	4.27461	2.97802	4.20136	CCDC85A	coiled-coil domain containing 85A [Source:HGNC Symbol;Acc:HGNC:29400]
ENSG00000145335	258.91	108.75	1.2557	2.6e-07	4.2228e-05	0.890711	1.18723	1.19559	0.421451	0.54849	0.437942	SNCA	synuclein alpha [Source:HGNC Symbol;Acc:HGNC:11138]
ENSG00000245832	136.56	9.47	3.847	2.59e-07	4.2228e-05	1.44593	0.366587	0.285067	0.0683053	0.070838	0.0299164	MIR4300HG	MIR4300 host gene [Source:HGNC Symbol;Acc:HGNC:52003]
ENSG00000163734	701.79	205.89	1.7707	2.69e-07	4.3397e-05	4.62912	7.36595	13.4692	2.48579	2.68276	2.2862	CXCL3	C-X-C motif chemokine ligand 3 [Source:HGNC Symbol;Acc:HGNC:4604]
ENSG00000229644	2470.38	713.46	1.7922	2.83e-07	4.5311e-05	14.277	21.4237	43.4143	7.59908	7.54786	7.661	NAMPTP1	nicotinamide phosphoribosyltransferase pseudogene 1 [Source:HGNC Symbol;Acc:HGNC:17633]
ENSG00000010671	47.34	1.65	4.8237	2.98e-07	4.7455e-05	0.456882	0.159557	0.112207	0.00840192	0.00580898	0.0147195	BTK	Bruton tyrosine kinase [Source:HGNC Symbol;Acc:HGNC:1133]
ENSG00000164188	88.96	16.48	2.4256	3.38e-07	5.3353e-05	0.226216	0.688825	0.572255	0.102315	0.0544146	0.114902	RANBP3L	RAN binding protein 3 like [Source:HGNC Symbol;Acc:HGNC:26353]
ENSG00000180777	6772.7	2450.26	1.4669	3.45e-07	5.4233e-05	15.2715	33.659	39.3082	10.2842	9.83554	11.585	ANKRD30B	ankyrin repeat domain 30B [Source:HGNC Symbol;Acc:HGNC:24165]
ENSG00000162413	7343.15	3471.25	1.081	3.48e-07	5.4535e-05	18.3031	32.3726	34.2926	14.2175	12.7008	13.5217	KLHL21	kelch like family member 21 [Source:HGNC Symbol;Acc:HGNC:29041]
ENSG00000146386	2295.99	754.66	1.6049	3.52e-07	5.4923e-05	62.426	44.8295	44.2714	17.2248	19.5873	16.5048	ABRACL	ABRA C-terminal like [Source:HGNC Symbol;Acc:HGNC:21230]
ENSG00000184032	34.96	3.21	3.4063	3.58e-07	5.5361e-05	2.38018	1.68656	2.34217	0.278542	0.128387	0.216882	KRTAP20-2	keratin associated protein 20-2 [Source:HGNC Symbol;Acc:HGNC:18944]
ENSG00000204941	215.56	51.23	2.0663	3.91e-07	6.0229e-05	1.39792	1.29584	0.780349	0.382087	0.278373	0.22073	PSG5	pregnancy specific beta-1-glycoprotein 5 [Source:HGNC Symbol;Acc:HGNC:9522]
ENSG00000140941	3536.59	1631.89	1.1156	4.01e-07	6.1439e-05	18.1641	17.3654	18.3901	8.61954	8.88507	8.52969	MAP1LC3B	microtubule associated protein 1 light chain 3 beta [Source:HGNC Symbol;Acc:HGNC:13352]
ENSG00000017483	107.71	272.43	-1.3327	4.14e-07	6.3215e-05	0.438469	0.932075	0.780768	1.87985	1.83215	1.73746	SLC38A5	solute carrier family 38 member 5 [Source:HGNC Symbol;Acc:HGNC:18070]
ENSG00000131979	2412.2	1063.76	1.1813	4.34e-07	6.5999e-05	16.191	19.7806	29.0653	10.2898	9.28573	9.66192	GCH1	GTP cyclohydrolase 1 [Source:HGNC Symbol;Acc:HGNC:4193]
ENSG00000281181	177.68	55.34	1.6806	4.52e-07	6.8445e-05	4.141	7.22098	3.76962	1.645	1.49724	1.67807	-	novel transcript, similar to YY1 associated myogenesis RNA 1 YAM1
ENSG00000013016	687.24	1538.43	-1.1635	4.64e-07	7.0022e-05	3.5585	3.22313	4.19071	8.3689	8.52638	8.72768	EHD3	EH domain containing 3 [Source:HGNC Symbol;Acc:HGNC:3244]
ENSG00000073464	522.17	1082.89	-1.0534	4.7e-07	7.0652e-05	1.54001	2.14888	1.70844	3.95469	3.37736	4.18252	CLCN4	chloride voltage-gated channel 4 [Source:HGNC Symbol;Acc:HGNC:2022]
ENSG00000137033	1048.54	173.18	2.5993	4.95e-07	7.3787e-05	1.99192	10.7322	14.229	1.35298	1.74832	1.17308	IL33	interleukin 33 [Source:HGNC Symbol;Acc:HGNC:16028]
ENSG00000113552	7608.91	3290.69	1.2095	5.5e-07	8.1025e-05	30.1094	63.4839	61.0007	21.7584	23.2197	21.8066	GNPDA1	glucosamine-6-phosphate deaminase 1 [Source:HGNC Symbol;Acc:HGNC:4417]
ENSG00000125968	2012.11	6227.68	-1.6306	5.54e-07	8.1202e-05	51.6323	39.6145	30.9017	137.217	135.812	132.899	ID1	inhibitor of DNA binding 1, HLH protein [Source:HGNC Symbol;Acc:HGNC:5360]
ENSG00000051108	2239.55	972.13	1.2037	5.58e-07	8.1466e-05	11.7861	10.364	11.6962	5.14086	5.35512	4.93556	HERPUD1	homocysteine inducible ER protein with ubiquitin like domain 1 [Source:HGNC Symbol;Acc:HGNC:13744]
ENSG00000231290	146.12	346.56	-1.2435	5.61e-07	8.1599e-05	0.405853	0.768533	0.64604	1.56734	1.25801	1.52898	APCDD1L-DT	APCDD1L divergent transcript [Source:HGNC Symbol;Acc:HGNC:27152]
ENSG00000136235	44.43	3.65	3.6059	6.1e-07	8.8415e-05	0.252798	0.20958	0.0965774	0.0195253	0.0224992	0.00760151	GPNMB	glycoprotein nmb [Source:HGNC Symbol;Acc:HGNC:4462]
ENSG00000189326	36.88	0.47	6.0955	6.25e-07	9.0164e-05	0.573322	2.38669	1.9165	0.0615021	0	0	SPANXN4	SPANX family member N4 [Source:HGNC Symbol;Acc:HGNC:33177]
ENSG00000153404	175.61	615.71	-1.8051	6.31e-07	9.0665e-05	0.141402	0.491432	0.452313	1.20916	1.15262	1.35824	PLEKHG4B	pleckstrin homology and RhoGEF domain containing G4B [Source:HGNC Symbol;Acc:HGNC:29399]
ENSG00000284968	205.39	68.23	1.5826	6.7e-07	9.5555e-05	1.98288	1.59766	2.016	0.768501	0.550308	0.641122	-	Novel transcript, antisense to AFF1
ENSG00000100292	27152	3401.76	2.9967	7.41e-07	0.00010492	48.3776	671.685	280.296	41.1558	36.8216	40.6212	HMOX1	heme oxygenase 1 [Source:HGNC Symbol;Acc:HGNC:5013]
ENSG00000184343	92.22	450.14	-2.2799	7.61e-07	0.00010642	0.138476	0.842955	0.643248	2.60499	2.7338	2.28542	SRPK3	SRSF protein kinase 3 [Source:HGNC Symbol;Acc:HGNC:11402]
ENSG00000259498	71.08	170.15	-1.2563	7.68e-07	0.00010702	0.418439	0.643464	0.612222	1.35808	1.34703	1.372	TPM1-AS	TPM1 antisense RNA [Source:HGNC Symbol;Acc:HGNC:53635]
ENSG00000165030	2092.3	770.22	1.4414	7.78e-07	0.00010808	29.2357	20.232	27.6172	9.86689	10.0614	10.1914	NFIL3	nuclear factor, interleukin 3 regulated [Source:HGNC Symbol;Acc:HGNC:7787]
ENSG00000163694	91.87	23.51	1.9827	8.34e-07	0.0001154	0.241149	0.300886	0.297076	0.0427398	0.0964254	0.0814449	RBM47	RNA binding motif protein 47 [Source:HGNC Symbol;Acc:HGNC:30358]
ENSG00000123689	2811.32	1236.37	1.1857	8.59e-07	0.00011842	57.6417	85.2504	112.222	35.2575	42.8069	35.2853	G0S2	G0/G1 switch 2 [Source:HGNC Symbol;Acc:HGNC:30229]
ENSG00000100985	100.79	278.93	-1.4652	8.63e-07	0.00011844	0.805313	1.57603	1.04994	2.6657	3.83396	3.08458	MMP9	matrix metallopeptidase 9 [Source:HGNC Symbol;Acc:HGNC:7176]
ENSG00000123610	541.57	129.05	2.0686	9.19e-07	0.00012527	7.02489	4.74962	15.1187	2.42528	1.8369	2.32017	TNFAIP6	TNF alpha induced protein 6 [Source:HGNC Symbol;Acc:HGNC:11898]
ENSG00000214900	498.24	229.31	1.1225	9.31e-07	0.0001259	0.556807	0.891333	0.791213	0.300474	0.400379	0.345833	LINC01588	long intergenic non-protein coding RNA 1588 [Source:HGNC Symbol;Acc:HGNC:27503]
ENSG00000169548	141.23	34.19	2.0439	9.3e-07	0.0001259	1.86281	1.71397	1.42066	0.518959	0.519644	0.240357	ZNF280A	zinc finger protein 280A [Source:HGNC Symbol;Acc:HGNC:18597]
ENSG00000165983	265.85	125.29	1.0874	1.01e-06	0.00013665	1.35763	1.91871	1.95211	0.840218	0.889631	0.785066	PTER	phosphotriesterase related [Source:HGNC Symbol;Acc:HGNC:9590]
ENSG00000124374	350.65	171.93	1.0302	1.02e-06	0.00013741	1.1802	1.61209	1.57535	0.674204	0.780409	0.737553	PAIP2B	poly(A) binding protein interacting protein 2B [Source:HGNC Symbol;Acc:HGNC:29200]
ENSG00000198431	17378.8	8665.95	1.0038	1.03e-06	0.00013796	64.7586	72.0513	63.057	35.3539	32.5884	35.8788	TXNRD1	thioredoxin reductase 1 [Source:HGNC Symbol;Acc:HGNC:12437]
ENSG00000236700	53.99	7.38	2.8372	1.12e-06	0.00014917	0.3447	0.280167	0.303397	0.0783045	0.0360925	0.0203235	LINC01010	long intergenic non-protein coding RNA 1010 [Source:HGNC Symbol;Acc:HGNC:48978]
ENSG00000101680	2749.39	972.85	1.4991	1.18e-06	0.00015704	2.22584	5.87843	6.01069	1.72716	1.52515	1.68032	LAMA1	laminin subunit alpha 1 [Source:HGNC Symbol;Acc:HGNC:6481]
ENSG00000196155	160.57	364.58	-1.1845	1.21e-06	0.00016031	0.464533	0.736278	0.521505	1.36907	1.18229	1.4489	PLEKHG4	pleckstrin homology and RhoGEF domain containing G4 [Source:HGNC Symbol;Acc:HGNC:24501]
ENSG00000076356	754.69	2554.31	-1.7579	1.33e-06	0.00017354	0.584485	2.07689	1.82095	5.26121	4.26139	5.31471	PLXNA2	plexin A2 [Source:HGNC Symbol;Acc:HGNC:9100]
ENSG00000049860	8119.44	3811.6	1.091	1.34e-06	0.00017394	40.5484	39.4968	44.721	19.4953	22.9566	18.5934	HEXB	hexosaminidase subunit beta [Source:HGNC Symbol;Acc:HGNC:4879]
ENSG00000286403	4.68	35.61	-2.9478	1.35e-06	0.00017394	0.0572314	0.0608298	0.0546609	0.506501	0.445694	0.419475	-	novel transcript
ENSG00000221826	31.77	1.28	4.7761	1.35e-06	0.00017394	0.123027	0.438988	0.201431	0	0.0234633	0.00660602	PSG3	pregnancy specific beta-1-glycoprotein 3 [Source:HGNC Symbol;Acc:HGNC:9520]
ENSG00000092969	1908.02	430.56	2.1472	1.47e-06	0.0001882	12.1564	5.34037	5.31732	1.94735	1.77027	2.00356	TGFB2	transforming growth factor beta 2 [Source:HGNC Symbol;Acc:HGNC:11768]
ENSG00000189149	88.31	19.34	2.2013	1.5e-06	0.00019146	0.424093	0.843725	1.33976	0.195973	0.222596	0.147142	CRYM-AS1	CRYM antisense RNA 1 [Source:HGNC Symbol;Acc:HGNC:34405]
ENSG00000276966	82.64	22.72	1.8504	1.6e-06	0.00020245	1.42575	1.6648	1.1891	0.439448	0.321701	0.467966	H4C5	H4 clustered histone 5 [Source:HGNC Symbol;Acc:HGNC:4790]
ENSG00000255921	94.64	25.7	1.897	1.63e-06	0.0002057	1.96882	3.83645	4.66181	0.739207	1.16818	0.925025	-	novel transcript, antisense to BCAT1
ENSG00000113369	1921.44	933.6	1.0417	1.7e-06	0.00021192	6.96645	10.5432	13.124	5.13931	4.78209	5.13338	ARRDC3	arrestin domain containing 3 [Source:HGNC Symbol;Acc:HGNC:29263]
ENSG00000179542	167.34	67.6	1.3147	1.72e-06	0.00021368	0.339397	0.52908	0.56804	0.181001	0.224392	0.182241	SLITRK4	SLIT and NTRK like family member 4 [Source:HGNC Symbol;Acc:HGNC:23502]
ENSG00000177337	443.68	173.11	1.3578	1.75e-06	0.00021676	4.09241	4.6647	7.77677	2.3343	1.98441	2.25958	DLGAP1-AS1	DLGAP1 antisense RNA 1 [Source:HGNC Symbol;Acc:HGNC:31676]
ENSG00000176383	89.35	23.2	1.9468	1.89e-06	0.00023201	0.537909	0.592646	0.369648	0.122443	0.163473	0.123282	B3GNT4	UDP-GlcNAc:betaGal beta-1,3-N-acetylglucosaminyltransferase 4 [Source:HGNC Symbol;Acc:HGNC:15683]
ENSG00000148344	576.06	87.45	2.7208	1.96e-06	0.0002398	1.40539	11.6143	12.6535	1.118	1.13837	1.46008	PTGES	prostaglandin E synthase [Source:HGNC Symbol;Acc:HGNC:9599]
ENSG00000288558	305.5	656.25	-1.1054	1.994e-06	0.00024361	1.06821	0.995631	1.16934	2.41961	2.50111	2.33491	DUS4L-BCAP29	DUS4L-BCAP29 readthrough [Source:HGNC Symbol;Acc:HGNC:54422]
ENSG00000265786	124.21	36.14	1.7718	2.01e-06	0.00024493	4.66757	6.36031	8.68725	2.65759	1.33147	1.84436	LINC01906	long intergenic non-protein coding RNA 1906 [Source:HGNC Symbol;Acc:HGNC:52725]
ENSG00000121797	129.48	44.65	1.537	2.09e-06	0.00025241	1.13811	1.10356	1.07746	0.334139	0.444267	0.420276	CCRL2	C-C motif chemokine receptor like 2 [Source:HGNC Symbol;Acc:HGNC:1612]
ENSG00000197181	48.78	9.96	2.2777	2.09e-06	0.00025241	0.145737	0.260011	0.273412	0.0636515	0.0370592	0.0391272	PIWIL2	piwi like RNA-mediated gene silencing 2 [Source:HGNC Symbol;Acc:HGNC:17644]
ENSG00000173545	5348.1	2618.14	1.0304	2.18e-06	0.00026312	80.1178	83.3516	77.6053	39.7899	44.1222	39.3057	ZNF622	zinc finger protein 622 [Source:HGNC Symbol;Acc:HGNC:30958]
ENSG00000077585	462.73	201	1.2047	2.25e-06	0.00026933	3.22291	6.76856	6.11923	2.31599	2.23483	2.45198	GPR137B	G protein-coupled receptor 137B [Source:HGNC Symbol;Acc:HGNC:11862]
ENSG00000166592	433.55	54.6	2.9859	2.25e-06	0.00026933	12.5709	3.826	2.45825	1.17645	0.796784	0.771143	RRAD	RRAD, Ras related glycolysis inhibitor and calcium channel regulator [Source:HGNC Symbol;Acc:HGNC:10446]
ENSG00000164309	252.03	63.01	1.991	2.31e-06	0.00027634	0.514474	0.455312	0.373038	0.156783	0.0598055	0.140493	CMYA5	cardiomyopathy associated 5 [Source:HGNC Symbol;Acc:HGNC:14305]
ENSG00000204386	4458.88	1915.17	1.219	2.369e-06	0.0002819	25.9708	22.7649	21.6039	10.4768	11.1244	10.318	NEU1	neuraminidase 1 [Source:HGNC Symbol;Acc:HGNC:7758]
ENSG00000105855	231.72	58.3	1.9855	2.46e-06	0.0002901	0.46891	0.234537	0.442204	0.131883	0.0946891	0.0829405	ITGB8	integrin subunit beta 8 [Source:HGNC Symbol;Acc:HGNC:6163]
ENSG00000156427	150.18	10.24	3.8694	2.49e-06	0.00029199	3.97542	0.5242	0.556683	0.14429	0.133013	0.134818	FGF18	fibroblast growth factor 18 [Source:HGNC Symbol;Acc:HGNC:3674]
ENSG00000168237	283.26	588.21	-1.0512	2.53e-06	0.00029615	1.01528	1.86694	1.83823	3.29544	3.17649	3.39003	GLYCTK	glycerate kinase [Source:HGNC Symbol;Acc:HGNC:24247]
ENSG00000127325	103.13	26.09	1.9716	2.62e-06	0.00030467	0.361128	0.536442	0.270109	0.112017	0.0697027	0.124289	BEST3	bestrophin 3 [Source:HGNC Symbol;Acc:HGNC:17105]
ENSG00000163520	5944.82	15135	-1.3484	2.67e-06	0.00030964	36.2937	26.3956	30.4905	85.3504	77.3563	89.8357	FBLN2	fibulin 2 [Source:HGNC Symbol;Acc:HGNC:3601]
ENSG00000163638	635.28	184.46	1.7853	2.7e-06	0.00031257	0.685002	1.62553	2.54751	0.451692	0.428004	0.508637	ADAMTS9	ADAM metallopeptidase with thrombospondin type 1 motif 9 [Source:HGNC Symbol;Acc:HGNC:13202]
ENSG00000269902	28.76	101.09	-1.8056	2.73e-06	0.00031495	0.904864	2.28417	1.1883	4.58645	5.68768	5.10165	-	novel transcript
ENSG00000163395	49.83	10.7	2.2317	2.79e-06	0.00032056	0.0739304	0.102152	0.150634	0.0190338	0.0241262	0.0277881	IGFN1	immunoglobulin like and fibronectin type III domain containing 1 [Source:HGNC Symbol;Acc:HGNC:24607]
ENSG00000157557	4866.72	2191.04	1.1513	2.86e-06	0.00032723	21.2449	21.1714	33.9516	11.9093	11.4645	12.0107	ETS2	ETS proto-oncogene 2, transcription factor [Source:HGNC Symbol;Acc:HGNC:3489]
ENSG00000140678	101.89	34.57	1.5576	2.91e-06	0.00033193	0.333377	0.461985	0.326465	0.11951	0.123942	0.149099	ITGAX	integrin subunit alpha X [Source:HGNC Symbol;Acc:HGNC:6152]
ENSG00000197467	572.63	1223.32	-1.0957	2.95e-06	0.00033564	1.17013	1.10306	1.58344	2.90403	2.76868	2.871	COL13A1	collagen type XIII alpha 1 chain [Source:HGNC Symbol;Acc:HGNC:2190]
ENSG00000126562	811.31	1727.83	-1.092	3.04e-06	0.00034237	4.06649	4.04603	3.6465	8.59002	8.42472	9.25148	WNK4	WNK lysine deficient protein kinase 4 [Source:HGNC Symbol;Acc:HGNC:14544]
ENSG00000196611	19812.8	8721.06	1.184	3.07e-06	0.00034499	114.894	231.184	235.258	77.2917	98.5295	79.9428	MMP1	matrix metallopeptidase 1 [Source:HGNC Symbol;Acc:HGNC:7155]
ENSG00000090339	1492.55	417.9	1.837	3.18e-06	0.00035563	4.77179	11.0365	19.5946	3.45035	3.12932	3.16397	ICAM1	intercellular adhesion molecule 1 [Source:HGNC Symbol;Acc:HGNC:5344]
ENSG00000140285	90.84	7.32	3.63	3.24e-06	0.00036058	0.636987	0.165606	0.170696	0.0147478	0.0203929	0.0551191	FGF7	fibroblast growth factor 7 [Source:HGNC Symbol;Acc:HGNC:3685]
ENSG00000184363	161.27	398.74	-1.312	3.33e-06	0.00037003	1.19599	1.01193	1.02204	3.08928	2.84318	2.51386	PKP3	plakophilin 3 [Source:HGNC Symbol;Acc:HGNC:9025]
ENSG00000140538	181.15	391.58	-1.1142	3.34e-06	0.0003701	0.162977	0.164919	0.19617	0.356367	0.388458	0.431323	NTRK3	neurotrophic receptor tyrosine kinase 3 [Source:HGNC Symbol;Acc:HGNC:8033]
ENSG00000164855	36.6	101.68	-1.4674	3.59e-06	0.00039636	0.086302	0.15427	0.142372	0.383782	0.342151	0.347974	TMEM184A	transmembrane protein 184A [Source:HGNC Symbol;Acc:HGNC:28797]
ENSG00000135127	111.13	40.86	1.4506	3.61e-06	0.00039682	0.392042	0.68291	0.530447	0.182241	0.227767	0.188289	BICDL1	BICD family like cargo adaptor 1 [Source:HGNC Symbol;Acc:HGNC:28095]
ENSG00000286938	58.59	8.23	2.8318	3.66e-06	0.0004017	0.716939	1.94314	3.11556	0.230725	0.15952	0.404212	-	novel transcript
ENSG00000172159	1006.67	2035.17	-1.0156	3.69e-06	0.00040398	3.09378	5.36306	3.81225	8.8926	7.46556	8.8737	FRMD3	FERM domain containing 3 [Source:HGNC Symbol;Acc:HGNC:24125]
ENSG00000149289	2458.09	1127.29	1.1247	3.95e-06	0.00042846	5.17504	5.8706	8.89315	3.18604	2.78434	3.38516	ZC3H12C	zinc finger CCCH-type containing 12C [Source:HGNC Symbol;Acc:HGNC:29362]
ENSG00000137752	790.64	263.7	1.584	3.95e-06	0.00042846	6.45982	3.99084	5.62212	1.81384	2.28534	1.62679	CASP1	caspase 1 [Source:HGNC Symbol;Acc:HGNC:1499]
ENSG00000197635	35.31	3.05	3.604	4.07e-06	0.00043902	0.0537952	0.0703724	0.067188	0.00399516	0.0128903	0	DPP4	dipeptidyl peptidase 4 [Source:HGNC Symbol;Acc:HGNC:3009]
ENSG00000183668	162.09	44.31	1.8698	4.15e-06	0.00044621	0.47914	1.42091	0.700554	0.289357	0.221116	0.195658	PSG9	pregnancy specific beta-1-glycoprotein 9 [Source:HGNC Symbol;Acc:HGNC:9526]
ENSG00000143107	46.62	2.82	3.9867	4.25e-06	0.00045565	0.61847	0.267051	0.193821	0.0373192	0	0.0363224	FNDC7	fibronectin type III domain containing 7 [Source:HGNC Symbol;Acc:HGNC:26668]
ENSG00000257242	88.92	14.07	2.6649	4.32e-06	0.00046162	0.685809	0.334913	0.318652	0.0715806	0.115476	0.0464458	LINC01619	long intergenic non-protein coding RNA 1619 [Source:HGNC Symbol;Acc:HGNC:27409]
ENSG00000181458	215.91	63.37	1.7699	4.51e-06	0.00047764	1.11386	0.819214	0.764631	0.243243	0.371755	0.231762	TMEM45A	transmembrane protein 45A [Source:HGNC Symbol;Acc:HGNC:25480]
ENSG00000176928	167.42	61.84	1.4321	4.51e-06	0.00047764	0.558235	0.717394	0.969385	0.34297	0.2168	0.286123	GCNT4	glucosaminyl (N-acetyl) transferase 4 [Source:HGNC Symbol;Acc:HGNC:17973]
ENSG00000100219	4127.89	1776.76	1.216	4.61e-06	0.00048693	37.1876	28.604	38.1168	15.1	16.0791	15.9681	XBP1	X-box binding protein 1 [Source:HGNC Symbol;Acc:HGNC:12801]
ENSG00000130222	492.38	89.22	2.4619	4.83e-06	0.00050694	15.1447	7.84452	3.70773	1.93211	1.50658	1.98513	GADD45G	growth arrest and DNA damage inducible gamma [Source:HGNC Symbol;Acc:HGNC:4097]
ENSG00000108342	500.27	16.6	4.9183	4.87e-06	0.0005096	0.564928	4.41758	14.0541	0.129861	0.287309	0.182005	CSF3	colony stimulating factor 3 [Source:HGNC Symbol;Acc:HGNC:2438]
ENSG00000129038	420.31	989.94	-1.2385	4.92e-06	0.00051361	3.29229	2.65283	2.82292	7.19736	7.00755	7.67169	LOXL1	lysyl oxidase like 1 [Source:HGNC Symbol;Acc:HGNC:6665]
ENSG00000205364	170.36	57.74	1.566	5.03e-06	0.00052419	7.12912	11.9871	7.08797	2.70802	3.9006	2.45997	MT1M	metallothionein 1M [Source:HGNC Symbol;Acc:HGNC:14296]
ENSG00000080166	78.62	15.85	2.2962	5.23e-06	0.00054342	0.340584	0.282021	0.155079	0.0637248	0.0458208	0.0595418	DCT	dopachrome tautomerase [Source:HGNC Symbol;Acc:HGNC:2709]
ENSG00000179388	315.84	25.3	3.641	5.27e-06	0.00054567	3.32838	0.605373	0.28899	0.103104	0.126729	0.173941	EGR3	early growth response 3 [Source:HGNC Symbol;Acc:HGNC:3240]
ENSG00000171766	78.52	21.58	1.8824	5.29e-06	0.0005462	0.14511	0.270766	0.261786	0.0518882	0.0889696	0.0460581	GATM	glycine amidinotransferase [Source:HGNC Symbol;Acc:HGNC:4175]
ENSG00000137575	10164	4541.34	1.1622	5.33e-06	0.0005483	55.7642	44.8464	62.3341	24.3813	26.5483	25.4499	SDCBP	syndecan binding protein [Source:HGNC Symbol;Acc:HGNC:10662]
ENSG00000171388	158.56	343.32	-1.1136	5.42e-06	0.00055584	1.06512	1.15178	1.62765	2.78395	2.91809	2.85465	APLN	apelin [Source:HGNC Symbol;Acc:HGNC:16665]
ENSG00000169067	34.4	4.1	3.0441	5.89e-06	0.00060171	0.40612	0.295342	0.214354	0.0412729	0.0285355	0.0482046	ACTBL2	actin beta like 2 [Source:HGNC Symbol;Acc:HGNC:17780]
ENSG00000011638	1238.28	501.07	1.3063	6.07e-06	0.0006179	6.91064	15.0005	17.2253	5.30449	5.70378	4.7299	TMEM159	transmembrane protein 159 [Source:HGNC Symbol;Acc:HGNC:30136]
ENSG00000258777	57.27	13.69	2.0557	6.6e-06	0.00066822	1.92353	2.09315	2.84318	0.530597	0.366848	0.791851	HIF1A-AS1	HIF1A antisense RNA 1 [Source:HGNC Symbol;Acc:HGNC:43014]
ENSG00000242221	131.74	22.31	2.5626	6.63e-06	0.00066962	1.81292	0.985859	0.563742	0.142466	0.243903	0.245628	PSG2	pregnancy specific beta-1-glycoprotein 2 [Source:HGNC Symbol;Acc:HGNC:9519]
ENSG00000187173	23.83	1.23	4.3787	7.03e-06	0.00070399	0.781944	1.55833	0.746823	0	0.0869921	0.0734771	LCE2A	late cornified envelope 2A [Source:HGNC Symbol;Acc:HGNC:29469]
ENSG00000089159	6371.09	13216.8	-1.0527	7.03e-06	0.00070399	14.506	30.8828	23.0028	49.6303	44.0999	48.71	PXN	paxillin [Source:HGNC Symbol;Acc:HGNC:9718]
ENSG00000176692	663.63	1363.49	-1.0372	7.08e-06	0.00070663	3.7789	6.88385	7.66088	12.4661	12.6007	12.7175	FOXC2	forkhead box C2 [Source:HGNC Symbol;Acc:HGNC:3801]
ENSG00000272275	25.47	2.73	3.1975	7.31e-06	0.00072768	1.74756	1.5344	1.66907	0.195617	0.135247	0.228471	-	novel transcript
ENSG00000152137	405.53	115.56	1.8089	8.06e-06	0.00079838	3.94415	2.52592	1.87952	0.858727	0.875727	0.858776	HSPB8	heat shock protein family B (small) member 8 [Source:HGNC Symbol;Acc:HGNC:30171]
ENSG00000248187	87.05	4.54	4.2635	8.08e-06	0.00079839	2.90694	0.469322	0.210864	0.0710514	0.098248	0.0553229	-	novel transcript
ENSG00000078018	193.93	70.24	1.4693	8.27e-06	0.00081006	0.247721	0.636747	0.441804	0.143173	0.159731	0.17482	MAP2	microtubule associated protein 2 [Source:HGNC Symbol;Acc:HGNC:6839]
ENSG00000154639	307.7	126.34	1.2851	8.44e-06	0.00082482	0.783584	1.5919	1.73835	0.616068	0.489943	0.581593	CXADR	CXADR Ig-like cell adhesion molecule [Source:HGNC Symbol;Acc:HGNC:2559]
ENSG00000183508	306.85	38.52	2.9872	8.49e-06	0.00082804	2.56671	0.611856	0.580071	0.258343	0.108109	0.182627	TENT5C	terminal nucleotidyltransferase 5C [Source:HGNC Symbol;Acc:HGNC:24712]
ENSG00000116761	246.47	115.54	1.0923	8.93e-06	0.00085636	2.36262	2.51116	3.05986	1.22609	1.24403	1.37622	CTH	cystathionine gamma-lyase [Source:HGNC Symbol;Acc:HGNC:2501]
ENSG00000185101	7.95	39.7	-2.3082	9.01e-06	0.00086174	0.0240539	0.040906	0.0367576	0.151724	0.188392	0.173589	ANO9	anoctamin 9 [Source:HGNC Symbol;Acc:HGNC:20679]
ENSG00000103257	820.56	221.72	1.8887	9.94e-06	0.00094414	1.49804	5.67605	7.08194	1.27887	1.17149	1.29105	SLC7A5	solute carrier family 7 member 5 [Source:HGNC Symbol;Acc:HGNC:11063]
ENSG00000049130	2592.43	1032.85	1.3271	1.0032e-05	0.00094874	12.411	9.14032	9.96453	4.71115	3.77761	4.89824	KITLG	KIT ligand [Source:HGNC Symbol;Acc:HGNC:6343]
ENSG00000183160	29.44	0	7.5624	1.0079e-05	0.0009496	0.515806	0.0797436	0.0179141	0	0	0	TMEM119	transmembrane protein 119 [Source:HGNC Symbol;Acc:HGNC:27884]
ENSG00000072195	1120.22	2448.38	-1.1272	1.0229e-05	0.00096129	0.992084	2.29303	2.01036	3.84703	3.74052	3.94333	SPEG	striated muscle enriched protein kinase [Source:HGNC Symbol;Acc:HGNC:16901]
ENSG00000175946	23.61	0.56	5.4114	1.0283e-05	0.00096391	0.10005	0.212682	0.269296	0	0	0.0136749	KLHL38	kelch like family member 38 [Source:HGNC Symbol;Acc:HGNC:34435]
ENSG00000277586	49.09	5.36	3.2374	1.0642e-05	0.00099501	0.0985245	0.563872	0.376397	0.0243901	0.067452	0.0170918	NEFL	neurofilament light [Source:HGNC Symbol;Acc:HGNC:7739]
ENSG00000173110	128.89	41.97	1.611	1.098e-05	0.0010163	1.59763	1.48245	1.06569	0.52231	0.462683	0.447992	HSPA6	heat shock protein family A (Hsp70) member 6 [Source:HGNC Symbol;Acc:HGNC:5239]
ENSG00000068976	158.7	39.67	1.9965	1.0975e-05	0.0010163	1.19237	0.729059	0.587775	0.24344	0.262452	0.178306	PYGM	glycogen phosphorylase, muscle associated [Source:HGNC Symbol;Acc:HGNC:9726]
ENSG00000222881	10.49	50.6	-2.2313	1.0957e-05	0.0010163	0.83721	3.55939	3.7315	13.4715	12.1704	12.3775	Y_RNA	Y RNA [Source:RFAM;Acc:RF00019]
ENSG00000157404	164.77	345.53	-1.0695	1.1214e-05	0.0010327	0.654859	0.713148	0.943296	1.84144	1.49529	1.65843	KIT	KIT proto-oncogene, receptor tyrosine kinase [Source:HGNC Symbol;Acc:HGNC:6342]
ENSG00000140092	142.2	44.61	1.6627	1.1199e-05	0.0010327	0.647131	0.871237	0.776997	0.285613	0.131646	0.324316	FBLN5	fibulin 5 [Source:HGNC Symbol;Acc:HGNC:3602]
ENSG00000105967	35.63	2.11	4.0336	1.165e-05	0.0010675	0.13127	0.0367167	0.138571	0.00667031	0	0.0129843	TFEC	transcription factor EC [Source:HGNC Symbol;Acc:HGNC:11754]
ENSG00000102401	3487.07	1723.09	1.0166	1.1719e-05	0.0010711	21.9639	20.8442	20.1499	11.1535	10.5953	10.9244	ARMCX3	armadillo repeat containing X-linked 3 [Source:HGNC Symbol;Acc:HGNC:24065]
ENSG00000236938	36.47	4.71	2.9812	1.1881e-05	0.0010815	2.27636	2.49065	1.47073	0.0861856	0.357526	0.402642	-	novel transcript
ENSG00000110427	1060.5	2660.38	-1.3262	1.1928e-05	0.0010815	1.09726	3.11783	2.16356	5.46481	4.72337	5.65921	KIAA1549L	KIAA1549 like [Source:HGNC Symbol;Acc:HGNC:24836]
ENSG00000103495	724.87	1466.2	-1.015	1.198e-05	0.0010815	3.34995	6.70545	6.50455	11.5688	10.6849	11.3067	MAZ	MYC associated zinc finger protein [Source:HGNC Symbol;Acc:HGNC:6914]
ENSG00000109819	81.2	23.34	1.7899	1.463e-05	0.0013014	0.115376	0.236502	0.249249	0.0760289	0.0391184	0.0578218	PPARGC1A	PPARG coactivator 1 alpha [Source:HGNC Symbol;Acc:HGNC:9237]
ENSG00000144476	125.94	29.31	2.0959	1.4695e-05	0.001303	2.23593	1.07326	1.12975	0.399243	0.359483	0.379543	ACKR3	atypical chemokine receptor 3 [Source:HGNC Symbol;Acc:HGNC:23692]
ENSG00000215861	206.27	75.14	1.4605	1.4775e-05	0.0013049	4.94302	4.54716	5.90816	1.32098	2.21253	2.3034	-	phosphodiesterase 4D interacting protein (myomegalin) (PDE4DIP) pseudogene
ENSG00000179141	30.21	1.46	4.3968	1.548e-05	0.0013638	0.52346	0.136002	0.16665	0.0074871	0.0207059	0.0174891	MTUS2-AS1	MTUS2 antisense RNA 1 [Source:HGNC Symbol;Acc:HGNC:40924]
ENSG00000162433	636.6	218.52	1.5443	1.5525e-05	0.0013645	0.94176	2.91496	3.02957	0.750718	0.79609	0.770162	AK4	adenylate kinase 4 [Source:HGNC Symbol;Acc:HGNC:363]
ENSG00000171223	5726.59	893.24	2.6804	1.5739e-05	0.0013767	150.64	34.877	30.3115	12.5084	12.7217	13.9958	JUNB	JunB proto-oncogene, AP-1 transcription factor subunit [Source:HGNC Symbol;Acc:HGNC:6205]
ENSG00000112773	1878.53	905.61	1.0524	1.6088e-05	0.0013972	6.71405	7.07851	10.4645	4.20394	3.45537	4.37227	TENT5A	terminal nucleotidyltransferase 5A [Source:HGNC Symbol;Acc:HGNC:18345]
ENSG00000122733	28.11	0.56	5.6425	1.608e-05	0.0013972	0.200337	0.0709777	0.0735919	0	0	0.00772313	PHF24	PHD finger protein 24 [Source:HGNC Symbol;Acc:HGNC:29180]
ENSG00000170049	169.5	430.4	-1.3394	1.6056e-05	0.0013972	0.489833	1.38378	1.10187	2.31894	2.55263	2.59212	KCNAB3	potassium voltage-gated channel subfamily A regulatory beta subunit 3 [Source:HGNC Symbol;Acc:HGNC:6230]
ENSG00000228451	141	62.45	1.1722	1.6968e-05	0.0014645	0.808862	1.08261	0.865522	0.429026	0.413272	0.416628	SDAD1P1	SDA1 domain containing 1 pseudogene 1 [Source:HGNC Symbol;Acc:HGNC:31403]
ENSG00000223573	115.07	29.39	1.9623	1.6983e-05	0.0014645	0.883207	0.609105	0.431428	0.195275	0.186015	0.152047	TINCR	TINCR ubiquitin domain containing [Source:HGNC Symbol;Acc:HGNC:14607]
ENSG00000164647	232.73	87.54	1.4122	1.8037e-05	0.0015482	3.9453	4.41947	3.21396	1.38171	1.96222	1.20669	STEAP1	STEAP family member 1 [Source:HGNC Symbol;Acc:HGNC:11378]
ENSG00000050628	36.97	1.59	4.4908	1.8272e-05	0.0015642	0.17323	0.0657577	0.0295445	0.00398206	0	0.00930168	PTGER3	prostaglandin E receptor 3 [Source:HGNC Symbol;Acc:HGNC:9595]
ENSG00000230047	46.54	2.41	4.2412	1.8324e-05	0.0015642	7.1628	2.07631	0.710762	0.299367	0.165583	0.139858	HIGD2AP1	HIGD2A pseudogene 1 [Source:HGNC Symbol;Acc:HGNC:54793]
ENSG00000147166	35.16	111.08	-1.6399	1.849e-05	0.0015723	0.191326	0.522913	0.600407	1.21386	1.4109	1.45882	ITGB1BP2	integrin subunit beta 1 binding protein 2 [Source:HGNC Symbol;Acc:HGNC:6154]
ENSG00000142798	1933.96	4009.79	-1.0516	1.8726e-05	0.0015851	1.78161	3.15137	3.60623	6.32337	4.96376	6.51315	HSPG2	heparan sulfate proteoglycan 2 [Source:HGNC Symbol;Acc:HGNC:5273]
ENSG00000164266	16.53	0	6.7249	1.8996e-05	0.0016042	0.504623	0.279835	0.0838187	0	0	0	SPINK1	serine peptidase inhibitor Kazal type 1 [Source:HGNC Symbol;Acc:HGNC:11244]
ENSG00000205336	711.2	1662.62	-1.2247	1.9987e-05	0.0016763	1.33545	3.20162	1.79452	5.03147	4.595	5.20639	ADGRG1	adhesion G protein-coupled receptor G1 [Source:HGNC Symbol;Acc:HGNC:4512]
ENSG00000148926	4998.91	1628.77	1.6177	2.0822e-05	0.0017344	74.1825	37.635	46.6613	17.8472	20.5636	17.8613	ADM	adrenomedullin [Source:HGNC Symbol;Acc:HGNC:259]
ENSG00000228560	12.74	0	6.3674	2.1126e-05	0.0017487	0.168545	0.537425	0.268291	0	0	0	-	novel transcript
ENSG00000110852	127.14	34.01	1.906	2.1078e-05	0.0017487	1.64632	1.09048	1.04825	0.284106	0.509649	0.295949	CLEC2B	C-type lectin domain family 2 member B [Source:HGNC Symbol;Acc:HGNC:2053]
ENSG00000120833	147.78	320.85	-1.1219	2.1446e-05	0.0017545	0.567059	0.49981	0.691297	1.36794	1.21453	1.40014	SOCS2	suppressor of cytokine signaling 2 [Source:HGNC Symbol;Acc:HGNC:19382]
ENSG00000214249	30.79	2.06	3.831	2.1377e-05	0.0017545	0.456854	0.364184	0.145445	0.0326722	0	0.0381594	CTAGE11P	CTAGE family member 11, pseudogene [Source:HGNC Symbol;Acc:HGNC:37293]
ENSG00000130513	77.04	15.08	2.3646	2.1413e-05	0.0017545	0.658161	0.501846	1.76281	0.165764	0.241948	0.172092	GDF15	growth differentiation factor 15 [Source:HGNC Symbol;Acc:HGNC:30142]
ENSG00000211459	35350.6	8464.18	2.0623	2.1342e-05	0.0017545	1468.55	768.031	434.337	226.865	273.7	211.978	MT-RNR1	mitochondrially encoded 12S rRNA [Source:HGNC Symbol;Acc:HGNC:7470]
ENSG00000148677	17391.8	4261.45	2.0289	2.164e-05	0.0017664	378.261	214.86	109.855	66.6881	59.2543	65.4607	ANKRD1	ankyrin repeat domain 1 [Source:HGNC Symbol;Acc:HGNC:15819]
ENSG00000260219	140.66	61.9	1.1841	2.1803e-05	0.0017758	2.73922	4.25519	4.22615	1.64682	1.44668	1.9234	CD2BP2-DT	CD2BP2 divergent transcript [Source:HGNC Symbol;Acc:HGNC:53029]
ENSG00000163565	9157.03	3945.72	1.2146	2.191e-05	0.0017805	44.5764	33.0628	54.9862	19.056	22.0279	18.7838	IFI16	interferon gamma inducible protein 16 [Source:HGNC Symbol;Acc:HGNC:5395]
ENSG00000145390	2339.04	1123.75	1.0571	2.2938e-05	0.0018558	5.09003	4.36629	5.55351	2.54597	2.24395	2.77069	USP53	ubiquitin specific peptidase 53 [Source:HGNC Symbol;Acc:HGNC:29255]
ENSG00000108551	178.42	36.62	2.2798	2.3092e-05	0.0018642	4.03151	2.10618	1.22366	0.516769	0.486519	0.680609	RASD1	ras related dexamethasone induced 1 [Source:HGNC Symbol;Acc:HGNC:15828]
ENSG00000269446	11.7	0	6.2428	2.3936e-05	0.0019239	0.191238	0.348449	0.313112	0	0	0	-	novel transcript
ENSG00000237289	33.85	5.14	2.7245	2.3936e-05	0.0019239	0.324767	0.268478	0.172322	0.0290323	0.0481742	0.0474716	CKMT1B	creatine kinase, mitochondrial 1B [Source:HGNC Symbol;Acc:HGNC:1995]
ENSG00000162438	27.97	4.2	2.7403	2.4181e-05	0.001935	0.188611	0.154908	0.278397	0.0275903	0.0305209	0.0386688	CTRC	chymotrypsin C [Source:HGNC Symbol;Acc:HGNC:2523]
ENSG00000144230	61.52	167.77	-1.4515	2.4542e-05	0.0019596	0.480719	0.831769	0.501838	2.1155	1.24373	1.69762	GPR17	G protein-coupled receptor 17 [Source:HGNC Symbol;Acc:HGNC:4471]
ENSG00000026036	318	959.82	-1.5911	2.5992e-05	0.0020575	0.354661	1.20069	1.32356	2.93163	2.51936	3.03642	RTEL1-TNFRSF6B	RTEL1-TNFRSF6B readthrough (NMD candidate) [Source:HGNC Symbol;Acc:HGNC:44095]
ENSG00000231672	151.15	23.38	2.6931	2.6562e-05	0.0020891	0.792084	0.338292	0.16581	0.0698379	0.103008	0.0543781	DIRC3	disrupted in renal carcinoma 3 [Source:HGNC Symbol;Acc:HGNC:17805]
ENSG00000250155	106.84	35.82	1.5754	2.6527e-05	0.0020891	0.758386	0.716505	0.614577	0.187362	0.245443	0.305209	-	novel transcript
ENSG00000179111	60.41	17.33	1.8116	2.651e-05	0.0020891	0.730629	0.877858	0.895021	0.245354	0.339269	0.15522	HES7	hes family bHLH transcription factor 7 [Source:HGNC Symbol;Acc:HGNC:15977]
ENSG00000118160	29.91	4.77	2.6444	2.6781e-05	0.0021018	0.169952	0.14451	0.113623	0.0218775	0.0252097	0.0255518	SLC8A2	solute carrier family 8 member A2 [Source:HGNC Symbol;Acc:HGNC:11069]
ENSG00000282943	31.03	3.97	2.9441	2.9117e-05	0.0022754	0.165279	0.439178	0.565651	0.0797853	0.036775	0.0310617	-	novel transcript, antisense to PSG11, PSG2 and PSG5
ENSG00000178789	18.92	0.24	5.978	3.0063e-05	0.0023394	0.0768186	0.349922	0.146737	0.00706336	0	0	CD300LB	CD300 molecule like family member b [Source:HGNC Symbol;Acc:HGNC:30811]
ENSG00000207146	5.89	34.18	-2.507	3.0188e-05	0.0023426	0.83721	1.18646	2.39882	8.62178	7.20286	9.86001	Y_RNA	Y RNA [Source:RFAM;Acc:RF00019]
ENSG00000110876	313.34	63.98	2.2907	3.1385e-05	0.0024217	4.73774	1.8065	1.36966	0.540139	0.680711	0.606899	SELPLG	selectin P ligand [Source:HGNC Symbol;Acc:HGNC:10722]
ENSG00000123496	77.55	25.59	1.6017	3.1534e-05	0.002428	1.0835	1.67864	0.964676	0.378241	0.457645	0.427961	IL13RA2	interleukin 13 receptor subunit alpha 2 [Source:HGNC Symbol;Acc:HGNC:5975]
ENSG00000208028	37.04	6.02	2.579	3.1852e-05	0.0024423	10.1587	7.85268	11.1725	2.37766	0.54796	2.08274	MIR616	microRNA 616 [Source:HGNC Symbol;Acc:HGNC:32872]
ENSG00000091129	89.4	16.19	2.4469	3.2422e-05	0.0024778	0.145095	0.273736	0.460771	0.0980581	0.0225987	0.0381756	NRCAM	neuronal cell adhesion molecule [Source:HGNC Symbol;Acc:HGNC:7994]
ENSG00000224397	17.76	0.28	5.8685	3.245e-05	0.0024778	0.0767726	0.0644207	0.0385918	0	0	0.00303752	PELATON	plaque enriched lncRNA in atherosclerotic and inflammatory bowel macrophage regulation [Source:HGNC Symbol;Acc:HGNC:50328]
ENSG00000185420	3414.57	725.77	2.2339	3.2636e-05	0.0024868	25.4267	8.72712	6.9232	3.25019	3.50663	3.18379	SMYD3	SET and MYND domain containing 3 [Source:HGNC Symbol;Acc:HGNC:15513]
ENSG00000185222	7806.6	2147.17	1.8622	3.2706e-05	0.0024869	153.175	65.8393	66.7907	28.8875	32.5402	25.9497	TCEAL9	transcription elongation factor A like 9 [Source:HGNC Symbol;Acc:HGNC:30084]
ENSG00000131242	85.62	25.1	1.7747	3.3728e-05	0.0025593	0.0662441	0.200873	0.189806	0.0463994	0.0398832	0.0454042	RAB11FIP4	RAB11 family interacting protein 4 [Source:HGNC Symbol;Acc:HGNC:30267]
ENSG00000111664	203.69	497.51	-1.2842	3.4052e-05	0.0025786	0.781916	1.98535	2.04954	4.23867	3.46409	3.93823	GNB3	G protein subunit beta 3 [Source:HGNC Symbol;Acc:HGNC:4400]
ENSG00000058335	157.53	54.1	1.5456	3.4953e-05	0.0026414	0.218484	0.588505	0.474512	0.167594	0.162488	0.105745	RASGRF1	Ras protein specific guanine nucleotide releasing factor 1 [Source:HGNC Symbol;Acc:HGNC:9875]
ENSG00000082196	31.54	89.63	-1.4894	3.5707e-05	0.0026928	0.0985061	0.237319	0.225796	0.486085	0.549406	0.547976	C1QTNF3	C1q and TNF related 3 [Source:HGNC Symbol;Acc:HGNC:14326]
ENSG00000274297	13.23	65.02	-2.2638	3.6539e-05	0.0027499	0.203133	0.485785	1.16405	3.59546	2.89263	2.40506	-	novel transcript, sense intronic to UACA
ENSG00000104763	3392.7	1631.78	1.0557	3.7497e-05	0.0028047	6.13598	5.0647	5.58777	2.80705	2.90681	2.81284	ASAH1	N-acylsphingosine amidohydrolase 1 [Source:HGNC Symbol;Acc:HGNC:735]
ENSG00000130203	126.8	23.82	2.408	3.8269e-05	0.0028566	2.48144	0.854596	0.847371	0.258757	0.296112	0.333478	APOE	apolipoprotein E [Source:HGNC Symbol;Acc:HGNC:613]
ENSG00000196189	198.52	28.25	2.809	3.9433e-05	0.0029315	1.41563	0.257803	0.345382	0.110701	0.10205	0.122663	SEMA4A	semaphorin 4A [Source:HGNC Symbol;Acc:HGNC:10729]
ENSG00000140451	396.52	919.59	-1.211	3.9682e-05	0.0029441	1.14799	2.77434	2.98914	5.25066	5.19421	5.42861	PIF1	PIF1 5'-to-3' DNA helicase [Source:HGNC Symbol;Acc:HGNC:26220]
ENSG00000200087	43.2	157.83	-1.8535	4.1412e-05	0.0030663	1.61012	7.62333	8.38804	22.3284	19.411	20.4666	SNORA73B	small nucleolar RNA, H/ACA box 73B [Source:HGNC Symbol;Acc:HGNC:10116]
ENSG00000285906	123.76	49.8	1.3102	4.2458e-05	0.0031311	3.25479	3.30075	2.93749	1.17238	1.30223	1.52641	-	Novel transcript, antisense to HRH1
ENSG00000172771	70.88	9.11	2.9491	4.3658e-05	0.0032066	0.417871	0.118167	0.0988601	0.0345451	0.030708	0.0288192	EFCAB12	EF-hand calcium binding domain 12 [Source:HGNC Symbol;Acc:HGNC:28061]
ENSG00000261625	27.52	77.97	-1.5001	4.4265e-05	0.0032447	0.418605	0.790977	0.488649	1.48187	1.71792	1.6783	-	novel transcript, overlapping to MRGPRF
ENSG00000258102	151.87	55	1.4675	4.4426e-05	0.00325	2.15616	2.24226	1.62968	0.668935	0.994014	0.62969	MAP1LC3B2	microtubule associated protein 1 light chain 3 beta 2 [Source:HGNC Symbol;Acc:HGNC:34390]
ENSG00000166825	363.07	872.4	-1.262	4.5432e-05	0.0033104	0.929072	2.58508	2.34552	4.31922	4.79275	4.77772	ANPEP	alanyl aminopeptidase, membrane [Source:HGNC Symbol;Acc:HGNC:500]
ENSG00000177238	74.04	7.38	3.3381	4.574e-05	0.0033197	0.42506	0.109182	0.0710446	0.0136793	0.0378307	0.0186395	TRIM72	tripartite motif containing 72 [Source:HGNC Symbol;Acc:HGNC:32671]
ENSG00000182575	143.6	48.48	1.5684	4.5694e-05	0.0033197	0.317947	0.822314	0.936304	0.252393	0.18865	0.250963	NXPH3	neurexophilin 3 [Source:HGNC Symbol;Acc:HGNC:8077]
ENSG00000141316	11.66	0	6.224	4.6943e-05	0.0033868	0.310053	0.152099	0.22779	0	0	0	SPACA3	sperm acrosome associated 3 [Source:HGNC Symbol;Acc:HGNC:16260]
ENSG00000151012	2829.79	955.61	1.5664	4.896e-05	0.0035116	3.03094	9.13473	11.9429	2.85152	2.22914	2.88824	SLC7A11	solute carrier family 7 member 11 [Source:HGNC Symbol;Acc:HGNC:11059]
ENSG00000136826	3363.84	1523.34	1.1432	4.981e-05	0.0035586	14.5225	23.4091	35.7231	10.7906	11.4592	11.1746	KLF4	Kruppel like factor 4 [Source:HGNC Symbol;Acc:HGNC:6348]
ENSG00000226935	39.81	6.72	2.5371	5.0783e-05	0.0036141	1.44154	1.16737	0.819521	0.220913	0.0916416	0.309617	LINC00161	long intergenic non-protein coding RNA 161 [Source:HGNC Symbol;Acc:HGNC:17138]
ENSG00000154589	424.06	98.33	2.108	5.2743e-05	0.0037318	30.4481	13.7966	10.2547	4.60715	6.18048	3.33296	LY96	lymphocyte antigen 96 [Source:HGNC Symbol;Acc:HGNC:17156]
ENSG00000166278	88.41	25.98	1.7603	5.324e-05	0.0037598	0.503358	0.408445	0.289484	0.111477	0.120428	0.146475	C2	complement C2 [Source:HGNC Symbol;Acc:HGNC:1248]
ENSG00000112715	6013.45	2273.93	1.4032	5.3761e-05	0.0037892	4.65775	15.9272	13.6184	4.19787	4.27434	4.19049	VEGFA	vascular endothelial growth factor A [Source:HGNC Symbol;Acc:HGNC:12680]
ENSG00000235448	76.34	24.92	1.6122	5.4719e-05	0.0038493	0.63367	0.766767	0.521411	0.175691	0.199559	0.278484	LURAP1L-AS1	LURAP1L antisense RNA 1 [Source:HGNC Symbol;Acc:HGNC:49761]
ENSG00000106089	768.14	1878.02	-1.2887	5.5144e-05	0.0038718	2.70062	8.40501	5.85368	13.6925	14.0976	13.0745	STX1A	syntaxin 1A [Source:HGNC Symbol;Acc:HGNC:11433]
ENSG00000006606	395.97	95.21	2.0544	5.5466e-05	0.003887	22.767	10.4288	7.22111	3.74546	4.0072	3.12921	CCL26	C-C motif chemokine ligand 26 [Source:HGNC Symbol;Acc:HGNC:10625]
ENSG00000129757	78.6	28.99	1.4416	5.6486e-05	0.0039509	0.650188	0.959817	0.885479	0.348739	0.364349	0.226283	CDKN1C	cyclin dependent kinase inhibitor 1C [Source:HGNC Symbol;Acc:HGNC:1786]
ENSG00000196352	3379.06	1210.46	1.4808	5.6894e-05	0.0039643	20.0177	10.8534	12.5293	5.38958	5.81698	5.70157	CD55	CD55 molecule (Cromer blood group) [Source:HGNC Symbol;Acc:HGNC:2665]
ENSG00000139597	228.28	112.14	1.0264	5.6787e-05	0.0039643	0.675845	1.09061	1.23444	0.542957	0.461009	0.485807	N4BP2L1	NEDD4 binding protein 2 like 1 [Source:HGNC Symbol;Acc:HGNC:25037]
ENSG00000204936	75.93	22.79	1.7483	5.8127e-05	0.0040425	0.398301	1.02629	1.07207	0.248594	0.30078	0.190539	CD177	CD177 molecule [Source:HGNC Symbol;Acc:HGNC:30072]
ENSG00000136378	450.21	962.9	-1.0948	5.8341e-05	0.0040498	0.850408	2.10632	1.73468	3.33615	3.21242	3.42494	ADAMTS7	ADAM metallopeptidase with thrombospondin type 1 motif 7 [Source:HGNC Symbol;Acc:HGNC:223]
ENSG00000230183	115.37	43.99	1.3836	5.8893e-05	0.0040803	1.7565	1.7801	2.61395	0.946509	0.59987	0.875167	CNOT6LP1	CNOT6L pseudogene 1 [Source:HGNC Symbol;Acc:HGNC:32355]
ENSG00000181744	1280.32	554.34	1.2066	5.9941e-05	0.0041217	6.99642	5.22865	5.44493	2.69135	2.4421	3.0242	DIPK2A	divergent protein kinase domain 2A [Source:HGNC Symbol;Acc:HGNC:28490]
ENSG00000232310	31.19	5.32	2.5441	6.3732e-05	0.0043579	0.203535	0.202375	0.112873	0.0253554	0.0292173	0.0394851	-	novel transcript
ENSG00000067064	4079.78	1342.29	1.6036	6.6752e-05	0.0045056	34.1581	19.4907	15.9998	7.71193	9.11038	8.28573	IDI1	isopentenyl-diphosphate delta isomerase 1 [Source:HGNC Symbol;Acc:HGNC:5387]
ENSG00000196700	1747.61	4120.02	-1.2367	6.8467e-05	0.0045959	3.68389	10.2769	9.85447	19.5182	17.4775	18.3758	ZNF512B	zinc finger protein 512B [Source:HGNC Symbol;Acc:HGNC:29212]
ENSG00000123358	2711.69	522.39	2.3757	6.8822e-05	0.0046113	17.4251	4.48116	3.89771	1.93116	1.93446	1.88932	NR4A1	nuclear receptor subfamily 4 group A member 1 [Source:HGNC Symbol;Acc:HGNC:7980]
ENSG00000168874	739.21	1499.2	-1.0205	7.0099e-05	0.0046798	1.87913	1.65245	2.62613	4.57949	4.08819	4.29821	ATOH8	atonal bHLH transcription factor 8 [Source:HGNC Symbol;Acc:HGNC:24126]
ENSG00000251141	45.69	9.3	2.2771	7.1039e-05	0.0047339	0.157194	0.314105	0.300267	0.0607056	0.0167884	0.0803545	MRPS30-DT	MRPS30 divergent transcript [Source:HGNC Symbol;Acc:HGNC:53420]
ENSG00000233822	152.26	56.99	1.4101	7.2243e-05	0.0048054	0.842615	0.696572	0.578592	0.3013	0.249978	0.293942	H2BC15	H2B clustered histone 15 [Source:HGNC Symbol;Acc:HGNC:4749]
ENSG00000223764	18.75	56.3	-1.5893	7.294e-05	0.004843	0.0934938	0.145236	0.11677	0.407347	0.32644	0.356821	LINC02593	long intergenic non-protein coding RNA 2593 [Source:HGNC Symbol;Acc:HGNC:53933]
ENSG00000235885	92.03	35.94	1.3658	7.3693e-05	0.0048841	0.191924	0.304062	0.394276	0.109545	0.128916	0.11161	LINC01828	long intergenic non-protein coding RNA 1828 [Source:HGNC Symbol;Acc:HGNC:52634]
ENSG00000226564	49.85	14.97	1.7368	7.7024e-05	0.0050767	1.68919	2.72205	2.8103	0.631294	0.581958	0.983092	FTH1P20	ferritin heavy chain 1 pseudogene 20 [Source:HGNC Symbol;Acc:HGNC:37639]
ENSG00000196338	60.23	20.54	1.545	7.7253e-05	0.0050767	0.387605	0.419898	0.348838	0.14393	0.139315	0.128878	NLGN3	neuroligin 3 [Source:HGNC Symbol;Acc:HGNC:14289]
ENSG00000240764	41.14	132.93	-1.686	8.1394e-05	0.0053081	0.124765	0.378885	0.158882	0.539183	0.740281	0.844117	PCDHGC5	protocadherin gamma subfamily C, 5 [Source:HGNC Symbol;Acc:HGNC:8718]
ENSG00000223804	67.35	22.59	1.5843	8.1725e-05	0.0053202	0.89015	2.1216	1.90644	0.503489	0.52816	0.608327	-	Poly [ADP-ribose] polymerase 8 (PARP8) pseudogene
ENSG00000254682	274.67	109.54	1.3242	8.2316e-05	0.0053492	12.3394	9.52138	8.51386	3.95693	4.6899	4.29139	-	novel transcript
ENSG00000087074	17592.1	7044.5	1.3203	8.3944e-05	0.0054358	186.148	128.577	113.082	59.2572	65.1266	60.2671	PPP1R15A	protein phosphatase 1 regulatory subunit 15A [Source:HGNC Symbol;Acc:HGNC:14375]
ENSG00000170214	122.27	255.74	-1.0712	8.4123e-05	0.0054377	1.05323	0.897577	1.01499	2.18638	2.11967	2.22547	ADRA1B	adrenoceptor alpha 1B [Source:HGNC Symbol;Acc:HGNC:278]
ENSG00000170054	85.63	22.6	1.9402	8.5917e-05	0.0055245	0.734561	1.12774	0.757249	0.105065	0.37358	0.227891	SERPINA9	serpin family A member 9 [Source:HGNC Symbol;Acc:HGNC:15995]
ENSG00000215788	156.42	403.77	-1.363	8.6612e-05	0.0055486	0.434284	1.47411	1.09715	2.43906	2.64327	2.52749	TNFRSF25	TNF receptor superfamily member 25 [Source:HGNC Symbol;Acc:HGNC:11910]
ENSG00000272899	466.65	78.94	2.5618	8.6746e-05	0.0055486	5.84444	1.2996	1.12373	0.554358	0.513316	0.566529	ATP6V1FNB	ATP6V1F neighbor [Source:HGNC Symbol;Acc:HGNC:52392]
ENSG00000166046	144.83	49.46	1.5493	8.6588e-05	0.0055486	0.38815	0.426946	0.922481	0.235304	0.172728	0.193394	TCP11L2	t-complex 11 like 2 [Source:HGNC Symbol;Acc:HGNC:28627]
ENSG00000287382	51.82	16.49	1.6469	8.865e-05	0.0056605	0.943547	1.62229	1.24573	0.410823	0.321086	0.500683	-	novel transcript
ENSG00000246863	48.82	2.97	4.0168	8.9836e-05	0.0057262	0.54303	0.0918229	0.0412555	0.0198588	0.0109841	0.0185553	GPR176-DT	GPR176-DT [Source:HGNC Symbol;Acc:HGNC:54389]
ENSG00000039987	36.06	3.18	3.517	9.1036e-05	0.0057926	0.609398	0.107952	0.237122	0.0290543	0.0502193	0.0169669	BEST2	bestrophin 2 [Source:HGNC Symbol;Acc:HGNC:17107]
ENSG00000109265	479.13	151.31	1.6637	9.179e-05	0.0058305	0.507738	1.83412	2.20514	0.503449	0.381665	0.513213	CRACD	capping protein inhibiting regulator of actin dynamics [Source:HGNC Symbol;Acc:HGNC:29219]
ENSG00000166670	20.36	2.33	3.1687	9.2443e-05	0.0058618	0.271613	0.252604	0.372908	0.032779	0.0604345	0.0127614	MMP10	matrix metallopeptidase 10 [Source:HGNC Symbol;Acc:HGNC:7156]
ENSG00000232023	11.14	0	6.1625	9.352e-05	0.0059047	0.153367	0.228213	0.0585913	0	0	0	LINC01807	long intergenic non-protein coding RNA 1807 [Source:HGNC Symbol;Acc:HGNC:52610]
ENSG00000182308	94.21	18.61	2.3358	9.3603e-05	0.0059047	0.817835	0.309967	0.302753	0.0775305	0.101565	0.13821	DCAF4L1	DDB1 and CUL4 associated factor 4 like 1 [Source:HGNC Symbol;Acc:HGNC:27723]
ENSG00000233058	83.64	33.97	1.3008	9.5391e-05	0.0059873	0.171102	0.252583	0.278414	0.110128	0.0987015	0.0809855	LINC00884	long intergenic non-protein coding RNA 884 [Source:HGNC Symbol;Acc:HGNC:48570]
ENSG00000109929	2230.49	1044.85	1.0935	9.5863e-05	0.006006	6.42116	5.74844	4.64637	2.78331	2.72263	2.84665	SC5D	sterol-C5-desaturase [Source:HGNC Symbol;Acc:HGNC:10547]
ENSG00000151967	92.54	205.27	-1.1573	9.6957e-05	0.0060471	0.304659	0.357026	0.272323	0.857268	0.584013	0.71937	SCHIP1	schwannomin interacting protein 1 [Source:HGNC Symbol;Acc:HGNC:15678]
ENSG00000203721	44.29	7.51	2.5491	9.9679e-05	0.0061816	0.464459	0.305172	0.145178	0.0597888	0.0601269	0.0507857	LINC00862	long intergenic non-protein coding RNA 862 [Source:HGNC Symbol;Acc:HGNC:21901]
ENSG00000278000	114.4	17.12	2.74	9.9669e-05	0.0061816	8.16427	1.82181	1.9817	0.609679	0.923338	0.542532	-	novel transcript
ENSG00000261644	57.15	16	1.8239	0.00010121	0.0062658	0.525559	0.344472	0.384831	0.135308	0.116938	0.125109	CYLD-AS1	CYLD antisense RNA 1 [Source:HGNC Symbol;Acc:HGNC:55352]
ENSG00000241163	100.23	35.8	1.4997	0.00010345	0.0063937	0.155946	0.324871	0.363417	0.0742759	0.124914	0.100818	LINC00877	long intergenic non-protein coding RNA 877 [Source:HGNC Symbol;Acc:HGNC:27706]
ENSG00000285294	93.73	219.05	-1.2317	0.00010429	0.0064349	0.831769	1.04983	0.635528	2.11467	1.67488	2.34477	LINC00842	long intergenic non-protein coding RNA 842 [Source:HGNC Symbol;Acc:HGNC:44989]
ENSG00000267530	8.73	35.43	-2.018	0.00010459	0.0064426	0.105514	0.13084	0.167958	0.611217	0.485193	0.581672	LINC01836	long intergenic non-protein coding RNA 1836 [Source:HGNC Symbol;Acc:HGNC:52652]
ENSG00000226792	12.93	0	6.3678	0.00010563	0.0064957	0.165112	0.0526479	0.0315392	0	0	0	C13orf42	chromosome 13 open reading frame 42 [Source:HGNC Symbol;Acc:HGNC:42693]
ENSG00000280120	117.46	297.96	-1.336	0.00010624	0.0065093	1.61485	2.74018	4.62695	6.96566	8.62336	7.11327	-	novel transcript
ENSG00000105499	283.55	135.96	1.0635	0.00010607	0.0065093	0.713437	1.22863	1.48785	0.584167	0.582721	0.485401	PLA2G4C	phospholipase A2 group IVC [Source:HGNC Symbol;Acc:HGNC:9037]
ENSG00000185291	115.86	30.47	1.9235	0.00010714	0.0065229	2.44472	1.52194	1.00068	0.38214	0.49733	0.551336	IL3RA	interleukin 3 receptor subunit alpha [Source:HGNC Symbol;Acc:HGNC:6012]
ENSG00000134757	11.83	0	6.2395	0.00010821	0.0065662	0.0909891	0.0284441	0.0306714	0	0	0	DSG3	desmoglein 3 [Source:HGNC Symbol;Acc:HGNC:3050]
ENSG00000197565	485.03	1036.43	-1.0976	0.00010954	0.0066138	1.43158	1.53185	1.0293	2.9941	2.69139	3.2914	COL4A6	collagen type IV alpha 6 chain [Source:HGNC Symbol;Acc:HGNC:2208]
ENSG00000171860	88.71	33.18	1.4272	0.00010947	0.0066138	0.427678	0.754583	0.849616	0.198195	0.243608	0.321502	C3AR1	complement C3a receptor 1 [Source:HGNC Symbol;Acc:HGNC:1319]
ENSG00000255495	126.26	53.4	1.2402	0.00010986	0.0066148	2.45729	2.49519	2.15833	1.01675	1.21067	0.92362	-	novel transcript
ENSG00000273899	95.98	212.6	-1.1392	0.00010991	0.0066148	0.407908	0.840564	0.906385	1.65564	1.71148	1.39552	NOL12	nucleolar protein 12 [Source:HGNC Symbol;Acc:HGNC:28585]
ENSG00000124762	4660.5	1512.64	1.6232	0.00011425	0.0068288	57.3489	32.8926	23.3409	13.4074	13.3679	13.801	CDKN1A	cyclin dependent kinase inhibitor 1A [Source:HGNC Symbol;Acc:HGNC:1784]
ENSG00000100336	20.43	0.67	5.1152	0.00011418	0.0068288	0.182406	0.0861663	0.0645233	0	0.0120254	0	APOL4	apolipoprotein L4 [Source:HGNC Symbol;Acc:HGNC:14867]
ENSG00000130066	8253.18	3206.89	1.3637	0.0001171	0.0069673	111.321	65.4707	69.6437	34.3967	36.4805	32.9383	SAT1	spermidine/spermine N1-acetyltransferase 1 [Source:HGNC Symbol;Acc:HGNC:10540]
ENSG00000011332	241.85	513.57	-1.0882	0.00011848	0.0070264	1.13221	1.81171	0.998176	3.17921	2.81817	2.60482	DPF1	double PHD fingers 1 [Source:HGNC Symbol;Acc:HGNC:20225]
ENSG00000135472	123.69	267.29	-1.1062	0.00011982	0.0070831	0.325374	0.728343	0.588561	1.22481	1.3163	1.00433	FAIM2	Fas apoptotic inhibitory molecule 2 [Source:HGNC Symbol;Acc:HGNC:17067]
ENSG00000184697	84.88	11.38	2.9041	0.00012223	0.007179	2.0777	0.711777	0.672393	0.0442079	0.183389	0.296887	CLDN6	claudin 6 [Source:HGNC Symbol;Acc:HGNC:2048]
ENSG00000225083	13.54	0	6.4342	0.00012676	0.0073966	0.443573	0.12858	0.0577704	0	0	0	GRTP1-AS1	GRTP1 antisense RNA 1 [Source:HGNC Symbol;Acc:HGNC:39917]
ENSG00000162069	32.66	2.77	3.5417	0.0001267	0.0073966	0.323468	0.0674128	0.0908644	0.0122469	0.0112898	0.0238395	BICDL2	BICD family like cargo adaptor 2 [Source:HGNC Symbol;Acc:HGNC:33584]
ENSG00000236333	52.27	122.28	-1.2268	0.00012831	0.0074382	0.0643687	0.0613988	0.09931	0.189092	0.164521	0.189832	TRHDE-AS1	TRHDE antisense RNA 1 [Source:HGNC Symbol;Acc:HGNC:27471]
ENSG00000088340	244.36	112.74	1.1156	0.00012787	0.0074382	0.458359	0.564754	0.864391	0.341995	0.27023	0.274336	FER1L4	fer-1 like family member 4 (pseudogene) [Source:HGNC Symbol;Acc:HGNC:15801]
ENSG00000268798	54.36	119.37	-1.1389	0.00012941	0.0074811	1.08584	1.6446	1.14077	2.9528	2.73009	3.04058	-	novel transcript
ENSG00000147113	15.16	0	6.5986	0.00013144	0.0075697	0.119957	0.0188888	0.0127299	0	0	0	DIPK2B	divergent protein kinase domain 2B [Source:HGNC Symbol;Acc:HGNC:25866]
ENSG00000060982	11978.5	5920.2	1.0168	0.00013135	0.0075697	18.7377	24.559	40.067	14.3771	13.1612	14.1547	BCAT1	branched chain amino acid transaminase 1 [Source:HGNC Symbol;Acc:HGNC:976]
ENSG00000183629	10.46	0	6.0679	0.00013217	0.0075697	0.0548822	0.0194443	0.043681	0	0	0	GOLGA8G	golgin A8 family member G [Source:HGNC Symbol;Acc:HGNC:25328]
ENSG00000284633	35.39	0.67	5.8736	0.00013191	0.0075697	0.442524	0.0491408	0.0252328	0	0.0117567	0	-	novel transcript, antisense to PDGFB
ENSG00000163131	660.13	261.46	1.3374	0.00013263	0.0075753	1.85978	1.72329	3.96654	0.945902	1.15749	0.945079	CTSS	cathepsin S [Source:HGNC Symbol;Acc:HGNC:2545]
ENSG00000224596	137.65	16.88	3.0222	0.00013399	0.0076017	0.0525713	1.09891	1.14367	0.131588	0.0467889	0.0878219	ZMIZ1-AS1	ZMIZ1 antisense RNA 1 [Source:HGNC Symbol;Acc:HGNC:27433]
ENSG00000131471	196.32	40.68	2.2642	0.00013367	0.0076017	1.88113	0.708561	0.479104	0.301631	0.193857	0.228244	AOC3	amine oxidase copper containing 3 [Source:HGNC Symbol;Acc:HGNC:550]
ENSG00000278464	9.8	0	5.9883	0.00013398	0.0076017	0.0899413	0.267669	0.120262	0	0	0	-	novel transcript
ENSG00000119986	2721.07	1144.85	1.2488	0.00013425	0.0076047	61.6972	37.9701	48.4932	21.1343	24.1021	21.6473	AVPI1	arginine vasopressin induced 1 [Source:HGNC Symbol;Acc:HGNC:30898]
ENSG00000261373	85.23	218.16	-1.3468	0.00013455	0.0076104	0.56212	1.81049	1.61062	3.44261	3.24431	3.31651	VPS9D1-AS1	VPS9D1 antisense RNA 1 [Source:HGNC Symbol;Acc:HGNC:48915]
ENSG00000279415	30.3	77.79	-1.3723	0.00013579	0.0076682	0.763305	0.843749	0.787343	2.55473	1.84783	1.99684	-	novel transcript
ENSG00000224893	19.92	1.03	4.2134	0.00014046	0.0078959	0.0156109	0.0497772	0.10735	0.00401911	0	0.00469412	LINC02840	long intergenic non-protein coding RNA 2840 [Source:HGNC Symbol;Acc:HGNC:54374]
ENSG00000277481	57.05	4.64	3.6026	0.00014094	0.0079105	0.525732	0.0846646	0.0760786	0.01709	0.00945263	0.0399204	PKD1L3	polycystin 1 like 3, transient receptor potential channel interacting [Source:HGNC Symbol;Acc:HGNC:21716]
ENSG00000164181	1051.18	420.45	1.3228	0.00014124	0.0079155	2.69755	8.42361	8.18308	2.47728	2.34127	2.75748	ELOVL7	ELOVL fatty acid elongase 7 [Source:HGNC Symbol;Acc:HGNC:26292]
ENSG00000100628	32.31	5.29	2.5707	0.00014233	0.0079642	0.216076	0.133969	0.131848	0.0463583	0.0213677	0.0180481	ASB2	ankyrin repeat and SOCS box containing 2 [Source:HGNC Symbol;Acc:HGNC:16012]
ENSG00000224048	31.33	1.28	4.5513	0.00014274	0.0079751	0.401351	0.028439	0.229995	0.0229622	0.0079379	0	LINC02612	long intergenic non-protein coding RNA 2612 [Source:HGNC Symbol;Acc:HGNC:54067]
ENSG00000087086	46640.3	19598.8	1.2508	0.00014457	0.0080647	1696.46	1290.51	1020.18	573.294	658.421	575.769	FTL	ferritin light chain [Source:HGNC Symbol;Acc:HGNC:3999]
ENSG00000226089	9.1	0	5.8789	0.00014505	0.0080795	0.227943	0.323032	0.362841	0	0	0	-	novel transcript, sense intronic to FAM46A
ENSG00000131203	98.08	28.52	1.7874	0.00014581	0.0081092	0.350998	0.691538	1.24281	0.258977	0.243817	0.154454	IDO1	indoleamine 2,3-dioxygenase 1 [Source:HGNC Symbol;Acc:HGNC:6059]
ENSG00000113916	1988.67	762.77	1.382	0.00014651	0.0081357	11.1474	5.82789	7.8553	3.50327	3.49214	3.33154	BCL6	BCL6 transcription repressor [Source:HGNC Symbol;Acc:HGNC:1001]
ENSG00000166866	58.2	19.32	1.5766	0.00014702	0.0081521	0.328801	0.306681	0.371712	0.129569	0.0836101	0.136197	MYO1A	myosin IA [Source:HGNC Symbol;Acc:HGNC:7595]
ENSG00000059804	4667.09	1384.91	1.7526	0.00014834	0.0082126	30.4114	13.1322	11.8098	5.79969	6.69327	5.83089	SLC2A3	solute carrier family 2 member 3 [Source:HGNC Symbol;Acc:HGNC:11007]
ENSG00000182795	41.5	9.52	2.1535	0.00015025	0.0082807	0.195415	0.213471	0.171085	0.0244566	0.0772982	0.0367252	C1orf116	chromosome 1 open reading frame 116 [Source:HGNC Symbol;Acc:HGNC:28667]
ENSG00000198814	1234.06	537.22	1.2004	0.0001522	0.0083757	3.22816	6.09321	9.26546	2.88022	2.50157	2.6694	GK	glycerol kinase [Source:HGNC Symbol;Acc:HGNC:4289]
ENSG00000258469	68.6	11	2.6366	0.00015355	0.0084372	5.23067	1.29543	1.64908	0.424919	0.542369	0.534459	CHMP4BP1	charged multivesicular body protein 4B pseudogene 1 [Source:HGNC Symbol;Acc:HGNC:43616]
ENSG00000147642	79.06	31.57	1.3292	0.00015624	0.0085726	0.225154	0.270917	0.389508	0.112106	0.120989	0.127741	SYBU	syntabulin [Source:HGNC Symbol;Acc:HGNC:26011]
ENSG00000153714	720.63	306.18	1.2359	0.00015992	0.0087349	4.30061	4.64356	9.69582	2.60485	2.8555	2.57315	LURAP1L	leucine rich adaptor protein 1 like [Source:HGNC Symbol;Acc:HGNC:31452]
ENSG00000185742	55.06	129.02	-1.2417	0.00016565	0.0090075	0.254478	0.24884	0.213883	0.684652	0.480154	0.604511	C11orf87	chromosome 11 open reading frame 87 [Source:HGNC Symbol;Acc:HGNC:33788]
ENSG00000108947	116.73	262.91	-1.165	0.00016801	0.0090957	0.501389	1.38163	1.06415	2.20521	2.17335	2.19168	EFNB3	ephrin B3 [Source:HGNC Symbol;Acc:HGNC:3228]
ENSG00000256433	56.49	129.18	-1.1815	0.00017065	0.009225	0.454152	0.999891	1.02242	1.84782	1.87664	1.9143	-	novel transcript
ENSG00000216316	11.44	0	6.1922	0.00017107	0.009234	0.820907	0.43626	0.147007	0	0	0	-	60S Ribosomal Protein L13A (RPL13) pseudogene
ENSG00000140044	478.44	235.53	1.0236	0.00017146	0.0092416	1.23564	2.10944	2.77948	1.08088	0.929887	1.01495	JDP2	Jun dimerization protein 2 [Source:HGNC Symbol;Acc:HGNC:17546]
ENSG00000100906	6653.45	3070.24	1.1156	0.00017196	0.0092492	82.4784	55.7656	73.5777	33.2752	36.2717	34.4898	NFKBIA	NFKB inhibitor alpha [Source:HGNC Symbol;Acc:HGNC:7797]
ENSG00000187994	58.98	14.74	1.979	0.00017247	0.0092492	0.454909	0.26442	0.325857	0.137249	0.0759136	0.0694631	RINL	Ras and Rab interactor like [Source:HGNC Symbol;Acc:HGNC:24795]
ENSG00000175311	9.84	0	5.9762	0.00017393	0.0092789	0.0828883	0.0440499	0.0395827	0	0	0	ANKS4B	ankyrin repeat and sterile alpha motif domain containing 4B [Source:HGNC Symbol;Acc:HGNC:26795]
ENSG00000285744	86.96	13.67	2.6669	0.00017543	0.0093321	0.194231	0.521541	1.75744	0.190812	0.109179	0.0768479	-	novel transcript
ENSG00000187862	36.56	2.34	3.9155	0.000177	0.0094015	0.473725	0.0839184	0.105571	0.0203272	0	0.0296765	TTC24	tetratricopeptide repeat domain 24 [Source:HGNC Symbol;Acc:HGNC:32348]
ENSG00000085465	157.89	33.07	2.2495	0.0001824	0.0096696	2.73721	0.692693	0.984596	0.37371	0.316382	0.365213	OVGP1	oviductal glycoprotein 1 [Source:HGNC Symbol;Acc:HGNC:8524]
ENSG00000235782	17.84	0.56	4.9878	0.00018257	0.0096696	0.757476	0.762727	0.266536	0	0	0.0599393	-	novel transcript
ENSG00000082074	57.96	18.74	1.6239	0.00019323	0.010161	0.189526	0.133096	0.174549	0.0544582	0.0602427	0.0559719	FYB1	FYN binding protein 1 [Source:HGNC Symbol;Acc:HGNC:4036]
ENSG00000267254	84.39	37.36	1.1748	0.00019528	0.010254	0.244235	0.29154	0.290684	0.128178	0.133767	0.115809	ZNF790-AS1	ZNF790 antisense RNA 1 [Source:HGNC Symbol;Acc:HGNC:27617]
ENSG00000231890	67.12	22.43	1.5909	0.00019619	0.010287	0.254674	0.309355	0.225861	0.0761048	0.129521	0.0683743	DARS1-AS1	DARS1 antisense RNA 1 [Source:HGNC Symbol;Acc:HGNC:40170]
ENSG00000123080	1464.45	3230.13	-1.142	0.00020314	0.010621	14.9599	10.8843	10.5837	27.3771	30.1601	28.4496	CDKN2C	cyclin dependent kinase inhibitor 2C [Source:HGNC Symbol;Acc:HGNC:1789]
ENSG00000062582	376.02	148.72	1.3408	0.0002079	0.010823	2.33661	3.0557	6.13707	1.5408	1.78397	1.25712	MRPS24	mitochondrial ribosomal protein S24 [Source:HGNC Symbol;Acc:HGNC:14510]
ENSG00000269855	34.48	2.97	3.5091	0.0002111	0.010944	1.17429	0.334318	0.160221	0.0674838	0.0373259	0.0630541	RNF225	ring finger protein 225 [Source:HGNC Symbol;Acc:HGNC:51249]
ENSG00000166569	42.08	1.28	4.986	0.00021343	0.011049	0.690708	0.0537172	0.0321798	0.0216862	0.00749678	0	CPLX4	complexin 4 [Source:HGNC Symbol;Acc:HGNC:24330]
ENSG00000273156	13.43	52.03	-1.9669	0.0002154	0.011135	0.188692	0.233982	0.120145	0.678093	1.03561	0.484643	-	novel transcript
ENSG00000163602	6316.47	3130.03	1.0127	0.00021721	0.011213	21.6056	18.1691	16.6461	9.82617	9.52213	10.3222	RYBP	RING1 and YY1 binding protein [Source:HGNC Symbol;Acc:HGNC:10480]
ENSG00000272977	100.33	206.67	-1.0345	0.00021992	0.01132	0.413624	0.879261	0.858466	1.42328	1.52915	1.47097	-	novel transcript
ENSG00000198768	99.55	394.01	-1.9786	0.00022254	0.011439	0.113484	0.964954	0.914515	2.51541	2.4051	2.60196	APCDD1L	APC down-regulated 1 like [Source:HGNC Symbol;Acc:HGNC:26892]
ENSG00000248837	21.91	2.65	3.0135	0.00022334	0.011448	0.0541933	0.127544	0.044365	0.014949	0.00689035	0.00581988	-	novel transcript
ENSG00000262370	27.18	0.56	5.5926	0.00022321	0.011448	0.688872	0.0597701	0.107417	0	0	0.0211368	-	novel transcript
ENSG00000284946	175.43	407.63	-1.211	0.00022837	0.011641	0.334197	0.683778	0.969529	1.34439	1.58757	1.64869	-	novel protein
ENSG00000185022	4745.35	1710.24	1.4721	0.00023137	0.011761	30.4193	16.3526	15.1923	8.392	8.78607	7.31306	MAFF	MAF bZIP transcription factor F [Source:HGNC Symbol;Acc:HGNC:6780]
ENSG00000146411	117.66	24.16	2.2837	0.00023877	0.01212	0.868162	0.233535	0.404348	0.117276	0.162166	0.0684859	SLC2A12	solute carrier family 2 member 12 [Source:HGNC Symbol;Acc:HGNC:18067]
ENSG00000084628	36.56	7.66	2.2685	0.00024	0.012138	0.179883	0.315467	0.386557	0.0289449	0.0480291	0.10818	NKAIN1	sodium/potassium transporting ATPase interacting 1 [Source:HGNC Symbol;Acc:HGNC:25743]
ENSG00000185955	41.35	5.51	2.9422	0.00024046	0.012139	1.29607	0.54022	0.728153	0.0654277	0.271415	0.0382081	C7orf61	chromosome 7 open reading frame 61 [Source:HGNC Symbol;Acc:HGNC:22135]
ENSG00000102393	3848.95	1673.17	1.2016	0.00024899	0.012518	19.8443	13.6839	12.8763	7.2286	7.67467	6.79759	GLA	galactosidase alpha [Source:HGNC Symbol;Acc:HGNC:4296]
ENSG00000250929	9.06	0	5.8825	0.00025448	0.012742	0.161118	0.513744	0.666819	0	0	0	LINC01181	long intergenic non-protein coding RNA 1181 [Source:HGNC Symbol;Acc:HGNC:25533]
ENSG00000138615	16.9	1.27	3.6379	0.00025664	0.012832	0.0946617	0.0726652	0.0552505	0.0101547	0	0.00790675	CILP	cartilage intermediate layer protein [Source:HGNC Symbol;Acc:HGNC:1980]
ENSG00000198019	20.72	1.23	4.1432	0.00025823	0.012876	0.204524	0.0974476	0.0471505	0	0.0125536	0.0106033	FCGR1B	Fc fragment of IgG receptor Ib [Source:HGNC Symbol;Acc:HGNC:3614]
ENSG00000163803	97.78	43.09	1.1826	0.00025857	0.012876	0.288088	0.298823	0.288409	0.125106	0.154458	0.122634	PLB1	phospholipase B1 [Source:HGNC Symbol;Acc:HGNC:30041]
ENSG00000168255	74.02	215.2	-1.5292	0.00025821	0.012876	0.243377	0.686494	0.974485	1.37367	1.96613	2.07584	POLR2J3	RNA polymerase II subunit J3 [Source:HGNC Symbol;Acc:HGNC:33853]
ENSG00000277342	48.2	104.72	-1.113	0.00026368	0.013077	1.7565	2.89074	2.59759	4.74103	5.84976	5.3669	-	novel transcript, sense intronic to BICD1
ENSG00000137460	193.68	78.1	1.3038	0.00026854	0.013264	0.87359	0.644669	0.696015	0.399129	0.29811	0.255199	FHDC1	FH2 domain containing 1 [Source:HGNC Symbol;Acc:HGNC:29363]
ENSG00000204011	19.71	58.98	-1.6108	0.00027008	0.013305	1.1079	0.841111	0.655037	2.98817	2.53553	2.85548	COL5A1-AS1	COL5A1 antisense RNA 1 [Source:HGNC Symbol;Acc:HGNC:31368]
ENSG00000241684	69.61	16.55	2.0889	0.00027063	0.013314	0.133985	0.150107	0.390818	0.0256383	0.0644581	0.0707772	ADAMTS9-AS2	ADAMTS9 antisense RNA 2 [Source:HGNC Symbol;Acc:HGNC:42435]
ENSG00000176399	94.11	33.3	1.5139	0.00027249	0.013374	0.299353	0.517034	0.525866	0.130744	0.242639	0.104481	DMRTA1	DMRT like family A1 [Source:HGNC Symbol;Acc:HGNC:13826]
ENSG00000286887	65.67	12.67	2.3499	0.00027308	0.013381	2.16128	0.844937	0.925336	0.399738	0.132659	0.317474	-	novel transcript, antisense to SGK1
ENSG00000187634	60.5	126.96	-1.0716	0.00027443	0.013429	0.322081	0.365154	0.444333	0.935172	0.796263	0.715601	SAMD11	sterile alpha motif domain containing 11 [Source:HGNC Symbol;Acc:HGNC:28706]
ENSG00000170667	112.28	313.57	-1.4757	0.00028122	0.013725	0.147156	0.603911	0.519243	1.27866	0.942259	1.23222	RASA4B	RAS p21 protein activator 4B [Source:HGNC Symbol;Acc:HGNC:35202]
ENSG00000119138	2197.48	908.84	1.2736	0.00028393	0.013838	11.2357	6.40739	14.5914	4.64872	4.68569	4.7087	KLF9	Kruppel like factor 9 [Source:HGNC Symbol;Acc:HGNC:1123]
ENSG00000213626	2132.55	914.66	1.2208	0.00028564	0.013903	15.2465	9.81831	9.99309	5.52155	5.54157	5.15614	LBH	LBH regulator of WNT signaling pathway [Source:HGNC Symbol;Acc:HGNC:29532]
ENSG00000203930	26.47	4.63	2.4659	0.00028701	0.013945	0.0196478	0.0285769	0.0237035	0.007987	0.0018407	0.00310947	LINC00632	long intergenic non-protein coding RNA 632 [Source:HGNC Symbol;Acc:HGNC:27865]
ENSG00000205890	20.42	0.75	4.6517	0.00028727	0.013945	0.32192	0.0725794	0.065219	0.0125576	0	0.00733331	-	novel transcript, antisense to CCDC64B
ENSG00000269706	4.31	35.61	-3.0021	0.00029302	0.014168	0	0.503777	0.0905375	1.83042	1.64519	1.06892	-	neurotrophin 4 (NTF4) pseudogene
ENSG00000087589	61.32	14.89	2.0288	0.00029514	0.014233	0.441723	0.262918	0.180004	0.0758161	0.062902	0.0974043	CASS4	Cas scaffold protein family member 4 [Source:HGNC Symbol;Acc:HGNC:15878]
ENSG00000166863	51.85	8.03	2.6796	0.00029804	0.014305	1.48257	0.525262	0.308611	0.146806	0.135333	0.128597	TAC3	tachykinin precursor 3 [Source:HGNC Symbol;Acc:HGNC:11521]
ENSG00000242960	52.59	19.43	1.4394	0.00030504	0.014595	1.73734	3.2315	2.64452	0.908553	0.869762	1.06114	FTH1P23	ferritin heavy chain 1 pseudogene 23 [Source:HGNC Symbol;Acc:HGNC:37641]
ENSG00000210082	289366	78211.9	1.8874	0.00030489	0.014595	8007.8	2571.65	2546.32	1323.01	1439.98	1267.59	MT-RNR2	mitochondrially encoded 16S rRNA [Source:HGNC Symbol;Acc:HGNC:7471]
ENSG00000196684	31.02	6.33	2.2599	0.00031163	0.014853	0.237267	0.168123	0.293754	0.0791853	0.0312844	0.0396361	HSH2D	hematopoietic SH2 domain containing [Source:HGNC Symbol;Acc:HGNC:24920]
ENSG00000104237	18.62	1.38	3.7462	0.00031294	0.014876	0.0304253	0.0485073	0.0127132	0.00367179	0.00338484	0	RP1	RP1 axonemal microtubule associated [Source:HGNC Symbol;Acc:HGNC:10263]
ENSG00000099204	810.67	323.06	1.3255	0.00031379	0.014897	2.61509	1.87059	1.40771	0.9806	0.7585	0.800826	ABLIM1	actin binding LIM protein 1 [Source:HGNC Symbol;Acc:HGNC:78]
ENSG00000249111	8.85	0	5.8271	0.00031515	0.014904	0.821849	0.873521	0.34886	0	0	0	-	novel transcript
ENSG00000117479	916.1	379.73	1.2692	0.00031792	0.014939	6.93825	4.42906	4.22823	2.39141	2.2167	2.38669	SLC19A2	solute carrier family 19 member 2 [Source:HGNC Symbol;Acc:HGNC:10938]
ENSG00000286511	36.7	11.37	1.6857	0.00031768	0.014939	0.33284	0.454843	0.35195	0.122417	0.116376	0.125104	-	novel transcript
ENSG00000129450	36.19	10.12	1.8506	0.00031785	0.014939	0.235029	0.549575	0.359157	0.105892	0.125507	0.0883403	SIGLEC9	sialic acid binding Ig like lectin 9 [Source:HGNC Symbol;Acc:HGNC:10878]
ENSG00000230873	21.91	3.87	2.4906	0.00031836	0.01494	0.173608	0.24603	0.128963	0.0372469	0.034336	0.0290016	STMND1	stathmin domain containing 1 [Source:HGNC Symbol;Acc:HGNC:44668]
ENSG00000244065	12.94	0	6.3695	0.00032456	0.015173	0.816637	0.150953	0.0678224	0	0	0	MARK2P17	microtubule affinity regulating kinase 2 pseudogene 17 [Source:HGNC Symbol;Acc:HGNC:50318]
ENSG00000274356	5.88	26.8	-2.2123	0.00033028	0.01542	0.363266	0.463328	0.27756	2.01079	1.48723	1.74772	-	ral guanine nucleotide dissociation stimulator (RALGDS) pseudogene
ENSG00000240476	371.81	155.89	1.2526	0.00033081	0.015426	12.1366	9.13868	7.67828	3.71602	4.72402	4.57346	LINC00973	long intergenic non-protein coding RNA 973 [Source:HGNC Symbol;Acc:HGNC:48868]
ENSG00000172137	83.68	19.68	2.0955	0.00033168	0.015447	0.351093	2.22035	1.54249	0.225978	0.281228	0.422288	CALB2	calbindin 2 [Source:HGNC Symbol;Acc:HGNC:1435]
ENSG00000134769	56	16.12	1.78	0.00034109	0.015784	0.0702843	0.131829	0.106614	0.0492293	0.0220777	0.0186478	DTNA	dystrobrevin alpha [Source:HGNC Symbol;Acc:HGNC:3057]
ENSG00000124731	8.16	0	5.7268	0.00034474	0.015933	0.0202753	0.0431002	0.0484117	0	0	0	TREM1	triggering receptor expressed on myeloid cells 1 [Source:HGNC Symbol;Acc:HGNC:17760]
ENSG00000179826	17.91	2.17	3.0326	0.00034882	0.016102	0.141351	0.469496	0.25313	0.0454897	0.031451	0.0265648	MRGPRX3	MAS related GPR family member X3 [Source:HGNC Symbol;Acc:HGNC:17980]
ENSG00000120306	2914.78	1205.59	1.2734	0.0003505	0.016156	52.276	34.7118	29.5329	16.9011	19.0054	16.2462	CYSTM1	cysteine rich transmembrane module containing 1 [Source:HGNC Symbol;Acc:HGNC:30239]
ENSG00000236013	22.31	0.85	4.7149	0.00035231	0.016201	0.337311	0.0448149	0.0402701	0.00542767	0.00750525	0.00633925	-	novel transcript
ENSG00000248150	34.21	3.82	3.1403	0.00036054	0.016517	0.760598	0.224561	0.134525	0.0543945	0.0376077	0.0529417	LINC02150	long intergenic non-protein coding RNA 2150 [Source:HGNC Symbol;Acc:HGNC:53012]
ENSG00000283740	54.84	14.61	1.9025	0.00036322	0.016599	1.54151	0.766361	1.06858	0.256045	0.309796	0.411191	TAF11L11	TATA-box binding protein associated factor 11 like 11 [Source:HGNC Symbol;Acc:HGNC:53854]
ENSG00000261618	108.65	23.8	2.193	0.00036447	0.016616	0.188809	0.358793	1.16394	0.162034	0.127304	0.0774192	LINC02605	long intergenic non-protein coding RNA 2605 [Source:HGNC Symbol;Acc:HGNC:53974]
ENSG00000243116	14.08	0.33	5.5269	0.00036769	0.016699	0.714203	0.216888	0.194893	0	0.0302689	0	-	chromosome 9 open reading frame 78 (C9orf78) pseudogene
ENSG00000184194	426.15	1028.14	-1.2683	0.00036759	0.016699	1.00346	2.60497	3.48505	5.19041	6.21913	5.40837	GPR173	G protein-coupled receptor 173 [Source:HGNC Symbol;Acc:HGNC:18186]
ENSG00000222032	36.46	90.31	-1.2977	0.00037095	0.016826	0.99351	2.28795	2.16135	4.51176	3.6843	5.22801	-	novel protein (LOC728009)
ENSG00000113739	32450.9	10810.7	1.5858	0.0003714	0.016826	51.2501	194.265	286.128	59.8527	56.78	55.0317	STC2	stanniocalcin 2 [Source:HGNC Symbol;Acc:HGNC:11374]
ENSG00000212123	143.01	307.74	-1.0989	0.00037299	0.016877	1.08614	2.64631	2.76096	4.42035	5.04157	4.37138	PRR22	proline rich 22 [Source:HGNC Symbol;Acc:HGNC:28354]
ENSG00000152578	51.48	15.09	1.7662	0.00038736	0.017441	0.0621909	0.179417	0.175364	0.0514652	0.028993	0.0400725	GRIA4	glutamate ionotropic receptor AMPA type subunit 4 [Source:HGNC Symbol;Acc:HGNC:4574]
ENSG00000221852	207.82	33.84	2.6151	0.00039307	0.017612	8.98591	1.39507	1.54289	0.714838	0.673949	0.910794	KRTAP1-5	keratin associated protein 1-5 [Source:HGNC Symbol;Acc:HGNC:16777]
ENSG00000099365	219.59	552.34	-1.3268	0.00039598	0.01772	0.430184	1.54849	1.49554	2.76514	2.85874	2.90185	STX1B	syntaxin 1B [Source:HGNC Symbol;Acc:HGNC:18539]
ENSG00000144908	27.71	4.54	2.5741	0.00039911	0.017839	0.0696861	0.0462922	0.0332781	0.0140165	0.00775265	0.00491116	ALDH1L1	aldehyde dehydrogenase 1 family member L1 [Source:HGNC Symbol;Acc:HGNC:3978]
ENSG00000198155	29.78	6.84	2.1023	0.00039985	0.01785	0.298179	0.328245	0.183077	0.075397	0.0568675	0.0640436	ZNF876P	zinc finger protein 876, pseudogene [Source:HGNC Symbol;Acc:HGNC:32472]
ENSG00000198417	307.09	117.03	1.3899	0.00040873	0.01818	5.46583	4.18146	2.69486	1.55665	1.89419	1.62415	MT1F	metallothionein 1F [Source:HGNC Symbol;Acc:HGNC:7398]
ENSG00000236655	14.14	0.56	4.6622	0.00041303	0.018327	0.710964	0.549575	1.11114	0	0	0.0971743	SLC6A14P3	SLC6A14 pseudogene 3 [Source:HGNC Symbol;Acc:HGNC:54531]
ENSG00000182759	27.88	5.34	2.3553	0.00041542	0.018388	0.243026	0.370613	0.151376	0.0748101	0.0376165	0.0397156	MAFA	MAF bZIP transcription factor A [Source:HGNC Symbol;Acc:HGNC:23145]
ENSG00000164683	90.14	35.52	1.3528	0.00041684	0.018407	0.397269	0.485873	0.389821	0.1296	0.242173	0.147276	HEY1	hes related family bHLH transcription factor with YRPW motif 1 [Source:HGNC Symbol;Acc:HGNC:4880]
ENSG00000250129	45.29	10.44	2.0909	0.00042061	0.018528	2.20419	1.3703	1.07245	0.562127	0.296112	0.312636	-	novel transcript
ENSG00000260062	19.4	2.97	2.6801	0.0004214	0.018541	0.0962876	0.066221	0.119011	0.0182278	0.010082	0.0170313	GOLGA2P11	GOLGA2 pseudogene 11 [Source:HGNC Symbol;Acc:HGNC:26788]
ENSG00000164695	29.76	7.35	2.0016	0.0004235	0.018589	0.354714	0.565525	0.338782	0.114154	0.0717497	0.133326	CHMP4C	charged multivesicular body protein 4C [Source:HGNC Symbol;Acc:HGNC:30599]
ENSG00000245008	27.96	5.38	2.3712	0.00042677	0.018688	0.0666678	0.184234	0.261061	0.04291	0.0237339	0.03007	-	novel transcript, antisense to FLI1
ENSG00000281756	32.4	3.93	3.0339	0.00042935	0.018734	1.68504	0.624762	0.748539	0.0504446	0.0697535	0.294584	C2-AS1	C2 antisense RNA 1 [Source:HGNC Symbol;Acc:HGNC:49464]
ENSG00000236532	7.85	0	5.6696	0.00043405	0.018916	0.0224557	0.0537021	0.0428943	0	0	0	LINC01695	long intergenic non-protein coding RNA 1695 [Source:HGNC Symbol;Acc:HGNC:52483]
ENSG00000130766	1855.7	790.59	1.2315	0.00043909	0.019109	6.09803	16.9416	20.8252	5.92903	6.12585	6.29587	SESN2	sestrin 2 [Source:HGNC Symbol;Acc:HGNC:20746]
ENSG00000173947	30.42	8.39	1.859	0.00043951	0.019109	0.181477	0.18485	0.231101	0.048669	0.0538386	0.0682115	PIFO	primary cilia formation [Source:HGNC Symbol;Acc:HGNC:27009]
ENSG00000273489	32.16	83.61	-1.3696	0.00045574	0.019721	0.152064	0.212664	0.321043	0.546035	0.49149	0.764085	-	novel transcript, antisense to MKLN1
ENSG00000139572	24.16	0.47	5.5166	0.00047296	0.020298	0.628488	0.139815	0.0279191	0.0188149	0	0	GPR84	G protein-coupled receptor 84 [Source:HGNC Symbol;Acc:HGNC:4535]
ENSG00000236393	126.5	52.53	1.2675	0.00047611	0.020409	0.850572	0.779022	1.35683	0.500869	0.459041	0.319703	-	novel transcript
ENSG00000115008	154.3	43.77	1.8152	0.00047838	0.020459	2.96088	0.991319	1.56948	0.505021	0.658802	0.57871	IL1A	interleukin 1 alpha [Source:HGNC Symbol;Acc:HGNC:5991]
ENSG00000286259	27.56	6.41	2.1098	0.000481	0.020547	0.158383	0.404019	0.221862	0.0543689	0.0563849	0.0714376	-	novel transcript
ENSG00000218561	14.38	0.61	4.6404	0.00049144	0.020831	1.26591	0.949764	0.426723	0	0.0662745	0.0559782	-	ribosomal protein L29 (RPL29) pseudogene
ENSG00000266401	88.78	21.8	2.0224	0.00048998	0.020831	1.95	0.702884	0.987892	0.218278	0.316921	0.458888	-	novel transcript, antisense to DLGAP1
ENSG00000225872	25.28	78.72	-1.6163	0.00049445	0.020926	0.0530264	0.169081	0.240563	0.460753	0.401148	0.543119	LINC01529	long intergenic non-protein coding RNA 1529 [Source:HGNC Symbol;Acc:HGNC:51268]
ENSG00000139835	111.98	41.12	1.4366	0.00049836	0.021043	1.22841	0.946589	0.694162	0.382148	0.327987	0.423243	GRTP1	growth hormone regulated TBC protein 1 [Source:HGNC Symbol;Acc:HGNC:20310]
ENSG00000163735	947.58	344.74	1.4598	0.00050054	0.021111	3.50579	12.3512	16.285	3.77129	4.01478	3.58456	CXCL5	C-X-C motif chemokine ligand 5 [Source:HGNC Symbol;Acc:HGNC:10642]
ENSG00000167912	72.55	26.95	1.4193	0.00051913	0.021845	0.508592	0.540569	0.382711	0.228153	0.192034	0.139028	-	novel transcript
ENSG00000133874	264.17	101.17	1.3813	0.00052597	0.022082	4.72153	2.39052	3.33639	1.56055	1.47645	1.30703	RNF122	ring finger protein 122 [Source:HGNC Symbol;Acc:HGNC:21147]
ENSG00000173662	17.13	0.47	4.9973	0.00052678	0.02209	0.280887	0.0803783	0.0722269	0.0139069	0	0	TAS1R1	taste 1 receptor member 1 [Source:HGNC Symbol;Acc:HGNC:14448]
ENSG00000177234	21	56.64	-1.4516	0.00053958	0.022524	0.274453	0.262538	0.196595	0.750758	0.732796	0.608635	LINC01561	long intergenic non-protein coding RNA 1561 [Source:HGNC Symbol;Acc:HGNC:31365]
ENSG00000101255	2422.23	805.07	1.5895	0.00054127	0.022569	5.38959	25.1898	30.7031	6.20206	6.60566	6.84809	TRIB3	tribbles pseudokinase 3 [Source:HGNC Symbol;Acc:HGNC:16228]
ENSG00000165949	409.72	77.33	2.4047	0.00056064	0.023218	4.94675	0.73471	1.05907	0.454184	0.615217	0.427619	IFI27	interferon alpha inducible protein 27 [Source:HGNC Symbol;Acc:HGNC:5397]
ENSG00000229407	9.91	0	5.983	0.000566	0.023414	0.74527	0.316851	0.0949062	0	0	0	-	novel transcript
ENSG00000167554	106.88	41.89	1.358	0.00056828	0.023481	0.412391	0.89453	1.13338	0.265431	0.284637	0.398584	ZNF610	zinc finger protein 610 [Source:HGNC Symbol;Acc:HGNC:26687]
ENSG00000283646	13.89	1.14	3.6317	0.00057615	0.023753	0.101188	0.17208	0.0966429	0.0130257	0.0180116	0	LINC02009	long intergenic non-protein coding RNA 2009 [Source:HGNC Symbol;Acc:HGNC:52845]
ENSG00000286067	312.61	866.03	-1.468	0.00057784	0.023796	1.16901	5.68582	4.18688	11.1309	8.08591	10.4308	-	novel transcript, antisense to PXN
ENSG00000189052	3.43	21	-2.6048	0.00058082	0.023892	0.0680969	0.180946	0.0650384	0.504043	0.727281	0.691079	CGB5	chorionic gonadotropin subunit beta 5 [Source:HGNC Symbol;Acc:HGNC:16452]
ENSG00000228538	12.56	0.75	3.9533	0.00058554	0.024059	0.155119	0.288527	0.203709	0.0249602	0	0.0145761	-	novel transcript
ENSG00000229563	203.44	98.13	1.0462	0.00059132	0.024269	0.803401	0.898337	0.736269	0.418463	0.309985	0.499216	LINC01204	long intergenic non-protein coding RNA 1204 [Source:HGNC Symbol;Acc:HGNC:49635]
ENSG00000105856	1550.65	697.76	1.1514	0.00059278	0.024275	7.43688	4.28242	6.63083	3.19313	2.8612	2.78822	HBP1	HMG-box transcription factor 1 [Source:HGNC Symbol;Acc:HGNC:23200]
ENSG00000128567	26031.7	55246.3	-1.0856	0.00059405	0.024277	49.3935	152.151	106.245	224.992	198.312	221.089	PODXL	podocalyxin like [Source:HGNC Symbol;Acc:HGNC:9171]
ENSG00000184058	25.64	2.54	3.271	0.00059483	0.024277	0.241691	0.190593	0.0595704	0.0301087	0	0.0234436	TBX1	T-box transcription factor 1 [Source:HGNC Symbol;Acc:HGNC:11592]
ENSG00000165799	14.37	1.23	3.6415	0.00059833	0.024393	0.211927	0.202726	0.384576	0	0.0377233	0.0318627	RNASE7	ribonuclease A family member 7 [Source:HGNC Symbol;Acc:HGNC:19278]
ENSG00000066185	32.58	10.29	1.6625	0.00060209	0.024519	0.328589	0.407456	0.431517	0.123371	0.121853	0.133798	ZMYND12	zinc finger MYND-type containing 12 [Source:HGNC Symbol;Acc:HGNC:21192]
ENSG00000162849	89.29	39.18	1.1848	0.00060404	0.024571	0.145115	0.176273	0.160377	0.0627125	0.0608866	0.0950627	KIF26B	kinesin family member 26B [Source:HGNC Symbol;Acc:HGNC:25484]
ENSG00000188959	63.63	22.86	1.4644	0.0006091	0.02475	0.522072	0.64194	0.527954	0.21084	0.127551	0.292422	C9orf152	chromosome 9 open reading frame 152 [Source:HGNC Symbol;Acc:HGNC:31455]
ENSG00000111863	259.14	128.4	1.011	0.00061012	0.024764	1.83838	1.63233	1.52459	0.84727	0.969586	0.796204	ADTRP	androgen dependent TFPI regulating protein [Source:HGNC Symbol;Acc:HGNC:21214]
ENSG00000255152	47.06	102.97	-1.117	0.00062113	0.025073	0.180317	0.367976	0.365102	0.598865	0.731805	0.666912	MSH5-SAPCD1	MSH5-SAPCD1 readthrough (NMD candidate) [Source:HGNC Symbol;Acc:HGNC:41994]
ENSG00000230529	10.14	0	6.0253	0.00062765	0.025251	0.582076	0.866142	0.0555932	0	0	0	CEACAMP9	CEA cell adhesion molecule pseudogene 9 [Source:HGNC Symbol;Acc:HGNC:1831]
ENSG00000268307	22.94	0.56	5.3461	0.0006295	0.025298	2.73233	0.414875	0.186401	0	0	0.0978094	LINC02560	long intergenic non-protein coding RNA 2560 [Source:HGNC Symbol;Acc:HGNC:53600]
ENSG00000132196	913.96	421.47	1.1159	0.0006322	0.025379	5.92966	4.69037	3.71991	2.23369	2.57206	2.271	HSD17B7	hydroxysteroid 17-beta dehydrogenase 7 [Source:HGNC Symbol;Acc:HGNC:5215]
ENSG00000242741	28.87	6.09	2.2065	0.00063597	0.025502	0.486591	0.396509	0.294333	0.135715	0.0577427	0.0731578	LINC02005	long intergenic non-protein coding RNA 2005 [Source:HGNC Symbol;Acc:HGNC:52839]
ENSG00000145107	93.86	24.54	1.939	0.00064439	0.025783	0.314487	2.23954	1.59192	0.374469	0.32188	0.342797	TM4SF19	transmembrane 4 L six family member 19 [Source:HGNC Symbol;Acc:HGNC:25167]
ENSG00000153294	198.77	94.69	1.0758	0.00064719	0.025867	0.854163	1.96549	1.91755	0.719806	0.854259	0.668586	ADGRF4	adhesion G protein-coupled receptor F4 [Source:HGNC Symbol;Acc:HGNC:19011]
ENSG00000268940	0.47	12.16	-4.8737	0.00065048	0.025926	0.0262164	0	0	0.269983	0.233328	0.354742	CT45A1	cancer/testis antigen family 45 member A1 [Source:HGNC Symbol;Acc:HGNC:33267]
ENSG00000119514	674.24	289.67	1.2208	0.00065219	0.025944	2.48051	6.65634	8.26934	2.17326	2.72812	2.44609	GALNT12	polypeptide N-acetylgalactosaminyltransferase 12 [Source:HGNC Symbol;Acc:HGNC:19877]
ENSG00000258926	39.07	13.66	1.5215	0.00065265	0.025944	0.193851	0.269436	0.3062	0.095977	0.0995359	0.0784673	-	novel transcript, antisense to PRKCH
ENSG00000279227	164.36	81.84	1.0091	0.00065439	0.02596	1.91107	3.95666	2.88996	1.55036	1.57685	1.25705	-	novel transcript
ENSG00000254288	15.05	0.33	5.6246	0.00065446	0.02596	1.052	0.215027	0.115932	0	0.0360109	0	-	novel transcript
ENSG00000116833	58.34	21.91	1.4145	0.00065753	0.026053	0.162307	0.159889	0.283567	0.0815353	0.0775121	0.0743977	NR5A2	nuclear receptor subfamily 5 group A member 2 [Source:HGNC Symbol;Acc:HGNC:7984]
ENSG00000101670	217.67	105.68	1.0402	0.00067272	0.026483	0.469957	0.417062	0.376946	0.192355	0.231467	0.224661	LIPG	lipase G, endothelial type [Source:HGNC Symbol;Acc:HGNC:6623]
ENSG00000170703	48.1	14.87	1.7186	0.00068072	0.026683	0.146003	0.304158	0.306779	0.0413482	0.103955	0.0878047	TTLL6	tubulin tyrosine ligase like 6 [Source:HGNC Symbol;Acc:HGNC:26664]
ENSG00000267640	42.36	15.03	1.4937	0.00068282	0.026737	0.141073	0.154487	0.175566	0.063285	0.0646805	0.0449909	-	novel zinc finger protein pseudogene
ENSG00000173838	47.43	5.57	3.08	0.00068715	0.026878	0.503744	0.0774096	0.0695593	0.031251	0.0324098	0.0273747	MARCHF10	membrane associated ring-CH-type finger 10 [Source:HGNC Symbol;Acc:HGNC:26655]
ENSG00000111981	520.46	244.71	1.0904	0.00068881	0.026886	2.09237	5.11998	5.96854	2.05302	1.96155	2.1112	ULBP1	UL16 binding protein 1 [Source:HGNC Symbol;Acc:HGNC:14893]
ENSG00000145777	85.5	34.19	1.3105	0.00069475	0.027012	0.553361	0.521148	0.454918	0.220913	0.155853	0.268546	TSLP	thymic stromal lymphopoietin [Source:HGNC Symbol;Acc:HGNC:30743]
ENSG00000243649	179.98	74.5	1.2774	0.000695	0.027012	0.637478	0.805021	1.59144	0.418431	0.499952	0.346365	CFB	complement factor B [Source:HGNC Symbol;Acc:HGNC:1037]
ENSG00000229983	14.81	1.27	3.4509	0.00069581	0.027015	0.87825	0.809006	0.503282	0.113055	0	0.0880285	-	novel transcript
ENSG00000257225	10.98	0	6.1331	0.00070414	0.027166	0.192579	0.0682292	0.0102183	0	0	0	-	novel transcript, antisense to PRICKLE1
ENSG00000100167	22.36	0.9	4.6796	0.00070386	0.027166	0.166982	0.0310591	0.0119611	0.0026869	0.00743075	0	SEPTIN3	septin 3 [Source:HGNC Symbol;Acc:HGNC:10750]
ENSG00000229153	30.72	6.95	2.1382	0.0007055	0.027175	0.146045	0.143286	0.155579	0.0216923	0.019997	0.0633388	EPHA1-AS1	EPHA1 antisense RNA 1 [Source:HGNC Symbol;Acc:HGNC:27799]
ENSG00000221869	479.38	187.64	1.3523	0.00070585	0.027175	12.0205	5.4502	11.1162	4.0066	4.39397	3.63961	CEBPD	CCAAT enhancer binding protein delta [Source:HGNC Symbol;Acc:HGNC:1835]
ENSG00000164124	147.56	60.58	1.2828	0.00071669	0.027563	0.232478	0.583418	0.474911	0.241074	0.15518	0.131072	TMEM144	transmembrane protein 144 [Source:HGNC Symbol;Acc:HGNC:25633]
ENSG00000167772	1486.8	668.69	1.1532	0.00072329	0.027758	9.36232	26.7881	12.3757	6.98887	7.74196	6.97452	ANGPTL4	angiopoietin like 4 [Source:HGNC Symbol;Acc:HGNC:16039]
ENSG00000170373	34.97	81.44	-1.2295	0.00072633	0.027837	1.1098	0.995266	0.993705	2.23222	2.96319	2.39855	CST1	cystatin SN [Source:HGNC Symbol;Acc:HGNC:2473]
ENSG00000172232	58.35	12.11	2.2574	0.00073551	0.028139	1.30703	0.748032	0.304078	0.226491	0.193877	0.125967	AZU1	azurocidin 1 [Source:HGNC Symbol;Acc:HGNC:913]
ENSG00000070985	18.86	0.75	4.5432	0.00073809	0.02815	0.233638	0.0720953	0.0215946	0.00970186	0	0.00566564	TRPM5	transient receptor potential cation channel subfamily M member 5 [Source:HGNC Symbol;Acc:HGNC:14323]
ENSG00000183715	23.56	58.57	-1.3121	0.00073743	0.02815	0.0592079	0.104884	0.0829379	0.241354	0.200243	0.181002	OPCML	opioid binding protein/cell adhesion molecule like [Source:HGNC Symbol;Acc:HGNC:8143]
ENSG00000084453	91.48	32.12	1.5123	0.00073796	0.02815	0.20211	0.165244	0.242528	0.0833885	0.101471	0.0389574	SLCO1A2	solute carrier organic anion transporter family member 1A2 [Source:HGNC Symbol;Acc:HGNC:10956]
ENSG00000106546	1307.63	571.27	1.1939	0.00074431	0.028288	5.28892	2.88563	3.90365	1.92647	1.85844	1.91824	AHR	aryl hydrocarbon receptor [Source:HGNC Symbol;Acc:HGNC:348]
ENSG00000047365	189.26	88.41	1.0899	0.00075562	0.028639	0.420503	0.372877	0.367192	0.235081	0.1497	0.187858	ARAP2	ArfGAP with RhoGAP domain, ankyrin repeat and PH domain 2 [Source:HGNC Symbol;Acc:HGNC:16924]
ENSG00000133863	96.77	29.13	1.7361	0.00076213	0.028856	0.062896	0.315534	0.300355	0.0744875	0.0604561	0.0624113	TEX15	testis expressed 15, meiosis and synapsis associated [Source:HGNC Symbol;Acc:HGNC:11738]
ENSG00000251144	122.8	32.99	1.8855	0.0007715	0.029121	16.751	5.41867	8.64523	4.21889	2.22239	2.81569	-	novel transcript
ENSG00000149418	155.7	3.4	5.4921	0.00077117	0.029121	2.00231	0.200483	0.339516	0.0560332	0	0.0109073	ST14	ST14 transmembrane serine protease matriptase [Source:HGNC Symbol;Acc:HGNC:11344]
ENSG00000146904	37.16	94.84	-1.3411	0.00077279	0.029133	0.108075	0.304068	0.230729	0.650603	0.571468	0.401441	EPHA1	EPH receptor A1 [Source:HGNC Symbol;Acc:HGNC:3385]
ENSG00000162572	277.29	687.49	-1.307	0.00077828	0.029276	0.675107	2.78348	2.23195	4.32615	4.70116	4.6958	SCNN1D	sodium channel epithelial 1 subunit delta [Source:HGNC Symbol;Acc:HGNC:10601]
ENSG00000164442	9431.52	4471.41	1.0766	0.00078217	0.029312	115.865	74.9303	84.4452	47.8273	48.1542	44.2202	CITED2	Cbp/p300 interacting transactivator with Glu/Asp rich carboxy-terminal domain 2 [Source:HGNC Symbol;Acc:HGNC:1987]
ENSG00000124249	7.18	0	5.5379	0.00078185	0.029312	0.0475107	0.11362	0.0680652	0	0	0	KCNK15	potassium two pore domain channel subfamily K member 15 [Source:HGNC Symbol;Acc:HGNC:13814]
ENSG00000125657	152.16	64.33	1.2372	0.00078894	0.029505	2.75945	2.66101	1.62319	1.03507	1.05719	1.07153	TNFSF9	TNF superfamily member 9 [Source:HGNC Symbol;Acc:HGNC:11939]
ENSG00000260105	9.62	0	5.9453	0.00082611	0.030708	0.113072	0.100151	0.00899947	0	0	0	AOC4P	amine oxidase copper containing 4, pseudogene [Source:HGNC Symbol;Acc:HGNC:48869]
ENSG00000184368	82.74	18.95	2.1134	0.00083091	0.030824	0.80704	0.268966	0.267818	0.158474	0.10348	0.0874035	MAP7D2	MAP7 domain containing 2 [Source:HGNC Symbol;Acc:HGNC:25899]
ENSG00000259974	9.91	0.33	5.0291	0.00083281	0.030833	0.0537349	0.0342681	0.0461893	0	0.00478245	0	LINC00261	long intergenic non-protein coding RNA 261 [Source:HGNC Symbol;Acc:HGNC:16189]
ENSG00000116717	20572.7	9290.95	1.1468	0.00084927	0.031259	351.749	213.51	228.881	131.541	134.868	121.437	GADD45A	growth arrest and DNA damage inducible alpha [Source:HGNC Symbol;Acc:HGNC:4095]
ENSG00000226124	39.93	14.14	1.5096	0.00085095	0.031259	0.290325	0.411439	0.431333	0.131497	0.172261	0.105083	FTCDNL1	formiminotransferase cyclodeaminase N-terminal like [Source:HGNC Symbol;Acc:HGNC:48661]
ENSG00000132357	785.13	388.62	1.0155	0.00085119	0.031259	2.47964	5.83533	6.58446	2.53561	2.20069	2.5729	CARD6	caspase recruitment domain family member 6 [Source:HGNC Symbol;Acc:HGNC:16394]
ENSG00000220378	36.34	9.36	1.9546	0.00084869	0.031259	0.875111	0.476409	0.570794	0.164855	0.227958	0.144407	KRT8P42	keratin 8 pseudogene 42 [Source:HGNC Symbol;Acc:HGNC:39876]
ENSG00000157423	30.26	8.59	1.811	0.00084881	0.031259	0.0239283	0.0375963	0.0208663	0.00803542	0.00740745	0.00860288	HYDIN	HYDIN axonemal central pair apparatus protein [Source:HGNC Symbol;Acc:HGNC:19368]
ENSG00000105509	49.29	9.37	2.3805	0.00084795	0.031259	0.960659	0.326172	0.267608	0.103053	0.0831245	0.150451	HAS1	hyaluronan synthase 1 [Source:HGNC Symbol;Acc:HGNC:4818]
ENSG00000174010	2048.94	770.08	1.4112	0.00085381	0.031293	12.1499	5.36893	6.25679	3.48106	3.07625	3.31412	KLHL15	kelch like family member 15 [Source:HGNC Symbol;Acc:HGNC:29347]
ENSG00000132823	4642.91	2012.33	1.206	0.00086386	0.031567	69.7453	38.6669	44.3197	23.7315	25.2053	22.9563	OSER1	oxidative stress responsive serine rich 1 [Source:HGNC Symbol;Acc:HGNC:16105]
ENSG00000228436	91.08	23.09	1.9782	0.00086631	0.031625	0.357611	2.15387	1.28081	0.469935	0.278492	0.17922	-	novel transcript
ENSG00000203837	7.2	0	5.5426	0.00087422	0.03185	0.0503125	0.13369	0.060066	0	0	0	PNLIPRP3	pancreatic lipase related protein 3 [Source:HGNC Symbol;Acc:HGNC:23492]
ENSG00000134070	2664.79	995.68	1.4206	0.00087894	0.031921	6.72753	23.9306	33.5898	7.37742	8.00923	7.92949	IRAK2	interleukin 1 receptor associated kinase 2 [Source:HGNC Symbol;Acc:HGNC:6113]
ENSG00000255363	136.72	68.19	1.0007	0.00087965	0.031921	2.04942	1.81823	2.0706	1.01384	1.10043	0.993129	LINC02757	long intergenic non-protein coding RNA 2757 [Source:HGNC Symbol;Acc:HGNC:54277]
ENSG00000182631	22.28	3.38	2.6801	0.00088988	0.032196	0.153252	0.313245	0.236441	0.0455256	0	0.0620335	RXFP3	relaxin family peptide receptor 3 [Source:HGNC Symbol;Acc:HGNC:24883]
ENSG00000250770	22.54	63.19	-1.4736	0.00089282	0.032271	0.0599107	0.0795969	0.162123	0.327768	0.244388	0.277729	-	tetraspanin 11 (TSPAN11) pseudogene
ENSG00000226985	20.72	4.54	2.2043	0.00089518	0.032324	0.0679227	0.0676811	0.0932534	0.0163941	0.0226694	0.012765	LINC01203	long intergenic non-protein coding RNA 1203 [Source:HGNC Symbol;Acc:HGNC:49634]
ENSG00000257732	70.12	14	2.3136	0.00089918	0.032405	4.47268	1.49408	1.05778	0.685428	0.568675	0.35224	-	novel transcript, antisense to TXNRD1
ENSG00000118473	257.73	74.15	1.7918	0.00090845	0.032643	0.399001	0.12099	0.208473	0.109523	0.0564004	0.0688106	SGIP1	SH3GL interacting endocytic adaptor 1 [Source:HGNC Symbol;Acc:HGNC:25412]
ENSG00000012223	21.71	3.73	2.5742	0.00091737	0.032867	0.0449143	0.206865	0.200186	0.0192724	0.0333117	0.0225092	LTF	lactotransferrin [Source:HGNC Symbol;Acc:HGNC:6720]
ENSG00000169508	37.37	3.18	3.563	0.00092754	0.033174	1.22277	0.150685	0.101552	0.0456247	0.0788608	0.0266436	GPR183	G protein-coupled receptor 183 [Source:HGNC Symbol;Acc:HGNC:3128]
ENSG00000135525	42.7	10.56	2.0193	0.00093448	0.033349	0.0986761	0.407868	0.13613	0.0493981	0.0487903	0.0576945	MAP7	microtubule associated protein 7 [Source:HGNC Symbol;Acc:HGNC:6869]
ENSG00000243130	23.97	5.38	2.1541	0.00093938	0.033468	0.149482	0.101683	0.108504	0.023091	0.0319296	0.0314639	PSG11	pregnancy specific beta-1-glycoprotein 11 [Source:HGNC Symbol;Acc:HGNC:9516]
ENSG00000243797	11.9	0.81	3.8598	0.00095657	0.033874	0.0860533	0.182928	0.191773	0.0184624	0.0127647	0	-	novel transcript, sense overlapping CCDC71L
ENSG00000229261	40.12	11.71	1.7696	0.00095802	0.033879	0.571567	0.706017	0.309832	0.159084	0.164983	0.162577	-	novel transcript, antisense to HKDC1
ENSG00000168925	18.53	2.31	2.9342	0.00095858	0.033879	0.285551	0.130074	0.207791	0.052512	0.012102	0.0204438	CTRB1	chymotrypsinogen B1 [Source:HGNC Symbol;Acc:HGNC:2521]
ENSG00000144290	10.24	0.33	5.096	0.00096093	0.033885	0.0118651	0.0630555	0.0377739	0	0.00352001	0	SLC4A10	solute carrier family 4 member 10 [Source:HGNC Symbol;Acc:HGNC:13811]
ENSG00000240666	21.94	3.81	2.5218	0.00096355	0.033885	0.360634	0.574963	1.20553	0.116059	0.0641934	0.189772	MME-AS1	MME antisense RNA 1 [Source:HGNC Symbol;Acc:HGNC:40376]
ENSG00000279232	18.28	65.81	-1.8219	0.00096427	0.033885	0.0308264	0.283959	0.215907	0.648142	0.585296	0.587059	-	novel transcript, antisense to RGMB
ENSG00000166387	83.39	31.7	1.4053	0.00096211	0.033885	0.109692	0.297948	0.285193	0.0921746	0.105762	0.0618445	PPFIBP2	PPFIA binding protein 2 [Source:HGNC Symbol;Acc:HGNC:9250]
ENSG00000172349	37.98	6.07	2.6294	0.00096803	0.033952	0.140735	0.0393641	0.0400883	0.0111242	0.00878984	0.0204167	IL16	interleukin 16 [Source:HGNC Symbol;Acc:HGNC:5980]
ENSG00000160678	41.77	98.85	-1.2398	0.00097244	0.034013	0.236519	0.586576	0.28237	0.91974	0.850785	0.851959	S100A1	S100 calcium binding protein A1 [Source:HGNC Symbol;Acc:HGNC:10486]
ENSG00000151632	141.62	70.55	1.0019	0.00097443	0.034013	0.554598	0.672976	0.463478	0.27962	0.292045	0.305736	AKR1C2	aldo-keto reductase family 1 member C2 [Source:HGNC Symbol;Acc:HGNC:385]
ENSG00000142408	356.38	877.54	-1.2976	0.00097421	0.034013	0.384644	1.352	1.58548	2.77107	2.5495	2.65055	CACNG8	calcium voltage-gated channel auxiliary subunit gamma 8 [Source:HGNC Symbol;Acc:HGNC:13628]
ENSG00000274749	6.97	0	5.4887	0.00097647	0.034052	0.248492	0.176077	0.316442	0	0	0	KRTAP7-1	keratin associated protein 7-1 [Source:HGNC Symbol;Acc:HGNC:18934]
ENSG00000255998	6.78	0	5.4572	0.00097929	0.034104	0.0560497	0.104254	0.0936815	0	0	0	LINC02824	long intergenic non-protein coding RNA 2824 [Source:HGNC Symbol;Acc:HGNC:54356]
ENSG00000198771	37.4	12.71	1.5621	0.00098566	0.034263	0.0731427	0.151596	0.143208	0.0470775	0.0423134	0.0357397	RCSD1	RCSD domain containing 1 [Source:HGNC Symbol;Acc:HGNC:28310]
ENSG00000117245	135.45	65.35	1.0456	0.00098627	0.034263	0.781583	0.873326	0.676297	0.455762	0.398344	0.321393	KIF17	kinesin family member 17 [Source:HGNC Symbol;Acc:HGNC:19167]
ENSG00000158373	928.01	371.13	1.3214	0.00098865	0.034314	37.9856	20.0047	20.1698	11.1433	12.571	10.5149	H2BC5	H2B clustered histone 5 [Source:HGNC Symbol;Acc:HGNC:4747]
ENSG00000258807	8.39	0	5.7438	0.0009937	0.034424	0.194215	0.0344043	0.0927458	0	0	0	-	novel transcript
ENSG00000224074	10.8	0	6.1077	0.00099684	0.03448	0.173305	0.0184202	0.0165521	0	0	0	LINC00691	long intergenic non-protein coding RNA 691 [Source:HGNC Symbol;Acc:HGNC:44514]
ENSG00000189423	203.31	89.68	1.1817	0.00099838	0.03448	0.389391	0.578656	0.998624	0.301681	0.227832	0.341506	USP32P3	ubiquitin specific peptidase 32 pseudogene 3 [Source:HGNC Symbol;Acc:HGNC:43576]
ENSG00000273328	6.81	0	5.4622	0.0010055	0.034637	0.0303692	0.0645572	0.0435077	0	0	0	-	novel transcript
ENSG00000124216	412.49	139.55	1.5614	0.0010127	0.034819	8.93188	5.97529	2.77666	2.22066	2.11985	2.23814	SNAI1	snail family transcriptional repressor 1 [Source:HGNC Symbol;Acc:HGNC:11128]
ENSG00000187268	6.76	0	5.452	0.0010155	0.034882	0.0203861	0.0325017	0.0389409	0	0	0	FAM9C	family with sequence similarity 9 member C [Source:HGNC Symbol;Acc:HGNC:18405]
ENSG00000162594	30.33	7.32	2.0245	0.0010414	0.035593	0.315984	0.19756	0.186401	0.0777629	0.0496285	0.0558911	IL23R	interleukin 23 receptor [Source:HGNC Symbol;Acc:HGNC:19100]
ENSG00000248371	24.79	3.92	2.6946	0.001042	0.035593	1.02212	0.737189	0.488106	0.0234956	0.194935	0.16465	LINC02056	long intergenic non-protein coding RNA 2056 [Source:HGNC Symbol;Acc:HGNC:52898]
ENSG00000249661	17.28	2.93	2.5922	0.0010508	0.035804	0.122714	0.147821	0.0937621	0.0105312	0.0291245	0.0245997	TNRC18P1	trinucleotide repeat containing 18 pseudogene 1 [Source:HGNC Symbol;Acc:HGNC:43881]
ENSG00000054219	14.82	0.24	5.603	0.0010734	0.036528	0.0915654	0.0144181	0.00647798	0.00218278	0	0	LY75	lymphocyte antigen 75 [Source:HGNC Symbol;Acc:HGNC:6729]
ENSG00000183914	33.83	9.71	1.8094	0.0010864	0.036903	0.0450568	0.0718345	0.0364126	0.0100386	0.0169657	0.0182382	DNAH2	dynein axonemal heavy chain 2 [Source:HGNC Symbol;Acc:HGNC:2948]
ENSG00000178150	94.03	33.46	1.4929	0.0010864	0.036903	0.406198	1.17938	0.955691	0.395356	0.326249	0.171296	ZNF114	zinc finger protein 114 [Source:HGNC Symbol;Acc:HGNC:12894]
ENSG00000274718	38.92	100.94	-1.3586	0.0011142	0.037706	0.139815	0.403358	0.524603	0.887049	0.79106	1.03603	-	novel transcript
ENSG00000120262	41.54	14.95	1.4869	0.0011189	0.037798	0.137429	0.251239	0.22051	0.0743018	0.0929576	0.0537214	CCDC170	coiled-coil domain containing 170 [Source:HGNC Symbol;Acc:HGNC:21177]
ENSG00000126010	37.91	96.55	-1.3667	0.0011185	0.037798	0.494175	0.446458	0.235989	1.04168	0.989593	1.17948	GRPR	gastrin releasing peptide receptor [Source:HGNC Symbol;Acc:HGNC:4609]
ENSG00000274964	60.62	121.48	-1.01	0.0011244	0.037912	1.03422	1.28636	1.1559	2.9601	1.97803	2.26623	-	novel transcript, sense intronic to BICD1
ENSG00000047936	17.02	2.63	2.6398	0.0011291	0.038	0.0537422	0.0535511	0.0384963	0.0108096	0.00298943	0.0101	ROS1	ROS proto-oncogene 1, receptor tyrosine kinase [Source:HGNC Symbol;Acc:HGNC:10261]
ENSG00000205670	58.67	17.89	1.7378	0.0011355	0.03811	0.0869797	0.257248	0.263666	0.0389451	0.0942414	0.0483287	SMIM11A	small integral membrane protein 11A [Source:HGNC Symbol;Acc:HGNC:1293]
ENSG00000137449	4591.77	2239.97	1.0353	0.0011373	0.038136	17.6124	11.6487	17.9823	8.75956	6.45831	9.2317	CPEB2	cytoplasmic polyadenylation element binding protein 2 [Source:HGNC Symbol;Acc:HGNC:21745]
ENSG00000254477	61.94	23.65	1.4	0.0011414	0.038239	0.456583	1.01911	1.07565	0.244895	0.311544	0.411876	-	novel transcript
ENSG00000237840	92.7	36.36	1.3538	0.0011805	0.039369	0.586622	1.33826	1.68082	0.442037	0.356555	0.602322	FAM21FP	family with sequence similarity 21 member F, pseudogene [Source:HGNC Symbol;Acc:HGNC:45011]
ENSG00000286085	20.58	3.96	2.3891	0.0011986	0.039777	0.170327	0.113148	0.284685	0.0274073	0.0378981	0.0480155	-	novel transcript, antisense to SLITRK2
ENSG00000259182	2.26	17.01	-2.8979	0.0011992	0.039777	0.039187	0.166603	0.0374269	0.605335	0.453398	0.736459	-	novel transcript
ENSG00000213412	7.41	30.9	-2.0458	0.0012132	0.040024	0.159682	0.565739	0.355856	2.08981	0.947454	1.40045	HNRNPA1P33	heterogeneous nuclear ribonucleoprotein A1 pseudogene 33 [Source:HGNC Symbol;Acc:HGNC:44990]
ENSG00000258088	31.31	7.58	2.0263	0.0012288	0.040357	1.2073	0.598829	1.38369	0.310826	0.179084	0.332776	-	novel transcript
ENSG00000181016	101.2	27	1.8958	0.0012452	0.040584	1.62436	0.56325	0.594152	0.30401	0.205062	0.329088	LSMEM1	leucine rich single-pass membrane protein 1 [Source:HGNC Symbol;Acc:HGNC:22036]
ENSG00000231233	53.8	20.45	1.4077	0.0012468	0.040584	1.35217	1.75656	2.22415	0.676909	0.936013	0.451769	CFAP58-DT	CFAP58 divergent transcript [Source:HGNC Symbol;Acc:HGNC:45243]
ENSG00000275989	17.55	2.06	3.1218	0.0012658	0.04102	0.741876	0.492825	0.841409	0	0.0825344	0.17428	-	sperm acrosome associated 7 (SPACA7) pseudogene
ENSG00000237220	6.93	0	5.4695	0.0012779	0.041374	0.438319	0.291174	0.209316	0	0	0	-	novel transcript
ENSG00000113742	3288.04	1517.59	1.115	0.0012963	0.041895	10.2613	6.40289	6.76665	4.12212	3.29784	4.26636	CPEB4	cytoplasmic polyadenylation element binding protein 4 [Source:HGNC Symbol;Acc:HGNC:21747]
ENSG00000146278	4239.49	1676.29	1.3384	0.0012988	0.04194	51.7469	22.0956	29.5678	14.3182	15.8373	14.8548	PNRC1	proline rich nuclear receptor coactivator 1 [Source:HGNC Symbol;Acc:HGNC:17278]
ENSG00000276115	29.01	72.97	-1.3148	0.0013183	0.042458	0.199513	0.530144	0.587536	1.28415	0.947032	1.03737	-	novel transcript, sense intronic to BICD1
ENSG00000261888	118.03	43.08	1.4505	0.0013218	0.042476	1.4503	0.955962	0.901966	0.492063	0.540327	0.270449	-	novel transcript
ENSG00000137709	15.94	2.37	2.8025	0.0013387	0.042927	0.0401111	0.104214	0.0468228	0.00573713	0.0158663	0.00670068	POU2F3	POU class 2 homeobox 3 [Source:HGNC Symbol;Acc:HGNC:19864]
ENSG00000145244	24.81	4.57	2.4079	0.0013425	0.043012	0.0888177	0.0314673	0.0593799	0.0152444	0.00790484	0.0133535	CORIN	corin, serine peptidase [Source:HGNC Symbol;Acc:HGNC:19012]
ENSG00000233538	16.14	1.07	3.8607	0.0013519	0.043207	1.20914	0.558766	0.25105	0.033837	0	0.11856	-	novel transcript
ENSG00000255538	7.61	0	5.6006	0.001353	0.043207	0.429929	0.124625	0.149316	0	0	0	OR10V2P	olfactory receptor family 10 subfamily V member 2 pseudogene [Source:HGNC Symbol;Acc:HGNC:15137]
ENSG00000158023	433.6	185.33	1.2237	0.0013514	0.043207	0.954915	0.635378	0.496794	0.327298	0.304023	0.337037	CFAP251	cilia and flagella associated protein 251 [Source:HGNC Symbol;Acc:HGNC:28506]
ENSG00000130702	2525.33	5124.94	-1.0207	0.0013533	0.043207	2.19393	5.83413	6.37798	9.98155	8.7905	10.0605	LAMA5	laminin subunit alpha 5 [Source:HGNC Symbol;Acc:HGNC:6485]
ENSG00000260645	21.5	62.17	-1.5138	0.0013632	0.043485	0.112522	0.313941	0.403005	1.02298	0.625908	0.708416	-	novel transcript
ENSG00000164342	153.42	66.65	1.2092	0.0013792	0.043917	0.324136	0.575766	0.941456	0.222916	0.272676	0.30041	TLR3	toll like receptor 3 [Source:HGNC Symbol;Acc:HGNC:11849]
ENSG00000182261	52.22	21.12	1.2928	0.001402	0.04445	0.256835	0.359189	0.309852	0.152259	0.0902311	0.142264	NLRP10	NLR family pyrin domain containing 10 [Source:HGNC Symbol;Acc:HGNC:21464]
ENSG00000130783	270.54	80.07	1.7525	0.0014015	0.04445	2.69303	0.882433	0.906221	0.543352	0.416027	0.545448	CCDC62	coiled-coil domain containing 62 [Source:HGNC Symbol;Acc:HGNC:30723]
ENSG00000233030	53.71	12.37	2.0988	0.0014082	0.044609	0.615246	0.179159	0.289781	0.130191	0.0750101	0.076028	-	novel transcript, antisense to FCGR1A
ENSG00000108691	877.13	399.08	1.136	0.0014173	0.044856	13.562	7.92649	11.6317	4.39356	6.49013	5.24448	CCL2	C-C motif chemokine ligand 2 [Source:HGNC Symbol;Acc:HGNC:10618]
ENSG00000269028	46.97	11.89	1.9759	0.0014375	0.045263	1.73641	0.877407	0.625304	0.238181	0.329351	0.34238	MTRNR2L12	MT-RNR2 like 12 [Source:HGNC Symbol;Acc:HGNC:37169]
ENSG00000128510	4190.54	1636.86	1.3559	0.0014474	0.045515	39.6455	20.2632	17.1346	11.5278	9.98449	11.7397	CPA4	carboxypeptidase A4 [Source:HGNC Symbol;Acc:HGNC:15740]
ENSG00000196208	143.32	37.32	1.9447	0.0014613	0.045775	0.0528419	0.566749	0.355574	0.0772981	0.0790955	0.0848634	GREB1	growth regulating estrogen receptor binding 1 [Source:HGNC Symbol;Acc:HGNC:24885]
ENSG00000277511	60.64	18.71	1.6921	0.0014634	0.045798	1.7708	0.88571	2.75245	0.581051	0.463536	0.70474	-	novel transcript
ENSG00000119655	2912.45	1416.88	1.0393	0.0014875	0.046359	35.4882	25.3388	23.5417	14.2435	16.6203	13.1782	NPC2	NPC intracellular cholesterol transporter 2 [Source:HGNC Symbol;Acc:HGNC:14537]
ENSG00000116701	720.57	276.53	1.3828	0.0015118	0.046878	2.07973	8.13765	10.1653	2.3688	2.41353	2.80495	NCF2	neutrophil cytosolic factor 2 [Source:HGNC Symbol;Acc:HGNC:7661]
ENSG00000197405	61.76	14.26	2.1112	0.00152	0.047014	0.856323	0.364065	0.269413	0.071327	0.125528	0.189333	C5AR1	complement C5a receptor 1 [Source:HGNC Symbol;Acc:HGNC:1338]
ENSG00000217275	25.57	3.83	2.7195	0.0015226	0.047014	2.03458	0.381618	1.25736	0.269611	0.213035	0.134954	-	ribosomal protein S10 (RPS10) pseudogene
ENSG00000111371	8957.53	3961.65	1.1771	0.0015226	0.047014	9.81237	25.5488	37.8796	10.9425	9.87415	10.9849	SLC38A1	solute carrier family 38 member 1 [Source:HGNC Symbol;Acc:HGNC:13447]
ENSG00000106003	220.09	543.99	-1.3016	0.001525	0.047048	0.573911	2.05759	2.58523	4.1846	4.254	4.10181	LFNG	LFNG O-fucosylpeptide 3-beta-N-acetylglucosaminyltransferase [Source:HGNC Symbol;Acc:HGNC:6560]
ENSG00000258077	19.86	2.68	2.923	0.0015278	0.047095	0.409639	0.412479	0.26769	0	0.0575655	0.0972445	-	novel transcript
ENSG00000178764	499.83	231.25	1.1146	0.0015332	0.047181	1.46855	3.00773	4.63047	1.21713	1.55171	1.40138	ZHX2	zinc fingers and homeoboxes 2 [Source:HGNC Symbol;Acc:HGNC:18513]
ENSG00000171163	427.02	917.78	-1.1018	0.0015433	0.047372	1.2464	4.32974	3.33899	6.14884	6.47323	6.14743	ZNF692	zinc finger protein 692 [Source:HGNC Symbol;Acc:HGNC:26049]
ENSG00000273599	254.4	81.72	1.6336	0.0015526	0.047578	1.8319	0.701649	0.845912	0.417813	0.26439	0.529339	-	novel transcript, antisense to CTBP2
ENSG00000115844	319.59	90.83	1.8122	0.0015545	0.047597	4.75396	1.55966	1.2575	0.808625	0.742448	0.906655	DLX2	distal-less homeobox 2 [Source:HGNC Symbol;Acc:HGNC:2915]
ENSG00000251893	17.98	3.73	2.2847	0.0015565	0.047619	2.9275	3.73387	2.42321	0.502468	0.868499	0.586857	SNORA70	Small nucleolar RNA SNORA70 [Source:RFAM;Acc:RF00156]
ENSG00000229056	221.08	67.97	1.6977	0.0015681	0.047934	5.55587	1.52073	2.76852	1.1601	1.02534	1.21525	HECW2-AS1	HECW2 antisense RNA 1 [Source:HGNC Symbol;Acc:HGNC:54062]
ENSG00000232187	90.03	39.61	1.1949	0.0015698	0.047947	2.92114	5.69213	4.39156	1.7757	2.59983	1.38262	FTH1P7	ferritin heavy chain 1 pseudogene 7 [Source:HGNC Symbol;Acc:HGNC:3994]
ENSG00000232229	20.94	1.94	3.4153	0.0015771	0.048127	0.176809	0.0214772	0.0434231	0.00975439	0.00899207	0.00759508	LINC00865	long intergenic non-protein coding RNA 865 [Source:HGNC Symbol;Acc:HGNC:45170]
ENSG00000226674	30.42	6.35	2.2656	0.0015796	0.04813	0.0423553	0.0189551	0.021291	0.00573927	0.00992015	0.00335159	TEX41	testis expressed 41 [Source:HGNC Symbol;Acc:HGNC:48667]
ENSG00000173080	21.75	1.34	4.132	0.0016043	0.048716	0.638397	0.0875529	0.334364	0	0.0733133	0	RXFP4	relaxin family peptide/INSL5 receptor 4 [Source:HGNC Symbol;Acc:HGNC:14666]
ENSG00000254632	11.44	1.03	3.3978	0.0016115	0.048853	0.193272	0.256779	0.276887	0.0310993	0	0.0363224	-	novel transcript
ENSG00000249502	42.97	16.36	1.3845	0.0016216	0.04912	0.533223	0.477262	0.536077	0.198697	0.187331	0.232068	-	novel transcript, antisense to LAP3
ENSG00000007314	20.32	1.66	3.5965	0.0016253	0.049137	0.126788	0.0231017	0.0172991	0.0069948	0.00644816	0.00272319	SCN4A	sodium voltage-gated channel alpha subunit 4 [Source:HGNC Symbol;Acc:HGNC:10591]
ENSG00000204241	10.38	37.56	-1.8165	0.0016443	0.049518	0.00871967	0.0602414	0.0582962	0.154339	0.13581	0.150763	LINC02731	long intergenic non-protein coding RNA 2731 [Source:HGNC Symbol;Acc:HGNC:54248]
ENSG00000116741	958.42	233.31	2.0376	0.0016519	0.049706	22.3811	5.53286	3.66053	2.98232	2.83835	3.16068	RGS2	regulator of G protein signaling 2 [Source:HGNC Symbol;Acc:HGNC:9998]
ENSG00000207181	40.62	15.3	1.3962	0.0016535	0.049712	7.29923	7.52307	8.45017	3.70151	2.75604	2.66042	SNORA14B	small nucleolar RNA, H/ACA box 14B [Source:HGNC Symbol;Acc:HGNC:32603]
ENSG00000197329	1066.76	524.86	1.0221	0.0016562	0.049715	8.16036	5.2444	6.11377	3.4765	3.24811	3.58849	PELI1	pellino E3 ubiquitin protein ligase 1 [Source:HGNC Symbol;Acc:HGNC:8827]
ENSG00000102554	2313.2	670.26	1.7867	0.0016667	0.049988	28.5456	7.58294	7.82944	4.72257	4.73876	5.18014	KLF5	Kruppel like factor 5 [Source:HGNC Symbol;Acc:HGNC:6349]
