# Supplementary material for: α-Hederin Alleviates Endoplasmic Reticulum Stress by Upregulating TRIM38 Expression, Thereby Inhibiting Hepatic Stellate Cell Activation and Liver Fibrosis
Source: Biomedicines. 2026 Apr 5;14(4):829. doi: 10.3390/biomedicines14040829 (PMC13113476; doi:10.3390/biomedicines14040829)
Supplement: Supplementary file 1 [file biomedicines-14-00829-s001.zip › biomedicines-4158417-supplementary/Table S2 GSEA.xlsx]

## Sheet: GOBP
Ranked	Term	ES	NES	pval	FDR	geneset_size	matched_size	core_genes
4580	GOBP_REGULATION_OF_DNA_RECOMBINATION	0.236358	0.66	0.986855	1	131	127	IL10,ZSCAN4,H1-1,H1-6,CD28,TEX15,KHDC3L,KLHL15,BCL6,RADX,OOEP,H1-4,TBX21,IL7R
3650	GOBP_MEIOTIC_SPINDLE_ORGANIZATION	0.33457	0.728302	0.829657	1	15	15	MOS,TUBB8,ATRX
3754	GOBP_NUCLEAR_TRANSCRIBED_MRNA_POLY_A_TAIL_SHORTENING	0.303763	0.733781	0.852874	1	28	28	ZFP36,PNLDC1,TOB1,BTG2,TUT7
2925	GOBP_PROTEIN_DENEDDYLATION	-0.339603	-0.865657	0.648148	1	10	10	COPS2,COPS8,COPS3,TOR1A,COPS5,COPS6,COPS7A,GPS1,COPS7B
4162	GOBP_VERY_LONG_CHAIN_FATTY_ACID_METABOLIC_PROCESS	0.258854	0.644093	0.93424	1	35	34	CYP4F12,SLC27A6,ELOVL7,ELOVL3,ELOVL4,HACD1
3575	GOBP_MITOCHONDRIAL_FISSION	0.309978	0.787652	0.813126	1	40	40	BNIP3,GGNBP1,PPARG,RALA,MTFR2,PRKN,STAT2,DCN,KDR,PINK1
2225	GOBP_SPLICEOSOMAL_COMPLEX_ASSEMBLY	0.375992	1.01187	0.464435	1	77	68	RNVU1-3,RNVU1-2A,OVAAL,ENSG00000259697,CELF6,RNVU1-8,RNVU1-15
1262	GOBP_UREA_CYCLE	-0.476832	-1.21546	0.233333	0.932243	10	10	CPS1,SLC25A15,ASL,ARG1,OTC
1191	GOBP_MRNA_5_SPLICE_SITE_RECOGNITION	0.557152	1.22657	0.215854	0.922911	23	16	RNVU1-3,RNVU1-2A,RNVU1-8,RNVU1-15
4818	GOBP_RRNA_MODIFICATION	-0.159239	-0.560433	1	1	37	36	TFB1M,MRM3,BUD23,RPUSD2,TSR3,METTL25B,DIMT1,EMG1,ZCCHC4,NSUN3,RPUSD4,TRMT61B,RPUSD1,DKC1,FTSJ3,NAT10,RPUSD3,METTL16,MRM1,NSUN5P1,FDXACB1
4819	GOBP_NUCLEAR_TRANSCRIBED_MRNA_CATABOLIC_PROCESS_NONSENSE_MEDIATED_DECAY	-0.142833	-0.504583	1	1	40	39	UPF3A,NCBP1,UPF1,PARN,GSPT1,PABPC1,SMG6,EXOSC10,RNPS1,HNRNPAB,DCP1B,SMG5,RBM8A,SKIV2L,SMG7,DHX34,CTIF,SMG9
4189	GOBP_DEADENYLATION_DEPENDENT_DECAPPING_OF_NUCLEAR_TRANSCRIBED_MRNA	0.30293	0.609328	0.938525	1	10	10	PATL2,NOCT,LSM1
1140	GOBP_SULFUR_AMINO_ACID_CATABOLIC_PROCESS	0.621677	1.25047	0.202186	0.903442	10	10	MAT1A,AGXT,CBSL,CBS
4357	GOBP_RIBOSOMAL_SMALL_SUBUNIT_ASSEMBLY	-0.21947	-0.649725	0.963855	1	19	19	RPS27,RPL38,RPS28,RPS5,RPS14,RPSA,RPS19,RPS15,XRCC5,RRP7A,MRPS11,MRPS7,ABT1,ERAL1,PRKDC,RRP7BP,ENSG00000275464,PWP2
4821	GOBP_MITOTIC_CYTOKINESIS	0.129129	0.34818	1	1	71	71	CHMP4C,EFHC2,DCDC1,TRIM36,CHMP1B,CHMP5,ANK3,MITD1,CHMP2B,SNX9,ARL3
3882	GOBP_RIBOSOMAL_LARGE_SUBUNIT_ASSEMBLY	-0.244064	-0.785517	0.881119	1	27	26	MRTO4,FASTKD2,MRPL20,PPAN,RPL3,RPLP0P6,NLE1,DDX28,MDN1,TRAF7,DHX30,RPL3L,RRS1,BOP1
3927	GOBP_DNA_REPLICATION_CHECKPOINT_SIGNALING	-0.248232	-0.723416	0.89071	1	17	17	HUS1B,CDC6,HUS1,RAD17,TIPIN,ORC1,TOPBP1,CLSPN,ZNF830,NAE1,CDT1,RAD9A,CDC45,TICRR,TIMELESS,DNA2
3869	GOBP_EMBRYONIC_AXIS_SPECIFICATION	0.282218	0.71252	0.877828	1	43	38	RIPPLY2,TDGF1,WNT1,TDRD1,NRARP,PLD6,TBXT,FRS2,TBX3,FZD5,COBL,TDRD5,TDRKH
4822	GOBP_RNA_SPLICING_VIA_TRANSESTERIFICATION_REACTIONS	0.162929	0.469028	1	1	322	304	RNVU1-3,RNVU1-2A,SRRM4,OVAAL,ENSG00000259697,RNU6-7,RNU5F-1,CELF6,RNVU1-8,RBMXL2
379	GOBP_POLYSACCHARIDE_CATABOLIC_PROCESS	0.656065	1.47142	0.0420168	0.565176	19	18	AOAH,CHIT1,CHIA,PYGM,G6PC1,PPP1R3B,MGAM
4820	GOBP_PROTEIN_POLYUBIQUITINATION	0.197735	0.564989	1	1	244	240	RNF144A,UBE2NL,IFI27,UBE2L5,NOD2,C10orf90,UBE2U,NEDD4L,TRIML2,GABARAP,PRAME,HECW2,TRIM22,RNF125,PELI2,TRAF1,PELI1,RNF144B,TNFAIP3,UBE2D1,SPSB4,DAW1,TRIM38,CHFR,TRIM71,TRIM21,RNF217,UBE2L6,RC3H1,PRKN,UBE2E1,DTX3L,NEDD4,UBE2W,RNF185,MAGEL2,HECW1,NHLRC1,RNF5,RNF19B,ZNF738
297	GOBP_ENDONUCLEOLYTIC_CLEAVAGE_INVOLVED_IN_RRNA_PROCESSING	-0.582521	-1.62773	0.0254124	0.435081	15	15	RCL1,ABT1,UTP20,TSR1,NOL9,RPP40,NOP14,BMS1,NOP9,TBL3,KRI1,RRS1,BOP1
329	GOBP_CLEAVAGE_INVOLVED_IN_RRNA_PROCESSING	-0.480461	-1.55533	0.0317045	0.490883	27	27	NOB1,EXOSC7,RCL1,EXOSC3,ABT1,EXOSC2,UTP20,TSR1,EXOSC10,NOL9,RPP40,RRP36,NOP14,BMS1,NOP9,TBL3,KRI1,RRS1,BOP1
824	GOBP_MATURATION_OF_5_8S_RRNA	-0.344766	-1.19808	0.128345	0.792791	35	35	ERI3,MAK16,EXOSC8,MTREX,PES1,EXOSC7,RCL1,EXOSC3,ABT1,EXOSC2,UTP20,EXOSC4,EXOSC10,NOL9,RPP40,LAS1L,FTSJ3,NOP14,NOP9,URB1,PRKDC,KRI1,RRS1,BOP1
4824	GOBP_PROTEIN_PEPTIDYL_PROLYL_ISOMERIZATION	0.190679	0.479127	1	1	42	37	PPIAL4C,AIPL1,FKBP7,PPIL6,PPIF,PIN4,FKBP14,FKBP3
4396	GOBP_REGULATION_OF_ALTERNATIVE_MRNA_SPLICING_VIA_SPLICEOSOME	0.234189	0.619571	0.969083	1	60	58	SRRM4,CELF6,CELF2,RBM15,RBM11,RBM24,MBNL3,SAP18,WTAP,RBFOX3,CELF5,RBMY1A1,KHDRBS3,FMR1,NOVA1,MBNL2,MAGOH
3624	GOBP_MATURATION_OF_LSU_RRNA	-0.244084	-0.79879	0.825758	1	28	28	ZNHIT3,NSA2,RPL7,RPL35,NIFK,RPF1,GTPBP4,RSL1D1,ZNHIT6,SNU13,DDX18,RPL10A,WDR12,RPL7A,RRP15,NHP2,EIF6,RPF2,MRPL1,MAK16,PES1,NOL9,RPL7L1,LAS1L,FTSJ3,URB1,BOP1
2056	GOBP_RIBOSOMAL_SUBUNIT_EXPORT_FROM_NUCLEUS	-0.37592	-1.03354	0.415385	1	14	14	NPM1,SDAD1,RPS15,LSG1,XPO1,RIOK2,RAN,EIF6,ABCE1,LTV1,NUP88,NOP9,RRS1
3569	GOBP_BOX_C_D_SNORNP_ASSEMBLY	-0.284911	-0.726246	0.811111	1	10	10	ZNHIT3,PIH1D2,ZNHIT6,SNU13,NOPCHAP1,PIH1D1,NUFIP1,RUVBL1,RUVBL2
989	GOBP_NUCLEAR_TRANSCRIBED_MRNA_CATABOLIC_PROCESS_EXONUCLEOLYTIC	-0.412434	-1.22098	0.168675	0.869468	19	19	EXOSC8,CNOT6,EXOSC7,EXOSC3,EXOSC2,EXOSC4,NT5C3B,SKIV2L,DCPS,DIS3L2,EXOSC5,EXOSC6
4786	GOBP_SPLICEOSOMAL_SNRNP_ASSEMBLY	0.196679	0.511159	0.998908	1	50	47	RNU6-7,RNU5F-1
3541	GOBP_TRANSITION_METAL_ION_TRANSPORT	0.302315	0.838886	0.803662	1	105	99	HAMP,TRPC7,LTF,SLC30A8,CBLIF,TRPC4,TF,FTL,HRG,FTH1,TTYH1,TRPC6,B2M,SLC40A1,HPX,SLC39A14,SLC1A1,CP,STEAP4,FLVCR2,SLC39A4,SLC30A10,SLC31A1,CYBRD1,COX17,HEPH,SLC30A3,PGRMC2,MCOLN1,STEAP2,SLC31A2,MIR210,SLC25A37,SLC39A11,SLC11A2,SLC46A1,ISCU
2997	GOBP_RESPONSE_TO_REACTIVE_OXYGEN_SPECIES	0.331289	0.940781	0.667333	1	204	185	BTK,NCF1,IL10,FOS,HP,SOD2,IL6,HMOX1,NR4A3,AREG,APOE,PAX2,BMP7,UCP1,GPR37L1,IL1A,APOA4,FBLN5,CRYAB,EDN1,BNIP3,SESN2,OSER1,CD36,GCH1,HYAL1,KDM6B,TRPA1,TNFAIP3,UCP3,TXN,STK26,NFE2L2,PDCD10,PDGFD,AQP1,SOD1,CASP3,STAT1,MT-ND6,MAPK13,PPIF,PRDX5
4711	GOBP_MITOCHONDRIAL_GENOME_MAINTENANCE	0.213662	0.498657	0.995261	1	23	23	PPARGC1A,SESN2,FLCN
1177	GOBP_SULFUR_AMINO_ACID_BIOSYNTHETIC_PROCESS	0.54771	1.21255	0.213675	0.922911	17	17	BHMT,BHMT2,CBSL,CBS,CTH
4823	GOBP_ALTERNATIVE_MRNA_SPLICING_VIA_SPLICEOSOME	0.18565	0.502459	1	1	77	73	SRRM4,CELF6,CELF2,RBM15,RBM11,RBM24,MBNL3,SAP18,WTAP,RBFOX3,SLU7,CELF5,RBMY1A1,KHDRBS3
4648	GOBP_REGULATION_OF_TRANSCRIPTION_INVOLVED_IN_G1_S_TRANSITION_OF_MITOTIC_CELL_CYCLE	0.218658	0.504284	0.991677	1	21	21	CDK18,ESRRB,BACH1,E2F7,E2F6,ZPR1,KLF11,NPAT
4758	GOBP_NUCLEAR_TRANSCRIBED_MRNA_CATABOLIC_PROCESS_DEADENYLATION_DEPENDENT_DECAY	0.198693	0.529533	0.997884	1	63	63	IGF2BP1,ZFP36,PATL2,PNLDC1,TOB1,BTG2,TUT7,NOCT,RC3H1,NANOS2
1560	GOBP_POLYSACCHARIDE_BIOSYNTHETIC_PROCESS	0.413616	1.1146	0.293319	0.957381	75	69	B3GNT3,B3GNT6,IGF2,MIR1271,HAS1,GYS2,B3GNT7,B3GNT4,PPP1R3B,EGF,IGF1
530	GOBP_MATURATION_OF_5_8S_RRNA_FROM_TRICISTRONIC_RRNA_TRANSCRIPT_SSU_RRNA_5_8S_RRNA_LSU_RRNA	-0.456454	-1.41383	0.0697152	0.670581	24	24	EXOSC7,RCL1,EXOSC3,ABT1,EXOSC2,UTP20,EXOSC10,NOL9,RPP40,FTSJ3,NOP14,NOP9,URB1,KRI1,RRS1,BOP1
1029	GOBP_RESPONSE_TO_OXYGEN_RADICAL	0.536821	1.25286	0.17891	0.884073	29	23	SOD2,BMP7,APOA4,FBLN5,CD36,GCH1,UCP3,NFE2L2,SOD1
2900	GOBP_MATURATION_OF_LSU_RRNA_FROM_TRICISTRONIC_RRNA_TRANSCRIPT_SSU_RRNA_5_8S_RRNA_LSU_RRNA	-0.310606	-0.867922	0.639785	1	15	15	RPL7,RPL35,NIFK,GTPBP4,ZNHIT6,DDX18,WDR12,RPF2,PES1,NOL9,RPL7L1,FTSJ3,URB1,BOP1
3034	GOBP_MATURATION_OF_SSU_RRNA_FROM_TRICISTRONIC_RRNA_TRANSCRIPT_SSU_RRNA_5_8S_RRNA_LSU_RRNA	-0.255757	-0.905733	0.677686	1	37	37	RCL1,UTP4,ABT1,UTP20,WDR46,TSR1,HEATR1,RPP40,RRP36,NOP14,BMS1,NOP9,TBL3,KRI1,ENSG00000275464,ERCC2,PWP2,RRS1
3509	GOBP_RNA_SPLICING_VIA_ENDONUCLEOLYTIC_CLEAVAGE_AND_LIGATION	-0.290297	-0.753932	0.792829	1	11	11	RTRAF,ZBTB8OS,CLP1,TSEN15,RTCB,TSEN34,DDX1,TRPT1,TSEN54,TSEN2
2092	GOBP_SINGLE_STRAND_BREAK_REPAIR	-0.396039	-1.02855	0.426295	1	12	11	ERCC8,TERF2,TDP1,XRCC1,PARP1,ERCC6
4825	GOBP_MITOPHAGY	0.173593	0.431943	1	1	34	34	SQSTM1,MAP1LC3B,OPTN,RETREG1,PRKN,PINK1,TOMM7,ATG14
1311	GOBP_SULFUR_AMINO_ACID_METABOLIC_PROCESS	0.477834	1.18154	0.240909	0.932243	33	33	MAT1A,BHMT,AGXT,BHMT2,CBSL,SLC7A11,CBS,CTH
4022	GOBP_SPLICEOSOMAL_TRI_SNRNP_COMPLEX_ASSEMBLY	0.286477	0.674146	0.909942	1	25	24	RNU6-7,RNU5F-1
4275	GOBP_AUTOPHAGY_OF_MITOCHONDRION	0.253668	0.697418	0.952869	1	88	87	SQSTM1,GABARAPL1,MAP1LC3B2,GABARAP,BNIP3,WIPI1,MAP1LC3B,SPATA18,OPTN,ATG9B,GBA,HK2,RB1CC1,RETREG1,ATG12,BNIP3L,PRKN,ATG5,FZD5,SREBF2,GABARAPL2,PINK1,TOMM7,ATG14
3503	GOBP_SMALL_NUCLEOLAR_RIBONUCLEOPROTEIN_COMPLEX_ASSEMBLY	-0.284935	-0.762161	0.791304	1	12	12	ZNHIT3,PIH1D2,SHQ1,ZNHIT6,SNU13,NAF1,NOPCHAP1,PIH1D1,NUFIP1,RUVBL1,RUVBL2
4828	GOBP_NUCLEAR_TRANSCRIBED_MRNA_CATABOLIC_PROCESS	0.103732	0.288996	1	1	123	122	ZC3H12A,IGF2BP1,ZFP36,PATL2,PNLDC1,A1CF,TOB1,BTG2,TUT7,NOCT,RC3H1,NANOS2,LSM1,PELO,HELZ2,EIF3E,EIF4A3,TENT4B,MAGOH,ETF1,ERI1,NANOS1,DIS3
1204	GOBP_RESOLUTION_OF_MEIOTIC_RECOMBINATION_INTERMEDIATES	-0.406355	-1.18423	0.218579	0.924511	17	17	MLH1,CENPS,TEX11,ERCC4,MUS81,TOP2A,EME2,SLX4,CORT
4081	GOBP_TELOMERE_MAINTENANCE_VIA_RECOMBINATION	-0.243002	-0.679017	0.919355	1	15	15	RAD51,BRCA2,SMC6,TPRKB,RAD51C,RAD50,RAD51D,SMC5,ERCC1,TEP1,TERF2,ERCC4,XRCC3,XRCC1
4826	GOBP_TELOMERE_MAINTENANCE	0.132348	0.370027	1	1	132	131	ZSCAN4,TEN1,PKIB,PRKCQ
1468	GOBP_FORMATION_OF_EXTRACHROMOSOMAL_CIRCULAR_DNA	-0.400217	-1.11832	0.274194	0.947041	15	15	ERCC1,SLX1B,NBN,TERF2,XRCC3,DNA2,SMARCAL1,SLX4,RTEL1
1744	GOBP_DNA_SYNTHESIS_INVOLVED_IN_DNA_REPAIR	-0.301642	-1.04822	0.333333	0.969065	37	35	VCP,USP43,WRNIP1,SYCP1,POLD4,CDKN2D,POLH,FAAP20,POLE,REV1,POLA1,POLDIP2,POLD3,POLD1,POLN,POLD2
2170	GOBP_DOUBLE_STRAND_BREAK_REPAIR_VIA_BREAK_INDUCED_REPLICATION	-0.372705	-0.996936	0.447826	1	12	12	GINS2,MCM7,MCM6,GINS4,MCM4,MCM3,MCM2,CDC45,MCM5,MUS81,CDC7
4827	GOBP_CYTOKINESIS	0.193693	0.548134	1	1	174	166	SEPTIN3,CECR2,RXFP3,CHMP4C,RAB11FIP4,EFHC2,SEPTIN12,DRD2,TAS1R2,KLHL21,DCDC1,FLCN,TRIM36,CHMP1B,MAP10,CHMP5,PLK5,CXCR5,CETN2,ANK3,MITD1,ROPN1B,KLHL13,CHMP2B,SNX9,PRKCE
4238	GOBP_DNA_DOUBLE_STRAND_BREAK_PROCESSING	0.276566	0.626155	0.948565	1	19	19	C14orf39,SPO11,SLX1A,HELB
2257	GOBP_DNA_CATABOLIC_PROCESS_ENDONUCLEOLYTIC	0.427521	1.01395	0.474971	1	26	25	CECR2,IL6,CIDEA,DNASE1L3,DNASE2,FOXL2
2661	GOBP_RESPONSE_TO_PROTOZOAN	0.395892	0.931624	0.576608	1	27	24	IL10,GBP6,NKG7,GBP2,VTCN1,TSPAN32,BATF,CLEC7A,IL12B,MIRLET7I
3528	GOBP_MITOCHONDRIAL_RNA_METABOLIC_PROCESS	-0.241522	-0.863412	0.8	1	49	49	TEFM,MTO1,TFB1M,TRMT5,GRSF1,PRKAA1,FASTKD3,PRORP,PUS1,CDK5RAP1,POLRMT,METTL4,HSD17B10,RPUSD4,TRMT61B,EARS2,TARS2,CHCHD10,MTERF4,DARS2,ELAC2,AARS2,FASTK,SARS2
1616	GOBP_OVARIAN_FOLLICLE_DEVELOPMENT	0.422641	1.11205	0.305048	0.962337	57	54	LHCGR,UMODL1,ANG,GPR149,TNFAIP6,BMPR1B,INHBA,EREG,DMRTA1,VEGFA,KITLG,CEBPB,SPO11
3467	GOBP_MITOCHONDRIAL_RNA_PROCESSING	-0.267824	-0.812	0.783626	1	20	20	TBRG4,FASTKD2,MTO1,TRMT5,FASTKD3,PRORP,PUS1,CDK5RAP1,HSD17B10,RPUSD4,TRMT61B,ELAC2,FASTK
4394	GOBP_SKELETAL_SYSTEM_DEVELOPMENT	0.28672	0.834067	0.969031	1	523	498	TMEM119,BMP2,FGR,FGF18,LEP,CLEC3A,TBX1,SFRP2,GDF6,GDF2,IL17F,UCMA,LTF,MAF,RANBP3L,MEPE,PTPN6,PAX1,RIPPLY2,HOXD3,MPIG6B,HOXA9,TGFB2,BMP7,WNT1,HAPLN2,ITGB8,EYA1,DLX2,HES7,CHRDL2,MYOC,INSIG1,ACAN,CCN3,DSPP,BMPR1B,FST,COL11A1,ALX4,WFIKKN2,ITGB6,STC1,FGF8,CSRNP1,SNAI1,HOXD1,GJA1,CDKN1C,DHRS3,NCAN,HOXB1,COL2A1,ARID5B,TLL1,IGF1,EDN1,TNFSF11,SIGLEC15,SNX10,TRPV4,SRD5A2,FRZB,ETS2,FREM1,GRHL2,PAPPA2,MYF5,C…
4743	GOBP_RESPONSE_TO_ACID_CHEMICAL	0.199592	0.557199	0.996973	1	129	124	AQP2,SST,NTRK2,TNF,SLC1A2,GLRA3,RRAGD,VEGFA,EDN1,GLRA1,CEBPB,SESN2,XBP1,RRAGC,PCK1,CPEB4,AMIGO1,LAMTOR3
1728	GOBP_MESODERMAL_CELL_FATE_COMMITMENT	0.506435	1.11492	0.329268	0.969065	17	16	SFRP2,EYA2,PAX2,EYA1,KLF4,HOXA11,BMP4
3818	GOBP_UROGENITAL_SYSTEM_DEVELOPMENT	0.304532	0.880149	0.866134	1	353	342	HNF1A,AQP2,BMP2,PKD1L3,GCNT3,GDF6,CYP26A1,WNT6,LGR5,LIF,ACTA2,NPHS1,EDNRB,PAX2,MME,TGFB2,BMP7,ANGPT1,EGR1,WNT1,CYP4A22,ADAMTS1,EYA1,TACSTD2,FOXJ1,FOXB1,FGF8,TCF21,ALOX15B,CDKN1C,GCNT4,VEGFA,COL4A4,LIN28A,ARID5B,ROBO2,AKR1B1,IRX2,KIF26B,ENPEP,SERPINB7,SPRY1,ID4,PRDM1,PCSK5,FOXA1,EPHA7,SIX4,FLCN,NPNT,RIDA,ARG2,TP63,FGF2,ZBTB16,SOX4,AGTR1,RET,FGF1,GREM1,WNT11,CD24,COL4A3,ANGPT2,HOXA11,PDGFD,BMP4,IL6…
4393	GOBP_RNA_METHYLATION	-0.191571	-0.786477	0.96875	1	83	82	METTL2A,FBL,METTL3,MTO1,TFB1M,MRM3,TRMT5,BUD23,MEPCE,TGS1,TRMT44,TRMT1L,METTL25B,ZC3H13,TRDMT1,DIMT1,EMG1,METTL4,LCMT2,ALKBH8,ZCCHC4,HSD17B10,TRMT2B,NSUN3,TRMT1,PCIF1,TRMT61B,TRMT13,METTL2B,FTSJ3,METTL1,FTSJ1,WDR6,METTL16,DALRD3,MRM1,NSUN5P1,TRMT2A,RBM15B,GTPBP3,TARBP1,WDR4,THADA,FDXACB1
1451	GOBP_OVULATION_FROM_OVARIAN_FOLLICLE	0.582534	1.17174	0.270492	0.947041	10	10	LEP,ADAMTS1,AFP
4434	GOBP_GANGLIOSIDE_BIOSYNTHETIC_PROCESS	0.24649	0.542647	0.973171	1	16	16	ST6GALNAC6,ST8SIA4,B3GALT4,ST3GAL2,ST3GAL5,ST6GALNAC4,ST3GAL3,ST8SIA2
203	GOBP_ACTION_POTENTIAL	0.490117	1.3703	0.00897348	0.223447	143	131	MTNR1B,KCNJ5,SCN4A,KCNH7,SCN3B,CAV3,SLC8A2,CLDN19,NRCAM,KCNE3,NTRK2,CHRNA1,TNF,CHRNA4,GJA5,SCN1A,CNR2,KCND3,CTNNA3,ATP1A2,NEDD4L,GJA1,KCNJ2,CLCN1,CACNA1H,SCN7A,GPER1,GLRA1,CXADR,CD36,KCNE5,ANK2,SCN3A,DSC2,KCNE2,KCNH6,RYR2,GBA,CACNA1I,KCNE1,CHRNB2,SCN4B,AKAP6,KCNMB4,KCNQ1,ANK3,PKP2,CACNA1G,P2RX1,SCN9A,KCNN2,CNR1,P2RX4
1454	GOBP_LUTEINIZATION	0.577951	1.19234	0.271638	0.947041	12	11	GDF9,INHBA,NR5A1,A2M,FZD4,PTPRN,PDGFRA
2740	GOBP_GANGLIOSIDE_METABOLIC_PROCESS	0.387748	0.919625	0.59837	1	26	25	ST8SIA3,ITGB8,NEU4,ST6GALNAC5,NEU1,HEXB,ST6GALNAC3,ST3GAL1,HEXA
1655	GOBP_PSEUDOURIDINE_SYNTHESIS	-0.373137	-1.08213	0.313609	0.964497	18	18	RPUSD2,TSR3,PUS1,PUS7,TRUB1,RPUSD4,PUSL1,PUS3,RPUSD1,DKC1,PUS7L,RPUSD3
3473	GOBP_REGULATION_OF_NEUROTRANSMITTER_LEVELS	0.314943	0.894546	0.785	1	214	203	CPLX4,MOXD2P,SLC6A5,SLC22A3,NR4A1,SYT4,SYT8,SYT10,PAH,HTR2A,MCTP1,HNMT,UNC13C,KCNJ10,STX3,SLC1A2,ATP1A2,CSPG5,CPLX1,PRKCB,GPER1,HTR1B,RIMS1,SLC6A13,DRD2,SNCA,SLC6A12,NOS1,BCHE,P2RY1,RIMS4,SLC38A1,RIMS2,SLC6A11,SLC22A2,SLC1A3,SYT7,SYT5,ERC2,NRXN1,CHRNA6,SLC6A4,KCNMB4,CAMK2A,PTPRN2,MEF2C,HRH3,ITGB3,APBA1,RAP1A,P2RX1,CPLX2,PRKN,CNR1,STX11,ABAT,UNC13A
3079	GOBP_NEURAL_CREST_CELL_MIGRATION	0.333698	0.882833	0.689765	1	60	58	SEMA5B,TBX1,SEMA4A,EDNRB,FOLR1,BMP7,SEMA3E,KITLG,EDN1,SOX10
641	GOBP_CILIUM_OR_FLAGELLUM_DEPENDENT_CELL_MOTILITY	0.440032	1.22881	0.089899	0.713561	149	129	PLA2G3,LDHC,TEX101,IQCF1,TTLL8,ATP1A4,ROPN1,EPPIN,CATSPER4,CATSPERD,GAS2L2,DNAI1,DNAH2,DNAAF6,TTLL6,GAS8,CFAP97D1,RSPH6A,GAPDHS,EFHC2,DRC1,CFAP251,TEKT2,CFAP65,TEKT3,CFAP43,DNAI3,TCTE1,DNAH14,SLC9C1,ENO4,SLC9B1,MEIG1,CACNA1I,RSPH9,TEKT1,CFAP58,MNS1,ROPN1B,CFAP20,KLC3,KIF9,EFCAB1,CFAP54,TACR3,SPEM1,TTLL1,DNAH7
2863	GOBP_ENDODERMAL_CELL_FATE_COMMITMENT	0.413523	0.894247	0.63197	1	15	14	EOMES
2732	GOBP_VASCULOGENESIS	0.34783	0.94676	0.595855	1	80	78	APLNR,APELA,GDF2,JUNB,NTRK2,ACKR3,TMEM100,ITGB8,ADM,VEGFA,HEY1,CITED2,CEACAM1
3782	GOBP_REGULATION_OF_CHROMATIN_ASSEMBLY_OR_DISASSEMBLY	0.296645	0.738753	0.857793	1	36	35	AICDA,DPPA3
697	GOBP_ACROSOME_ASSEMBLY	0.642624	1.37366	0.101138	0.738768	18	13	PLA2G3
2529	GOBP_EYE_PHOTORECEPTOR_CELL_DIFFERENTIATION	0.375013	0.971483	0.546652	1	45	45	RP1,GNAT1,CABP4,HCN1,DSCAM,NTRK2,GNGT1,VEGFA,PRDM1,FSCN2,MFRP,USH1C
1763	GOBP_NEUROTRANSMITTER_UPTAKE	0.428082	1.09357	0.335556	0.969985	43	41	SLC6A5,SLC22A3,KCNJ10,SLC1A2,ATP1A2,SLC6A13,DRD2,SNCA,SLC6A12,NOS1,SLC38A1,SLC6A11,SLC22A2,SLC1A3
1360	GOBP_MEMBRANE_RAFT_ASSEMBLY	0.587203	1.21143	0.250333	0.93838	11	11	CAV3
3418	GOBP_TRNA_5_LEADER_REMOVAL	-0.286724	-0.777549	0.772512	1	13	13	RPP40,RPP14,POP1,RPP21,PRORP
4611	GOBP_SOMITOGENESIS	0.20354	0.53936	0.98935	1	65	59	SFRP2,RIPPLY2,HES7,MEOX2,FOXB1,MYF5,NRARP,TBXT,ABI1,TCAP,SEMA3C,FOXC1,AXIN2,NKX3-1,COBL
4829	GOBP_MORPHOGENESIS_OF_A_POLARIZED_EPITHELIUM	-0.234846	-0.973677	1	1	96	95	RPGRIP1L,ACTG1,DLG3,ZNRF3,FZD1,GPC6,SFRP1,WDR1,TIAM1,RYK,DLG5,CELSR2,FOXF1,ARHGEF19,MYO9A,MKS1,DVL3,NPHP1,ROR1,SCRIB,PTK7,BRSK1,FZD6,AJAP1,SH3BP1,FZD2,BRSK2,FUZ,ACTB,WNT7A,SAPCD2,SMURF2,MED12,DVL1,ERBB4,SYNE4,LAMA5,CTHRC1,FOXF2
1381	GOBP_LONG_CHAIN_FATTY_ACID_METABOLIC_PROCESS	0.402814	1.12122	0.254564	0.93973	111	105	PTGS2,FAAH2,CYP2J2,PLA2G10,ALOXE3,CYP2C19,CYP4F12,CYP4A22,CYP2F1,SLC27A6,CYP2C9,CYP3A4,CYP1A1,ALOX15B,CYP2G1P,ACSM1,ELOVL3,PTGDS,PLA2G4C,ADTRP,CYP2C8,CYP2C18,PLA2G4A,CYP2A6,CYP4F11,PNPLA8,ACSL3,PTGS1,ALOX12,AIG1,CYP4F3,FADS2
4712	GOBP_RNA_5_END_PROCESSING	0.211918	0.494588	0.995261	1	23	23	THG1L,PRORP,ABT1,UTP20,HSD17B10,RPP40,NOP14,NOP9,RPP14,POP1,RPP21,TBL3
3293	GOBP_OSTEOBLAST_DIFFERENTIATION	0.321459	0.917677	0.744256	1	241	223	TMEM119,BMP2,CCL3,FFAR4,SPP1,TNN,SFRP2,GDF2,IL6,DHH,UCMA,IGF2,AREG,JUNB,LTF,RANBP3L,BMP7,TNFAIP6,TNF,MYOC,BMPR1B,SNAI1,GJA1,IFITM1,CEBPD,IGF1,CEBPB,ID4,FGF9,PPARG,DNAI3,TENT5A,NPNT,TOB1,TP63,FGF2,IBSP,GREM1,WNT11,MSX2,RSPO2,BMP4,IL6R,SEMA4D,NOCT,MEF2C,JUND,DLX5,NPPC,MAP2K6,GLI1
1561	GOBP_MICROGLIAL_CELL_ACTIVATION	0.43912	1.12177	0.293333	0.957381	47	41	CCL3,MMP8,IL13,IL6,FPR2,AZU1,C5AR1,TNF,TLR2,SNCA,TLR3
721	GOBP_ORGAN_INDUCTION	0.566349	1.33275	0.105263	0.743257	24	24	BMP2,FGF8,ROBO2,WNT2,SPRY1,FGF2,FGF1,WNT11,HOXA11,BMP4,WNT2B,FRS2,AR,GATA5
4038	GOBP_IN_UTERO_EMBRYONIC_DEVELOPMENT	0.297266	0.861102	0.913087	1	389	377	ST14,BMP2,IL10,GCM1,ARHGDIG,C6,CSF2,TENT5C,LIF,IGF2,JUNB,FBLL1,PTPRR,EOMES,BMP7,ANGPT1,GATA1,KPNA7,TMEM100,ELF3,CCDC62,FOXD3,ADM,HSD17B2,RSPO3,SNAI1,MAFF,GJA1,CDKN1C,PNLDC1,VEGFA,HEY1,IGF1,EDN1,TTPA,ACVR1C,CEBPB,WNT2,SOX10,KLF4,MT-ND4,GRHL2,PRDM1,CITED2,KRT19,GJB5,TM4SF1,FLCN,MYBPHL,ESRRB
1902	GOBP_GASTRULATION_WITH_MOUTH_FORMING_SECOND	0.462167	1.07863	0.374408	1	26	23	OTX2,FOXA2,ETS2,TBXT,FRS2,NODAL
401	GOBP_TEMPERATURE_HOMEOSTASIS	0.440237	1.2454	0.045954	0.582673	177	174	PTGER3,SYK,PTGS2,FFAR4,LEP,PTH2R,IL13,YBX2,KSR2,PTGES,EDNRB,GADD45G,TRPM8,SLN,ADRB3,CIDEA,EGR1,UCP1,TNF,HTR2A,FABP4,ADCYAP1,OXT,DDIT3,GATM,SQSTM1,ADAMTS5,IL1A,PPARGC1A,GJA1,VEGFA,IL18,TNFSF11,DRD2,CEBPB,CD36,G0S2,ELOVL3,IL1B,TLR4,ARRDC3,FLCN,LEPR
1000	GOBP_MORPHOGENESIS_OF_A_BRANCHING_STRUCTURE	0.399062	1.13305	0.172827	0.879888	199	196	ST14,BMP2,IL10,FGF7,GCM1,SFRP2,WNT6,GDF2,AREG,CAV3,TDGF1,PAX2,BMP7,TNF,WNT1,EYA1,DLX2,TACSTD2,ADM,FGF8,RSPO3,EGF,LAMA1,TCF21,VEGFA,CASR,SEMA3E,EDN1,DRD2,WNT2,NKX2-1,SOX10,SPRY1,GRHL2,PRDM1,FOXA1,HOXA5,EPHA7,SIX4,NRARP,NPNT,TP63,RBM15,FGF2,CSF1,FGF1,GREM1,MSX2,RSPO2,HOXA11,BMP4,CELSR1,PROX1,WNT2B,SULF1,DLL4,FRS2,IHH,CLIC4,ERMN,CTSH,AR,TBX3,AGT,FZD5,COL4A1,ADAMTS16,KDR,SHOX2,SEMA3C,WNT4,NKX3-1,GZF1…
237	GOBP_FEVER_GENERATION	0.760182	1.56829	0.0122515	0.262921	11	11	PTGER3,PTGS2,PTGES,EDNRB,TNF,IL1A,TNFSF11,IL1B
2785	GOBP_NEURON_MIGRATION	0.338715	0.955506	0.612613	1	164	156	CCK,CTNNA2,CCKAR,TNN,NR4A2,FEZF1,NRCAM,VAX1,SOX1,NTRK2,UNC5D,DDIT4,RELN,GJA1,VEGFA,NDNF,DCDC2,NRG3,DRD2,NKX6-1,CDK5R2,SCRT1,CHL1,TRIM46,FLRT2,TUBB2B,GPM6A,CNTN2,CELSR1,DNER,CAMK2A,MEF2C,DCLK1,CXCR4,PHACTR1,TUBB2A,ULK4,PAX6
3233	GOBP_IMMUNOLOGICAL_SYNAPSE_FORMATION	0.380503	0.813356	0.728192	1	15	13	CCR7,CD6,PRF1
2701	GOBP_FORMATION_OF_TRANSLATION_PREINITIATION_COMPLEX	-0.340733	-0.88492	0.585657	1	11	11	RPL13A,EIF4B,MCTS1,DHX29,EIF2S3B,EIF2S3,EIF4H,EIF5,DENR,EIF2D
3505	GOBP_OSSIFICATION	0.318102	0.921579	0.792208	1	419	394	TMEM119,BMP2,FGR,KL,CCR1,FGF18,CCL3,PTGS2,FFAR4,LEP,SPP1,CLEC3A,EGR2,TNN,SFRP2,GDF2,IL6,DHH,UCMA,IGF2,AREG,JUNB,SOST,LTF,RANBP3L,RIPPLY2,TGFB2,BMP7,GATA1,TNFAIP6,TNF,OXT,CHRDL2,MYOC,SRGN,DSPP,BMPR1B,COL11A1,STC1,DMP1,SNAI1,GJA1,DHRS3,CASR,COL2A1,IFITM1,CEBPD,IGF1,TNFSF11,CEBPB,SNX10,ID4,MYF5,FGF9,PPARG,DNAI3,TENT5A,NPNT,ATP6V0A4,TOB1,TP63,ISG15,FGF2,ZBTB16,TUFT1,CSF1,IBSP,GFRA4,GREM1,WNT11,MSX2,A…
2206	GOBP_BRANCHING_INVOLVED_IN_BLOOD_VESSEL_MORPHOGENESIS	0.408735	1.01703	0.45805	1	35	34	SFRP2,GDF2,FGF8,VEGFA,SEMA3E,EDN1,NRARP,RBM15,DLL4,IHH,COL4A1,KDR,MIR16-1,EDNRA,TBX20,GBX2
1225	GOBP_ESTABLISHMENT_OF_LYMPHOCYTE_POLARITY	0.584212	1.22993	0.224093	0.932243	14	12	CRTAM,CCR7
4378	GOBP_CELLULAR_GLUCOSE_HOMEOSTASIS	0.255798	0.718171	0.966901	1	155	141	GCG,OPRK1,RFX6,ADCY8,NEUROD1,PAX2,ICAM1,PPARGC1A,FOXA2,FOXA3,LIN28A,CASR,GPER1,HLA-DRB1,HKDC1,XBP1,ABCC8,PCK1,NR1H4,CLTRN,HK3,SLC39A14,SOX4,PCK2,ZBTB20,IRS2,HK2,FOXO1,PTPRN2
645	GOBP_NATURAL_KILLER_CELL_PROLIFERATION	0.635131	1.37348	0.0904585	0.714973	14	14	LEP,FCGR3A,IL23R,SLAMF1,IL18,IL23A,HLA-E
891	GOBP_B_CELL_APOPTOTIC_PROCESS	0.550838	1.29625	0.14269	0.812834	26	24	BTK,IL10,HSH2D,BCL6,FNIP1
2784	GOBP_CELL_FATE_SPECIFICATION	0.341188	0.941117	0.611621	1	96	89	TBX1,SFRP2,EYA2,DHH,TBR1,EOMES,PAX2,SOX1,DMRTA2,DBX1,EYA1,FOXA2,FEV,MYT1L,FOXA1,TBX21,FGF2,TBX15,WNT11,HOXA11,TBXT,PAX6,IHH,NODAL,ISL1,AR,TBX3,TBX4
591	GOBP_GASTRIC_ACID_SECRETION	0.624516	1.38259	0.0818071	0.699604	18	17	PTGER3,OXT,SLC26A7,SNX10,SLC9A4,TFF2,UCN,HRH2,KCNQ1
470	GOBP_CELL_FATE_DETERMINATION	-0.396699	-1.41102	0.0589811	0.638232	43	38	PTCH2,PRRX1,CYP26B1,SOX17,WNT7A,TBX2,BARHL2,NKX2-2,FEZF2,NTF4,DSCAML1,POU6F2
4662	GOBP_AMEBOIDAL_TYPE_CELL_MIGRATION	0.261198	0.758074	0.992008	1	482	427	FGF18,EGR3,FGF7,PTGS2,DPP4,KRT2,SEMA5B,TBX1,APELA,GDF2,HMOX1,SEMA4A,MIR101-1,ACTA2,PTPRR,EDNRB,APOE,S100P,HAS1,APOA1,NR4A1,FOLR1,TDGF1,ZC3H12A,TGFB2,BMP7,ANGPT1,TNF,FAP,MEOX2,ADAMTS9,TACSTD2,MIR193A,CCN3,ITGB7,STC1,FGF8,EGF,GJA1,KRT16,TMSB4X,HDAC9,VEGFA,EPPK1,ARID5B,SEMA3E,KITLG,EDN1,ACVR1C,NR2E1,MMRN2,SOX10,ADGRB1,HRG,GADD45A,KLF4,HYAL1,VIL1,RGCC,PPARG,CEACAM1,FLT4,ADTRP,PIK3CG,FGF2,EFNA1,RET,FG…
216	GOBP_HISTAMINE_SECRETION	0.725196	1.52674	0.010368	0.244216	12	12	BTK,PLA2G3,CSF2
1543	GOBP_LEUKOCYTE_HOMEOSTASIS	0.40606	1.11267	0.290853	0.957381	89	84	LMO1,GPR183,IL6,TNFSF14,TNFRSF13B,SIT1,FOXN1,SLC7A11,RAG1,TNFSF13B,KITLG,IL2RA,LGALS9,NCKAP1L,FLT3,SLC40A1,TNFAIP3,TSC22D3,MEF2C,CASP3,PMAIP1,DOCK11,RC3H1,BCL10,ANXA1,P2RX7,FAS
2530	GOBP_METANEPHROS_DEVELOPMENT	0.356123	0.975838	0.546763	1	89	84	AQP2,GDF6,LIF,PAX2,BMP7,EGR1,EYA1,FOXJ1,FGF8,TCF21,ROBO2,AKR1B1,IRX2,KIF26B,SPRY1,SIX4,RET,GREM1,HOXA11,BMP4,TFAP2B
1160	GOBP_MYELOID_DENDRITIC_CELL_ACTIVATION	0.506859	1.21478	0.208766	0.916759	29	27	DCSTAMP,SPI1,IL10,CSF2,ITGB8,ITGB6,SLAMF1
1418	GOBP_PLASMA_MEMBRANE_REPAIR	0.495541	1.16612	0.264327	0.947041	24	24	TRIM72,CAV3,CHMP4C,CHMP1B,SYT7,CHMP5,ARL8B,CHMP2B
1830	GOBP_NATURAL_KILLER_CELL_DIFFERENTIATION	-0.341926	-1.05909	0.353741	0.984305	24	24	GAS6,PGLYRP1,AXL,ZNF683,PGLYRP2
2965	GOBP_NEUTROPHIL_HOMEOSTASIS	0.398147	0.87652	0.659756	1	16	16	IL6,SLC7A11
3229	GOBP_B_CELL_HOMEOSTASIS	0.347704	0.843388	0.727586	1	31	29	TNFRSF13B,TNFSF13B,NCKAP1L,TNFAIP3,MEF2C,CASP3,DOCK11,RC3H1,BCL10
8	GOBP_POSITIVE_REGULATION_OF_CYTOKINE_PRODUCTION	0.470866	1.36783	4.01302e-05	0.0227604	476	437	CRTAM,FFAR2,PLA2G3,SASH3,FGR,ELANE,SYK,XCL1,CCL3,IL10,IL1RL1,PTGS2,MNDA,LEP,CLECL1,ITK,CLNK,MMP8,PYDC1,OSM,IL13,CLEC9A,CSF2,DEFB124,PRG3,GDF2,IL6,HMOX1,TLR7,IL17F,PLA2G1B,NR4A3,CD86,IL16,IL33,PAEP,ORM2,SERPINF2,AZU1,LILRA5,CXCL17,CCR7,CHIA,IL21,AIRE,PYHIN1,LILRA2,IFNL1,C5AR1,LY96,EGR1,TNF,NOD2,IL23R,ADCYAP1,IL1RL2,DDIT3,SLC7A5,CD28,PRKCQ,IL36A,IL1A,IDO1,SAA1,HHLA2,LUM,IL17B,KLRK1,TIGIT,EREG,PANX3…
4288	GOBP_ENDODERM_FORMATION	0.242441	0.637908	0.954887	1	55	54	MMP8,EOMES,COL11A1,INHBA,DUSP2,VTN,ITGB2,MMP15,LAMB3,NODAL,MIXL1
265	GOBP_NEGATIVE_REGULATION_OF_CYTOKINE_PRODUCTION	0.431159	1.2384	0.0160872	0.309481	365	290	IL36RN,GHSR,NLRP2B,IFNA2,BTK,ELANE,XCL1,IL10,IL1RL1,GPNMB,FFAR4,MMP8,PYDC1,IL13,MIR140,CARD17,IL6,HMOX1,PLA2G10,CD96,MIR101-1,LGALS9C,LTF,POMC,FFAR1,MIR411,MIR181A2,PTPN6,APOA1,LILRA5,CCR7,ZC3H12A,TGFB2,ANGPT1,IFNL1,CIDEA,TNF,IL1R2,NOD2,IL23R,NLRP7,DDIT3,PSG9,CD200R1,IDO1,CARD16,LGALS9B,SRGN,FOXJ1,INHBA,TIGIT,ZFP36,BANK1,TMSB4X,HDAC9,SLAMF1,ACOD1,IFNB1,BCL6,CD83,ERRFI1,IGF1,HLA-DRB1,MEFV,GBP1,LGA…
2849	GOBP_MESONEPHROS_DEVELOPMENT	0.336966	0.935465	0.627411	1	99	97	BMP2,WNT6,PAX2,BMP7,WNT1,EYA1,TACSTD2,FOXJ1,FGF8,TCF21,VEGFA,ROBO2,KIF26B,SPRY1,SIX4,NPNT,ARG2,FGF2,ZBTB16,RET,FGF1,GREM1,WNT11,HOXA11,BMP4
2890	GOBP_MICROTUBULE_BUNDLE_FORMATION	0.336498	0.937013	0.637374	1	119	114	PLA2G3,RP1,DNAI2,GAS2L2,DNAI1,HYDIN,DNAH2,DNAAF6,FOXJ1,TTLL6,GAS8,CFAP97D1,RSPH6A,MAP2,DRC1,TEKT2,CFAP65,CFAP43,DNAI3,TRIM46,MEIG1,DAW1,DNAI4,RSPH9,CFAP58,MNS1
3566	GOBP_FORMATION_OF_PRIMARY_GERM_LAYER	0.300878	0.837775	0.810729	1	123	116	MMP8,SFRP2,APELA,EYA2,EOMES,PAX2,BMP7,EYA1,COL11A1,INHBA,SNAI1,GJA1,DUSP2,ETS2,KLF4,TXNRD1,VTN,KDM6B,ITGB2,WNT11,HOXA11,BMP4,MMP15,TBXT,LAMB3,ITGB3,TWSG1,NODAL,MIXL1
2585	GOBP_TROPHECTODERMAL_CELL_DIFFERENTIATION	0.430713	0.953535	0.556777	1	19	17	JUNB,EOMES
3709	GOBP_BLASTOCYST_FORMATION	0.300985	0.764801	0.843159	1	43	40	JUNB,EOMES,PNLDC1,CITED2,TM4SF1
299	GOBP_EMBRYONIC_PLACENTA_DEVELOPMENT	0.495587	1.35622	0.0257202	0.438533	88	83	ST14,IL10,GCM1,CSF2,LIF,IGF2,JUNB,EOMES,BMP7,ADM,RSPO3,SNAI1,CDKN1C,HEY1,TTPA,CEBPB,WNT2,GRHL2,PRDM1,CITED2,KRT19,GJB5,ESRRB
4177	GOBP_PHAGOLYSOSOME_ASSEMBLY	0.283843	0.62488	0.936585	1	17	16	SYT7,RAB39A,ARL8B,RAB7A,RAB7B,P2RX7
4459	GOBP_ENDOTHELIAL_CELL_MORPHOGENESIS	-0.214439	-0.55692	0.976096	1	11	11	HEG1,ARHGEF26,MET,PLOD3,COL18A1
4278	GOBP_BLASTOCYST_GROWTH	0.268999	0.611769	0.953069	1	21	20	IGF1,ACVR1C,PELO,ZPR1,BRCA2,COPS2
180	GOBP_PLACENTA_DEVELOPMENT	0.48721	1.3687	0.0074883	0.210926	148	143	ST14,GHSR,IL10,PTGS2,LEP,SPP1,GCM1,APELA,CSF2,LIF,IGF2,JUNB,PLAC1,EOMES,ANG,NDP,MME,BMP7,TEX19,ITGB8,STC1,ADM,HSD17B2,RSPO3,STC2,SNAI1,CDKN1C,HEY1,TTPA,CEBPB,WNT2,GRHL2,PRDM1,PPARG,CITED2,KRT19,GJB5,ESRRB,RBM15
2855	GOBP_INNER_CELL_MASS_CELL_PROLIFERATION	-0.315872	-0.856593	0.630332	1	13	13	ZPR1,BRCA2,COPS2,SBDS,NDEL1,GINS4,CHEK1,TAF8,PALB2,SALL4,NCAPG2,GINS1
540	GOBP_MATERNAL_PLACENTA_DEVELOPMENT	0.552936	1.36724	0.0715909	0.675812	33	33	GHSR,PTGS2,SPP1,LIF,JUNB,NDP,STC1,STC2,PRDM1,CITED2
3558	GOBP_POSITIVE_REGULATION_OF_NEUROTRANSMITTER_SECRETION	-0.262296	-0.7644	0.808743	1	17	17	SLC4A8,STX1A,STX1B
4191	GOBP_OOCYTE_MATURATION	0.259728	0.622487	0.93887	1	27	27	ANG,TUBB8,EREG,EDN1
3019	GOBP_RELEASE_OF_CYTOCHROME_C_FROM_MITOCHONDRIA	0.336921	0.886505	0.674544	1	56	54	HRK,SOD2,IFI6,IGF1,GPER1,BNIP3,BIK,BMF,PYCARD,PMAIP1,BBC3,PPIF,PRKN,FAM162A,CLU,PINK1,BCL2L11
92	GOBP_LEUKOCYTE_MEDIATED_CYTOTOXICITY	0.516001	1.43677	0.00168786	0.0934336	130	116	CRTAM,TREM1,NCR1,KLRD1,ELANE,SPI1,XCL1,KLRC1,LEP,CD1D,FCGR1A,FCGR3A,SLAMF7,PTPN6,AZGP1,AZU1,CD1C,IL21,IL23R,ICAM1,RAET1E,KLRK1,CD1A,KLRC2,IL18,PIK3R6,HLA-DRB1,NKG7,LGALS9,CLEC12B,ULBP1,NCKAP1L,PRF1,IL23A,VAV1,B2M,CEACAM1,IL12A,GZMB,IL7R,DNASE1L3
2202	GOBP_RECEPTOR_RECYCLING	-0.296761	-0.998419	0.456693	1	33	31	REP15,EHD3,PHETA2
3142	GOBP_REGULATION_OF_RECEPTOR_RECYCLING	0.370224	0.84198	0.703971	1	22	20	SNCA,OPTN,CHMP5,LDLR,RAB29,NSG1,PSEN1,LAMTOR1,AP1AR
3342	GOBP_REGULATION_OF_CELL_MATRIX_ADHESION	-0.194185	-0.858137	0.755541	1	123	116	POLDIP2,JAG1,COL16A1,SMAD3,DAG1,RCC2,MAP4K4,RASA1,ADAM15,DDR1,MINK1,FUT1,FERMT1,CDK6,AJAP1,NRP1,NF2,PTPRJ,PPM1F,APOD,DISC1,EFEMP2,PLEKHA2,RIN2,THY1,CX3CL1,EPHA1,EPHA3,CD3E,HOXA7
2931	GOBP_SYNAPTIC_TRANSMISSION_DOPAMINERGIC	0.375422	0.883452	0.650292	1	27	24	PTGS2,CNTNAP4,CRHBP,DRD2,SNCA
1317	GOBP_POSITIVE_REGULATION_OF_ENDOTHELIAL_CELL_PROLIFERATION	0.407846	1.13391	0.241624	0.932243	111	100	GHSR,BMP2,IL10,EGR3,APLNR,APELA,GDF2,HMOX1,MIR101-1,IGF2,NR4A1,ANG,CCL26,CCL24,VEGFD,EGF,CCR3,VEGFA
393	GOBP_REGULATION_OF_T_CELL_MEDIATED_CYTOTOXICITY	0.57351	1.42704	0.0442177	0.573398	40	34	KLRD1,XCL1,KLRC1,CD1D,AZGP1,CD1C,IL23R,CD1A,HLA-DRB1,NCKAP1L,IL23A,B2M,CEACAM1,IL12A,IL7R
4066	GOBP_NEGATIVE_REGULATION_OF_ENDOTHELIAL_CELL_PROLIFERATION	0.266526	0.695928	0.917838	1	77	51	GDF2,APOE,TNMD,TNF,MIR193A,MMRN2,CCL2,RGCC,PPARG,IL12A,COL4A3,PDCD10,MEF2C,SULF1,DLL4,STAT1,ACVRL1
174	GOBP_T_CELL_MEDIATED_CYTOTOXICITY	0.573454	1.48577	0.0071182	0.208458	50	44	CRTAM,KLRD1,XCL1,KLRC1,CD1D,AZGP1,CD1C,IL23R,CD1A,HLA-DRB1,NCKAP1L,PRF1,IL23A,B2M,CEACAM1,IL12A,IL7R
1096	GOBP_RETINA_HOMEOSTASIS	0.433726	1.17202	0.193111	0.898246	80	72	PIGR,RP1,RPE65,JCHAIN,LTF,POTEF,AZGP1,CDH23,KRT1,RDH12,AIPL1,ABCA4,TF,IGHA1,ALB,CDH3,B2M,ZG16B,ESRRB
4636	GOBP_EPITHELIAL_TO_MESENCHYMAL_TRANSITION	0.231276	0.652524	0.990991	1	164	157	BMP2,SFRP2,IL6,WNT16,EOMES,TGFB2,BMP7,TMEM100,KBTBD8,FGF8,FOXA2,SNAI1,HEY1,EDN1,LDLRAD4,WNT2,NKX2-1,SDCBP,SPRY1,IL1B,RGCC,FOXA1,EFNA1,GREM1,WNT11,MSX2,BMP4,DAB2,MSX1,GCNT2,ACVRL1,TGFBR3,ISL1,TBX3,VASN,BAMBI,LIMS1,AMELX,FOXC1,AXIN2,WNT4
476	GOBP_POSITIVE_REGULATION_OF_T_CELL_MEDIATED_CYTOTOXICITY	0.590177	1.40735	0.0605355	0.647955	30	26	XCL1,CD1D,AZGP1,CD1C,IL23R,CD1A,HLA-DRB1,IL23A,B2M,IL12A,HLA-E,HLA-F,HLA-B,P2RX7,IL12B
105	GOBP_REGULATION_OF_LEUKOCYTE_MEDIATED_CYTOTOXICITY	0.563494	1.52508	0.00237011	0.115074	85	73	CRTAM,NCR1,KLRD1,SPI1,XCL1,KLRC1,LEP,CD1D,AZGP1,CD1C,IL21,IL23R,ICAM1,RAET1E,KLRK1,CD1A,KLRC2,PIK3R6,HLA-DRB1,LGALS9,CLEC12B,NCKAP1L,IL23A,VAV1,B2M,CEACAM1,IL12A,IL7R,DNASE1L3,RASGRP1,ITGAM,HLA-E,LAG3
4449	GOBP_NEURAL_TUBE_FORMATION	0.241607	0.670966	0.974568	1	104	103	ST14,SFRP2,FOLR1,PAX2,TGFB2,BMP7,ADM,GRHL2,CITED2,SOX4,RALA,BMP4,TRIM71,CELSR1,PRICKLE1,CASP3,RARA,NODAL,STK3,BCL10
1952	GOBP_ENDOTHELIAL_CELL_PROLIFERATION	0.368612	1.04218	0.387387	1	201	165	GHSR,BMP2,FGF18,IL10,EGR3,LEP,APLNR,APELA,GDF2,HMOX1,MIR101-1,IGF2,APOE,APOA1,NR4A1,TNMD,ANG,ANGPT1,TNF,CCL26,CCL24,MIR193A,VEGFD,EGF,CCR3,VEGFA,MMRN2,WNT2,CCL2,RGCC,PPARG,THAP1,FLT4,NRARP,IL12A
3549	GOBP_LYMPH_VESSEL_DEVELOPMENT	0.319626	0.772099	0.805747	1	30	28	SYK,TBX1
3459	GOBP_ENDOTHELIAL_CELL_DEVELOPMENT	0.310022	0.835436	0.781837	1	69	69	EDNRB,TNF,HAPLN2,ICAM1,STC1,MARVELD2,CLDN1,VEGFA,ROBO4,IL1B,CLDN5,COL15A1,CLDN3,HPSE,RAP1A,F2RL1,CLIC4,S1PR3,PPP1R16B,PDE4D,TJP3,RAP1B,EDNRA
3337	GOBP_BLASTOCYST_DEVELOPMENT	0.316289	0.879184	0.754315	1	113	107	ARHGDIG,JUNB,FBLL1,EOMES,KPNA7,ELF3,CCDC62,PNLDC1,IGF1,ACVR1C,KLF4,CITED2,TM4SF1,SMIM14,DAD1,PPP4R4,AKAP3,NECAB1,NODAL,SF3B6,TTLL1,NDUFA2,MED21,ZP3
4088	GOBP_POSITIVE_REGULATION_OF_RECEPTOR_RECYCLING	0.302142	0.623332	0.921438	1	12	11	SNCA,RAB29,NSG1,PSEN1,ANXA2
1147	GOBP_COMPLEMENT_ACTIVATION_LECTIN_PATHWAY	0.604443	1.24699	0.203728	0.905011	12	11	COLEC10,KRT1,MASP1,FCN1,A2M
2055	GOBP_LYMPHANGIOGENESIS	-0.35395	-1.0315	0.415301	1	18	17	BMPR2,EPHA2,SOX18,TIE1,PTPN14,VEGFC,PPP3CB,PDPN,VASH1,CCBE1,FOXC2
3053	GOBP_POSITIVE_REGULATION_OF_CELL_MATRIX_ADHESION	-0.252714	-0.926147	0.684211	1	55	52	POLDIP2,COL16A1,SMAD3,DAG1,MAP4K4,FUT1,FERMT1,CDK6,NRP1,PTPRJ,PPM1F,DISC1,EFEMP2,PLEKHA2,RIN2,THY1,CX3CL1,EPHA1,CD3E
4830	GOBP_NEGATIVE_REGULATION_OF_CELL_MATRIX_ADHESION	-0.181165	-0.637601	1	1	40	36	FAM107A,DLC1,NF1,ARHGAP6,SERPINE1,SRC,DMTN,BCAS3,JAG1,RCC2,MAP4K4,RASA1,ADAM15,AJAP1,NF2,APOD,HOXA7
3477	GOBP_STARTLE_RESPONSE	0.336837	0.781318	0.785377	1	24	22	CTNNA2,GRID2,GLRA1,DRD2,UCN
68	GOBP_CELL_KILLING	0.50948	1.43371	0.000968373	0.0725995	187	152	CRTAM,TREM1,NCR1,KLRD1,ELANE,SYK,SPI1,XCL1,KLRC1,IL10,LEP,CD1D,IL13,FCGR1A,GNLY,FCGR3A,SLAMF7,HAMP,C9,LTF,LCE3A,PTPN6,AZGP1,AZU1,CD1C,IL21,PGLYRP3,TGFB2,IL23R,CD5L,ICAM1,RAET1E,KLRK1,CD1A,KLRC2,CD55,IL18,PIK3R6,HLA-DRB1,NKG7,LGALS9,CLEC12B,ULBP1,NCKAP1L,PRF1,IL23A,VAV1,B2M,CEACAM1,IL12A,GZMB,IL7R,DNASE1L3
1656	GOBP_RESPONSE_TO_AMPHETAMINE	0.461356	1.11906	0.313793	0.964497	30	29	NR4A2,NR4A1,RGS2,OXT,CNR2,EDN1,DRD2,RGS7,SLC1A1,SOD1,PPP1R1B,RGS4
4256	GOBP_BLOOD_VESSEL_REMODELING	0.256056	0.654117	0.951111	1	46	41	LIF,FGF8,RSPO3,HRG,CEACAM1,FLT4,MEF2C,DLL4,ACVRL1,ATG5,AGT,SEMA3C,FOXC1
3083	GOBP_REGULATION_OF_SYSTEMIC_ARTERIAL_BLOOD_PRESSURE_BY_CIRCULATORY_RENIN_ANGIOTENSIN	0.396776	0.848141	0.690265	1	16	13	OR51E2,EDNRB,CPA3,ENPEP,PCSK5
4336	GOBP_MORPHOGENESIS_OF_AN_EPITHELIUM	0.290076	0.843667	0.961039	1	513	496	ST14,BMP2,IL10,KRT6A,FGF7,APLNR,GCM1,SFRP2,WNT6,GDF2,KRT25,LGR5,LCP1,PLA2G10,LIF,AREG,CAV3,ASB2,WNT16,FOLR1,PAX2,AIRE,TGFB2,BMP7,TNF,WNT1,EYA1,TACSTD2,FST,ADM,FGF8,FOXN1,RSPO3,SNAI1,ITGAX,EGF,LAMA1,GJA1,KRT16,TCF21,VEGFA,FLG2,CASR,MMP12,SEMA3E,EDN1,MMRN2,WNT10A,WNT2,NKX2-1,KRT12,SOX10,NDRG4,IRX2,KIF26B,FRZB,SPRY1,KLF4,GRHL2,KRT17,ID4,CITED2,FLRT3,FOXA1,HOXA5,CEACAM1,EPHA7,SIX4,NRARP,CA9,NPNT,NKD1…
1647	GOBP_NERVOUS_SYSTEM_PROCESS_INVOLVED_IN_REGULATION_OF_SYSTEMIC_ARTERIAL_BLOOD_PRESSURE	0.559199	1.15365	0.311585	0.963606	14	11	SOD2,P2RX2,DRD2
2865	GOBP_NK_T_CELL_DIFFERENTIATION	0.443926	0.892933	0.632514	1	10	10	ITK,PRDM1,TOX,ZBTB16
1544	GOBP_RENAL_SYSTEM_PROCESS_INVOLVED_IN_REGULATION_OF_BLOOD_VOLUME	0.533042	1.15271	0.291202	0.957381	15	14	CYP11B2,CYP4F12,GJA5,HSD11B2,F2RL1,PDGFB
1755	GOBP_REGULATION_OF_SYSTEMIC_ARTERIAL_BLOOD_PRESSURE_BY_HORMONE	0.442955	1.09529	0.334091	0.969065	38	33	OR51E2,CYP11B2,EDNRB,CORIN,SERPINF2,CPA3,EDN1,ENPEP,AVPR2,PCSK5,HSD11B2,AGTR1,AVPR1B
112	GOBP_RESPONSE_TO_DIETARY_EXCESS	0.66639	1.58909	0.00308268	0.140317	29	26	LEP,APOE,GDF15,UCP1,NMUR2,SGIP1,PPARGC1A,SORL1,ACVR1C,TRPV4,SCTR,CNTN2,MC4R,SLC25A25,VGF
3450	GOBP_POSTSYNAPTIC_MEMBRANE_ORGANIZATION	0.323562	0.805101	0.780045	1	36	34	APOE,LHFPL4,RELN,SLC7A11,NLGN3
3001	GOBP_BLOOD_VESSEL_ENDOTHELIAL_CELL_PROLIFERATION_INVOLVED_IN_SPROUTING_ANGIOGENESIS	0.3562	0.887066	0.668942	1	55	35	APLNR,APELA,HMOX1,MIR101-1,MIR193A,VEGFA,MMRN2,NRARP,IL12A,FGF2,AGTR1,PDCD10,BMP4
3125	GOBP_POSITIVE_REGULATION_OF_NEUROBLAST_PROLIFERATION	0.361886	0.851599	0.700585	1	24	24	DCT,DMRTA2,VEGFA,DRD2,SOX10
4562	GOBP_PROTEIN_DEPALMITOYLATION	-0.213105	-0.543209	0.985185	1	10	10	LYPLA2,ABHD17A,ABHD17C
4792	GOBP_MORPHOGENESIS_OF_AN_EPITHELIAL_SHEET	0.184267	0.488287	0.998935	1	59	59	LCP1,BMP7,LAMA1,MMP12,FLRT3,CEACAM1,HBEGF,MSX2,PDCD10,DLL4,ACVRL1
3369	GOBP_OSTEOBLAST_DEVELOPMENT	0.357427	0.786876	0.762195	1	18	16	TNN
3395	GOBP_SUCKLING_BEHAVIOR	-0.301646	-0.783405	0.768924	1	12	11	OXTR,UBR3,POU4F1,DACH1
1283	GOBP_DIET_INDUCED_THERMOGENESIS	0.579265	1.21951	0.237047	0.932243	12	12	UCP1,SORL1,TRPV4,SCTR,MC4R
1267	GOBP_G_PROTEIN_COUPLED_RECEPTOR_INTERNALIZATION	0.561495	1.22228	0.234069	0.932243	15	15	APELA,NECAB2,ADM,HTR1B,DRD2
3694	GOBP_POSITIVE_REGULATION_OF_MESENCHYMAL_CELL_PROLIFERATION	0.315665	0.736718	0.840047	1	23	23	TBX1,WNT2,FGF9,IRS2,STAT1,IHH,KDR,SHOX2
2597	GOBP_EPITHELIAL_CELL_MATURATION	0.433138	0.942866	0.561275	1	15	15	GJA1,AKR1B1,NKX6-1,FOXA1,HOXA5
3383	GOBP_CELL_MIGRATION_INVOLVED_IN_SPROUTING_ANGIOGENESIS	0.314547	0.846506	0.766736	1	94	68	EGR3,PTGS2,HMOX1,MIR101-1,NR4A1,TDGF1,MEOX2,MIR193A,HDAC9,VEGFA,NR2E1,MMRN2,KLF4,ADTRP,FGF2,GREM1
3752	GOBP_GLANDULAR_EPITHELIAL_CELL_DEVELOPMENT	-0.240561	-0.778737	0.851852	1	29	27	CDH2,CLOCK,FASN,SMO,BMP5,AKT1,CDK6,SIDT2,RARG,RARB,NKX2-2
2099	GOBP_INNATE_IMMUNE_RESPONSE_IN_MUCOSA	0.463372	1.03925	0.428571	1	27	18	PLA2G1B,LTF,NOD2,H2BC7,APOA4,H2BC6,H2BS1,H2BC4,H2BC8
531	GOBP_REGULATION_OF_HEART_RATE	0.458009	1.27205	0.0699797	0.671858	105	96	KCNJ5,SCN3B,CAV3,EDNRB,SPX,CASQ2,KCNE3,RNLS,TNF,OXT,KCND3,ADM,CTNNA3,ADM2,KCNJ2,EDN1,DRD2,GCH1,KCNE5,ANK2,POPDC2,DSC2,KCNE2,KCNH6,RYR2,SLC1A1,KCNE1,SCN4B,RGS4,KCNQ1,PKP2,CACNA1G,PLN,MYH6,ISL1,DMD,TACR3,AGT,CAMK2D,CALM2,SHOX2,ADRA1D,HCN4,PDE4D,CACNB2,ADRA1A,DSG2,EDNRA
3918	GOBP_CHONDROCYTE_DIFFERENTIATION	0.279841	0.778173	0.888551	1	110	109	BMP2,FGF18,SFRP2,GDF6,MAF,CCN3,BMPR1B,COL11A1,COL2A1,CYTL1,FGF9,SOX6,ZBTB16,SLC39A14,GREM1,MSX2,CHST11,ADAMTS12,HOXA11,BMP4,EIF2AK3,SOX5,SCIN,MEF2C,WNT2B,SULF1,NPPC,COMP,IHH,ACVRL1,MATN1,SCX,AMELX,SHOX2,BMP6,AXIN2,PTH1R
4643	GOBP_NEGATIVE_REGULATION_OF_RECEPTOR_INTERNALIZATION	0.225904	0.497327	0.991463	1	17	16	NECAB2,SDCBP
1950	GOBP_REGULATION_OF_SODIUM_ION_TRANSPORT	0.38578	1.0571	0.386434	1	90	84	SCN3B,FXYD3,CAV3,NKAIN1,KLHL24,GLRX,ATP1A2,NEDD4L,DRD2,HECW2,NOS1,CNTN1,TESC,SIK1,SCN4B,KCNQ1,ANK3,PKP2,PRSS8,ATP1B3,P2RX4,PRKCE,NEDD4,DMD,P2RX7,FGF12,HECW1,CAMK2D
4362	GOBP_CYTOPLASMIC_TRANSLATION	0.259068	0.728061	0.963928	1	148	146	IGF2BP1,LIN28A,CPEB4,CPEB2,RBM24,RPS29,RPL37,RPL31,RWDD1,RPS21,RPL39,RPS20,RPS27,RPL30,UBA52,RPL23A,RPS25,RPL34,RPS11,RPL7,RPL38,CNBP,CPEB1,RPL41,RPL32,FMR1,RPS28,EIF2S2,RPS5,RPL22L1,AARS1,RPL14,RPL9,RPL13A,RPS18,RPLP2,RPS24,RPL35A,RPL35,RPS3A,RPL23,ETF1,RPS12,RPL37A,RPS14,RPLP1,EIF3M,RPL21,RPSA,RPL27,RPS27A,RPS15A,RPL12,RPS7,RPL11,RPL28,RPS19,DPH3,ZNF385A,RPL10,RPL26L1,YBX1,RPS26,RPS13,RPL22,RPL…
2474	GOBP_SPROUTING_ANGIOGENESIS	0.351951	0.988748	0.534068	1	189	144	GHSR,FGF18,IL10,EGR3,PTGS2,APLNR,TNN,APELA,MIR377,HMOX1,MIR101-1,NR4A1,TDGF1,ANGPT1,MEOX2,ADAMTS9,MIR193A,VEGFD,RSPO3,HDAC9,VEGFA,SEMA3E,NR2E1,MMRN2,KLF4,CEACAM1,FLT4,ADTRP,NRARP,IL12A,FGF2,AGTR1,FGF1,GREM1
4556	GOBP_REGULATION_OF_THE_FORCE_OF_HEART_CONTRACTION	0.231478	0.551988	0.984866	1	26	26	ADM,ATP1A2,NOS1,RYR2,PLN,MYH6,MYL3,CAMK2D,ADRA1A,CHGA,ATP1A1,MYL2
1205	GOBP_TRNA_WOBBLE_BASE_MODIFICATION	-0.406582	-1.18489	0.218579	0.924511	18	17	MTO1,CTU1,URM1,ALKBH8,ADAT2,NSUN3,ELP1,CTU2,GTPBP3,TRMU
1221	GOBP_GLANDULAR_EPITHELIAL_CELL_DIFFERENTIATION	0.450752	1.17697	0.222703	0.929843	54	51	BMP2,IL13,RFX6,AGR2,NKX6-3,PERCC1,NEUROD1,FGF8,NKX6-1,FOXA1,HOXA5,TP63,FGF2,BMP4,PROX1,PAX6,RHEB,SPDEF,RARA
1101	GOBP_COLUMNAR_CUBOIDAL_EPITHELIAL_CELL_DIFFERENTIATION	0.426226	1.17379	0.195297	0.901893	92	88	BMP2,IL13,RFX6,ROS1,AGR2,NPY,NKX6-3,PERCC1,NEUROD1,KLF5,DSPP,FGF8,PYY,CEBPB,PRDM1,NKX6-1,FOXA1,HOXA5,TP63,FGF2,SOX4,DLX3,WNT11,BMP4,PROX1,PAX6,RHEB,SPDEF,RARA,C1GALT1,NODAL,PTK6
3510	GOBP_LENS_MORPHOGENESIS_IN_CAMERA_TYPE_EYE	0.339299	0.782513	0.793103	1	22	21	SOX1,PITX3,CITED2,BMP4,PROX1
209	GOBP_NATURAL_KILLER_CELL_MEDIATED_IMMUNITY	0.534882	1.43961	0.00932114	0.227364	76	67	CRTAM,NCR1,KLRD1,KLRC1,LEP,CLNK,FCGR3A,SLAMF7,CD96,PTPN6,IL21,RAET1E,KLRK1,KLRC2,IL18,PIK3R6,NKG7,LGALS9,CLEC12B,ULBP1,VAV1,CEACAM1,IL12A,GZMB,RASGRP1,HLA-E,LAG3,SH2D1B,ARL8B
3502	GOBP_POSITIVE_REGULATION_OF_DEFENSE_RESPONSE_TO_VIRUS_BY_HOST	0.32254	0.787005	0.791096	1	31	30	ZC3H12A,IL23R,AIM2,IL23A,SELENOK,PYCARD,STAT1,PARP9,DTX3L,ZDHHC11,IL12B
3636	GOBP_HEMATOPOIETIC_PROGENITOR_CELL_DIFFERENTIATION	0.299228	0.83315	0.827273	1	123	120	SPI1,OSM,KRT75,TNFRSF13B,PTPN6,RBM47,PLEK,FST,INHBA,CEBPD,KITLG,FNIP1,CITED2,FLT3,FLT4,FLCN,PTPRZ1,WDR38,SOX4,DNAI4,MLF1,NFE2L2,BMP4,MLLT3,BATF,MIXL1,ZBTB1,C12orf29,PDGFRA,ANKLE1,BLOC1S2,KDR,FOXC1,CSF1R
2120	GOBP_CHONDROCYTE_DEVELOPMENT	0.422122	1.03406	0.432	1	31	31	FGF18,SFRP2,BMPR1B,COL11A1,MSX2,CHST11,EIF2AK3,SULF1,COMP,MATN1,SHOX2,AXIN2
489	GOBP_MYELOID_CELL_ACTIVATION_INVOLVED_IN_IMMUNE_RESPONSE	0.465325	1.28694	0.0630722	0.653727	95	91	BTK,PLA2G3,FGR,SYK,SPI1,CCL3,CLNK,IL13,HMOX1,NR4A3,PTGDR,PTPN6,LILRA2,GATA1,CD177,IL13RA2,SLAMF1,LGALS9,PTGDS,VAMP8,PIK3CG,DNASE1L3,ITGB2,RASGRP1,ITGAM,PYCARD,ADGRE2,IFI35,MILR1
3906	GOBP_COLUMNAR_CUBOIDAL_EPITHELIAL_CELL_DEVELOPMENT	0.282631	0.722006	0.885556	1	44	41	ROS1,KLF5,PRDM1,NKX6-1,HOXA5,BMP4,PAX6,RHEB,SPDEF,RARA,C1GALT1
53	GOBP_ACTIVATION_OF_IMMUNE_RESPONSE	0.463851	1.33531	0.000554668	0.0533528	379	309	GPR32,BTK,FFAR2,SLA2,CFHR5,FGR,KLRD1,SYK,BLNK,CD19,BTN1A1,C1QC,KLHL6,MNDA,ITK,C6,IGHG4,COLEC10,CD8B,C9,NR4A3,VAV3,THEMIS,FPR2,PTPN6,IGHV2-26,SKAP1,IGHE,CCR7,ZC3H12A,PYHIN1,LILRA2,C5AR1,LCP2,NOD2,IGHV2-5,LCK,CD28,CD5L,KRT1,C2,HHLA2,KLRK1,FYB1,MASP1,CD79B,IGHV3-23,KLRC2,BANK1,C1S,CD55,IGHV4-34,C3AR1,LAX1,PRKCB,HLA-DRB1,FCN1,GCSAML,CFB,IGHA1,CFP,IFI16,GBP1,AIM2,CD79A,IL1B,RGCC,NCKAP1L,FPR1,TLR4,VAV1…
3328	GOBP_LENS_DEVELOPMENT_IN_CAMERA_TYPE_EYE	0.313867	0.854316	0.752332	1	86	78	MAF,SOX1,CRYBB2,FOXE3,UNC45B,PITX3,SLC7A11,GJA1,CDKN1C,CRYAB,WNT2,SPRY1,CRYBA2,CITED2,CRYBA1,CRYBA4,FGF2,BMP4,PROX1,WNT2B,PAX6,BFSP1,FRS2
4831	GOBP_CYTOPLASMIC_TRANSLATIONAL_ELONGATION	-0.188275	-0.50361	1	1	13	12	NEMF,DPH2,DPH7,DPH1
201	GOBP_CELL_ACTIVATION_INVOLVED_IN_IMMUNE_RESPONSE	0.446412	1.28131	0.0088928	0.223447	291	268	IFNA2,BTK,PLA2G3,FGR,SYK,SPI1,CD19,IFNK,CCL3,IL10,GPR183,CLNK,IFNA5,IL13,APBB1IP,CD180,IL6,HMOX1,LCP1,NR4A3,C17orf99,SEMA4A,CD86,PTGDR,AICDA,RORC,IFNA6,TCIM,EOMES,PTPN6,CD1C,ZC3H12A,IL21,LILRA2,IFNL1,GATA1,IL23R,CD28,ICAM1,CD177,IL13RA2,POU2AF1,IFNA8,KLRC2,HLA-DMB,SLAMF1,IFNB1,BCL6,IL18,HLA-DRB1,IFNW1,NKG7,XBP1,TNFSF18,LGALS9,ITGAL,PCK1,NCKAP1L,PTGDS,IL23A,TLR4,VAMP8,CEACAM1,RAG2,PIK3CG,TBX21,DNA…
4796	GOBP_SOMATIC_DIVERSIFICATION_OF_IMMUNE_RECEPTORS	0.208093	0.565818	0.998963	1	82	77	IL10,AICDA,CD28,RAG1,BCL6,RAG2,TBX21
3469	GOBP_EPITHELIAL_CELL_DEVELOPMENT	0.314044	0.892465	0.784216	1	208	199	ST14,KRT2,ACTA2,ROS1,NPHS1,EDNRB,GATA1,TNF,HAPLN2,ICAM1,IL1A,HYDIN,KLF5,FOXJ1,STC1,MARVELD2,CLDN1,GJA1,VEGFA,AKR1B1,ROBO4,GRHL2,SLC9A4,PRDM1,IL1B,NKX6-1,FOXA1,HOXA5,CLDN5,TP63,ATRX,KDF1,COL15A1,CLDN3,BMP4,ONECUT2,EXPH5,PROX1,HPSE,ONECUT1,CXCR4,RAP1A,PAX6,RHEB,BFSP1,ABCA12,TFCP2L1,F2RL1,SPDEF,FRS2,IHH,RARA,RAB13,CLIC4,C1GALT1,PDGFB
233	GOBP_MAST_CELL_ACTIVATION_INVOLVED_IN_IMMUNE_RESPONSE	0.562178	1.47891	0.0116881	0.255734	55	53	BTK,PLA2G3,FGR,SYK,CLNK,IL13,HMOX1,NR4A3,PTGDR,PTPN6,GATA1,IL13RA2,LGALS9,PTGDS,VAMP8,PIK3CG
1957	GOBP_POSITIVE_REGULATION_OF_RECEPTOR_INTERNALIZATION	0.445922	1.06874	0.38985	1	28	27	SYK,APELA,ANGPT1,EGF,VEGFA,DRD2,GREM1,CD63,SFRP4,AHI1,PLCG2
599	GOBP_ORGAN_OR_TISSUE_SPECIFIC_IMMUNE_RESPONSE	0.561531	1.36205	0.0827586	0.699604	41	29	PIGR,FFAR2,XCL1,IL6,PLA2G1B,C17orf99,LTF,NOD2,H2BC7,APOA4,H2BC6,H2BS1,H2BC4,H2BC8,IL6R,RAB17
4017	GOBP_REGULATION_OF_RESPIRATORY_GASEOUS_EXCHANGE_BY_NERVOUS_SYSTEM_PROCESS	0.297868	0.636716	0.908976	1	13	13	ATP1A2,NLGN3,GLRA1
2399	GOBP_REGULATION_OF_OXIDATIVE_PHOSPHORYLATION	0.418571	0.976885	0.513033	1	24	23	NUPR1,TNF,AK4,SNCA,PPIF,COX7A2,SLC25A33,PINK1,COX7A2L,MIR210
2456	GOBP_STORE_OPERATED_CALCIUM_ENTRY	0.417442	0.962732	0.530321	1	21	21	SPINK1,STC2,CASQ1
2829	GOBP_AUDITORY_RECEPTOR_CELL_MORPHOGENESIS	-0.295417	-0.860926	0.622951	1	18	17	GRXCR2,SCRIB,TRIOBP,CLRN2,SLITRK6
897	GOBP_T_CELL_CYTOKINE_PRODUCTION	0.500727	1.25819	0.143019	0.812834	38	37	IFNA2,SASH3,XCL1,IL6,CD55,SLAMF1,IFNB1,IL18,IL1B,B2M,RSAD2,TBX21
1067	GOBP_T_CELL_DIFFERENTIATION_INVOLVED_IN_IMMUNE_RESPONSE	0.438894	1.18272	0.186848	0.890161	76	69	GPR183,IL6,SEMA4A,CD86,RORC,EOMES,ZC3H12A,IL21,IFNL1,IL23R,BCL6,IL18,HLA-DRB1,LGALS9,PCK1,IL23A,TBX21,NFKBIZ,CD80,IL6R,BATF,RC3H1,RELB,RARA,RIPK2,ANXA1,FGL2,IL12B
779	GOBP_B_CELL_ACTIVATION_INVOLVED_IN_IMMUNE_RESPONSE	0.451911	1.23379	0.116736	0.763454	86	81	SPI1,CD19,IL10,GPR183,CD180,IL6,C17orf99,AICDA,IL21,CD28,POU2AF1,IFNB1,BCL6,XBP1,TLR4,RAG2,TBX21,CDH17,LGALS1,ST3GAL1,SWAP70,BATF,DOCK11
2180	GOBP_PRO_B_CELL_DIFFERENTIATION	0.489003	1.02949	0.450777	1	12	12	FNIP1,FLT3,FLCN,SOX4
2153	GOBP_LYMPHOID_PROGENITOR_CELL_DIFFERENTIATION	0.4446	1.02537	0.44352	1	22	21	SPI1,FNIP1,FLT3,FLCN,SOX4,BMP4,BATF,ZBTB1,ANKLE1
4076	GOBP_SOMATIC_DIVERSIFICATION_OF_IMMUNOGLOBULINS_INVOLVED_IN_IMMUNE_RESPONSE	0.262157	0.683122	0.918655	1	52	49	IL10,AICDA,CD28,BCL6
1770	GOBP_T_HELPER_CELL_LINEAGE_COMMITMENT	0.507511	1.10476	0.338235	0.973252	17	15	IL6,IL23R,IL23A,TBX21,IL6R,BATF,IL12B
2057	GOBP_TRNA_WOBBLE_URIDINE_MODIFICATION	-0.375385	-1.03207	0.415385	1	15	14	MTO1,CTU1,URM1,ALKBH8,ELP1,CTU2,GTPBP3,TRMU
239	GOBP_ACTIVATION_OF_INNATE_IMMUNE_RESPONSE	0.557465	1.46056	0.0123596	0.262921	58	52	FFAR2,KLRD1,SYK,MNDA,PYHIN1,LILRA2,KLRK1,KLRC2,FCN1,IFI16,AIM2,TLR4,ZBP1
11	GOBP_ADAPTIVE_IMMUNE_RESPONSE	0.463331	1.34696	4.91102e-05	0.0227604	719	454	CRTAM,TREM1,IFNA2,BTK,SLA2,SASH3,KLRD1,TRBV5-4,SYK,FCGR1B,CD19,IFNK,XCL1,TRAV18,C1QC,KLHL6,KLRC1,IL10,IL1RL1,GPR183,ITK,CD1D,IGLV5-48,TRAV30,IFNA5,C6,IGHG4,FCGR1A,FCGR3A,CLEC10A,IL6,SLAMF7,IL17F,C9,C17orf99,SEMA4A,CD86,THEMIS,TNFRSF13B,AICDA,RORC,JCHAIN,IFNA6,SIT1,HLA-DQA1,TRAV21,EOMES,PTPN6,IGHV2-26,AZGP1,SKAP1,CD1C,TRBV27,IGHE,TRBJ2-2,ZC3H12A,AIRE,TRBV25-1,LILRB5,TNF,NOD2,IL23R,IGHV2-5,CD28,PRK…
143	GOBP_MYELOID_LEUKOCYTE_ACTIVATION	0.463659	1.32195	0.00494507	0.176294	234	214	SPACA3,BTK,PLA2G3,FGR,DCSTAMP,SYK,SPI1,CCL3,IL10,IL1RL1,CLNK,MMP8,IL13,CSF2,PRG3,IL6,HMOX1,HAMP,PLA2G10,NR4A3,PTGDR,IL33,NPY,CXCL8,FPR2,PTPN6,AZU1,ZC3H12A,LILRA2,C5AR1,LCP2,GATA1,TNF,RHOH,ITGB8,CD177,CNR2,ITGB6,IL13RA2,MT1G,TLR2,ADGRF5,SLAMF1,IL18,TSLP,SNCA,NDRG1,TLR3,GPR137B,LGALS9,PTGDS,TLR4,VAMP8,PIK3CG,PLA2G4A,DNASE1L3,ITGB2,CSF1,TSPAN32,RASGRP1,ITGAM,PYCARD,LDLR,PLA2G2A,PLSCR1,ADGRE2,CD200,C…
3005	GOBP_REGULATION_OF_RECEPTOR_INTERNALIZATION	0.33937	0.895276	0.670236	1	59	57	SYK,APELA,ARC,ANGPT1,NECAB2,EGF,VEGFA,DRD2,SDCBP,GREM1,CD63,SFRP4,ITGB3,AHI1,PLCG2,OPHN1
868	GOBP_RESPONSE_TO_TUMOR_CELL	0.498218	1.26332	0.137584	0.805065	40	39	CRTAM,SPI1,IGFBPL1,HLA-DRB1,NKG7,IL4I1,AHR,HRG,KLF4,PRF1,CEACAM1,IL12A,PLK5
1502	GOBP_CYTOPLASMIC_TRANSLATIONAL_INITIATION	-0.340959	-1.10374	0.281481	0.954197	27	27	RPL13A,EIF3M,SLBP,EIF4B,YTHDF2,EIF4A2,RBM4,EIF3A,EIF3D,MCTS1,DHX29,NCK1,EIF2S3B,EIF2S3,METTL3,EIF2B3,EIF4H,EIF5,EIF3I,DENR,MIF4GD,MTOR,EIF4G1,EIF2D,EIF3CL,EIF4A1
277	GOBP_DENDRITIC_CELL_CHEMOTAXIS	0.642523	1.49956	0.0183481	0.337685	26	23	CXCR1,SPI1,CCR1,GPR183,CCR7,CCR5,SLAMF1,LGALS9,IL12A,PIK3CG
35	GOBP_RESPONSE_TO_MOLECULE_OF_BACTERIAL_ORIGIN	0.472309	1.36004	0.000221279	0.0322309	354	312	IL36RN,GHSR,CSF3,ELANE,SPI1,CCL3,IL10,PTGS2,FOS,TAB2,SLPI,IL13,MIR140,CARD17,CXCL2,CD180,CSF2,SOD2,PPBP,DEFB124,IL6,OPRK1,CD68,HAMP,IL36B,CD96,CD86,IL24,AICDA,LTF,CXCL8,EDNRB,NR4A1,FASLG,CCR7,ZC3H12A,LILRA2,C5AR1,LY96,GATA1,TNF,NOD2,ANKRD1,IL23R,NLRP7,IL36A,IL1A,IL10RA,IDO1,CARD16,CXCL3,CCR5,C2,TNIP3,SELP,KLRK1,CNR2,MRC1,ADM,CASP1,ZFP36,TLR2,CLDN1,CD6,CD55,CYP1A1,CXCL5,IL12RB2,IRAK2,ACOD1,IL18,SC…
163	GOBP_TOLL_LIKE_RECEPTOR_SIGNALING_PATHWAY	0.494827	1.37781	0.00614023	0.192042	126	116	TLR10,NLRP2B,BTK,MIR140,TLR7,LTF,COLEC12,TASL,LILRA2,LY96,TNF,NOD2,TNIP3,TLR2,IRAK2,ACOD1,REG3G,CTSS,SCIMP,S100A14,TLR3,CD36,LGALS9,NFKBIA,NR1H4,TLR4,PELI1,RSAD2,TNFAIP3,CD14,PIK3AP1,TNIP1,IFI35,BIRC3,OAS1,IRF1,F2RL1,PJA2,RAB7B,PRKCE,RIPK2
360	GOBP_PATTERN_RECOGNITION_RECEPTOR_SIGNALING_PATHWAY	0.444531	1.25812	0.039	0.550753	180	168	TLR10,NLRP2B,BTK,FFAR2,MIR140,TLR7,LTF,COLEC12,TASL,LILRA2,LY96,TNF,NOD2,TNIP3,TLR2,IRAK2,ACOD1,REG3G,CTSS,SCIMP,FCN1,S100A14,TLR3,CD36,LGALS9,NFKBIA,RNF125,NR1H4,TLR4,PELI1,RSAD2,TNFAIP3,CD14,LACC1,PIK3AP1,TNIP1,IFI35,BIRC3,OAS1,IRF1,MAP2K6,IFIH1,TIFA,F2RL1,PJA2,RAB7B,PRKCE,RIPK2,BCL10,OAS3,CLEC7A,PLCG2,TLR1,TRIM25
685	GOBP_IMMUNE_RESPONSE_TO_TUMOR_CELL	0.567784	1.33613	0.0994152	0.737771	25	24	CRTAM,HLA-DRB1,NKG7,IL4I1,AHR,HRG,PRF1,CEACAM1,IL12A
3008	GOBP_MYELOID_CELL_HOMEOSTASIS	0.328944	0.929595	0.670671	1	161	160	SPI1,IL6,HMOX1,HAMP,PLA2G10,MPIG6B,IKZF1,GATA1,SLC4A1,INHBA,KLF1,SLC7A11,ZFP36,DYRK3,ADGRF5,VEGFA,BCL6,RHAG,KITLG,EPB42,TRIM10,CITED2,NCKAP1L,TSPO2,HOXA5,B2M
1190	GOBP_NATURAL_KILLER_CELL_MEDIATED_IMMUNE_RESPONSE_TO_TUMOR_CELL	0.614787	1.23661	0.215847	0.922911	10	10	CRTAM,NKG7,CEACAM1,IL12A
2197	GOBP_DEFENSE_RESPONSE_TO_TUMOR_CELL	0.498193	1.02779	0.455393	1	11	11	SPI1,KLF4,PRF1,PLK5,DAPK1
911	GOBP_COMPLEMENT_RECEPTOR_MEDIATED_SIGNALING_PATHWAY	0.620663	1.30667	0.146373	0.81771	13	12	GPR32,FPR2,C5AR1,C3AR1,FPR1,C5AR2
1878	GOBP_LYMPHOCYTE_HOMEOSTASIS	0.40495	1.07359	0.365569	0.992019	65	60	LMO1,TNFSF14,TNFRSF13B,SIT1,FOXN1,RAG1,TNFSF13B,IL2RA,LGALS9,NCKAP1L,SLC40A1,TNFAIP3,TSC22D3,MEF2C,CASP3,PMAIP1,DOCK11,RC3H1,BCL10,P2RX7,FAS
5	GOBP_LEUKOCYTE_MEDIATED_IMMUNITY	0.490304	1.42062	1.09068e-05	0.0111205	451	373	CRTAM,TREM1,NCR1,IFNA2,BTK,SLA2,PLA2G3,SASH3,FGR,KLRD1,ELANE,SYK,SPI1,CD19,XCL1,C1QC,CCL3,KLRC1,IL10,LEP,CLNK,CD1D,IL13,C6,IGHG4,FCGR1A,FCGR3A,IL6,HMOX1,SLAMF7,PLA2G1B,C9,CD96,NR4A3,C17orf99,PTGDR,AICDA,HLA-DQA1,PTPN6,IGHV2-26,AZGP1,AZU1,CD1C,IGHE,IL21,AIRE,GATA1,TNF,NOD2,IL23R,IGHV2-5,CD28,ICAM1,C2,CD177,FOXJ1,RAET1E,KLRK1,IL13RA2,CD1A,IGHV3-23,KLRC2,C1S,CD55,HLA-DMB,IGHV4-34,SLAMF1,IFNB1,BCL6,I…
2533	GOBP_DENDRITIC_CELL_CYTOKINE_PRODUCTION	0.434304	0.961485	0.547009	1	17	17	NOD2,SCIMP,TLR3,BST2,TLR4,SLAMF9,CLEC7A,PLCG2
42	GOBP_LYMPHOCYTE_MEDIATED_IMMUNITY	0.478522	1.37356	0.000348605	0.0423141	357	282	CRTAM,NCR1,IFNA2,BTK,SLA2,SASH3,KLRD1,CD19,XCL1,C1QC,KLRC1,IL10,LEP,CLNK,CD1D,C6,IGHG4,FCGR1A,FCGR3A,IL6,SLAMF7,C9,CD96,C17orf99,AICDA,HLA-DQA1,PTPN6,IGHV2-26,AZGP1,CD1C,IGHE,IL21,AIRE,TNF,NOD2,IL23R,IGHV2-5,CD28,ICAM1,C2,FOXJ1,RAET1E,KLRK1,IL13RA2,CD1A,IGHV3-23,KLRC2,C1S,CD55,HLA-DMB,IGHV4-34,SLAMF1,IFNB1,BCL6,IL18,PIK3R6,HLA-DRB1,HLA-DOB,IGHA1,NKG7,IL4I1,AHR,HLA-DMA,LGALS9,CLEC12B,ULBP1,IL1B,NC…
1908	GOBP_IMMATURE_B_CELL_DIFFERENTIATION	0.52602	1.0852	0.375499	1	11	11	SPI1,RAG1,FNIP1,RAG2
78	GOBP_CYTOKINE_PRODUCTION_INVOLVED_IN_IMMUNE_RESPONSE	0.546029	1.51604	0.0013722	0.0885662	101	95	TREM1,IFNA2,BTK,FFAR2,SASH3,XCL1,IL10,CLNK,IL6,HMOX1,CD96,NR4A3,APOA1,TGFB2,ANGPT1,TNF,NOD2,SLC7A5,CD55,SLAMF1,IFNB1,BCL6,IL18,SCIMP,TLR3,CD36,IL1B,BST2,TLR4,B2M,RSAD2,TBX21
746	GOBP_FC_RECEPTOR_MEDIATED_STIMULATORY_SIGNALING_PATHWAY	0.524217	1.29623	0.110227	0.752675	33	33	FGR,SYK,NR4A3,VAV3
1459	GOBP_T_CELL_LINEAGE_COMMITMENT	0.488565	1.16505	0.27241	0.947041	28	26	IL6,IL23R,FOXN1,IL23A,TOX,RAG2,TBX21,CTSL,IL6R,BATF
1498	GOBP_DENDRITIC_CELL_ANTIGEN_PROCESSING_AND_PRESENTATION	0.562009	1.18318	0.279793	0.951557	15	12	CD68,CCR7,NOD2,HLA-DRB1
660	GOBP_IMMUNOGLOBULIN_PRODUCTION_INVOLVED_IN_IMMUNOGLOBULIN_MEDIATED_IMMUNE_RESPONSE	0.47506	1.27067	0.0948367	0.731961	73	65	BTK,XCL1,IL10,C17orf99,AICDA,HLA-DQA1,CD28,HLA-DMB,BCL6,HLA-DRB1,HLA-DOB,HLA-DMA,B2M,TBX21
704	GOBP_PEPTIDE_ANTIGEN_ASSEMBLY_WITH_MHC_PROTEIN_COMPLEX	0.611562	1.34635	0.102439	0.74181	20	16	HLA-DQA1,HLA-DMB,HLA-DRB1,HLA-DOB,HLA-DMA,B2M
155	GOBP_IMMUNOGLOBULIN_PRODUCTION	0.498586	1.38943	0.00575189	0.187374	218	121	BTK,SASH3,IL5,XCL1,TRAV18,IL10,IGLV5-48,IL13,IL6,C17orf99,CD86,AICDA,VPREB1,HLA-DQA1,IL21,TNF,CD28,DNAJB9,IL13RA2,IGLV5-37,HLA-DMB,BCL6,HLA-DRB1,HLA-DOB,XBP1,HLA-DMA
267	GOBP_NEUTROPHIL_MEDIATED_IMMUNITY	0.584838	1.46501	0.0164432	0.31396	37	36	TREM1,ELANE,SYK,SPI1,IL6,PLA2G1B,AZU1
2645	GOBP_ANTIGEN_PROCESSING_AND_PRESENTATION_OF_PEPTIDE_ANTIGEN_VIA_MHC_CLASS_I	0.392165	0.939899	0.573241	1	29	27	IFI30,AZGP1,B2M,HLA-E,TAP1,HLA-F,HLA-B,MR1,HLA-C,ERAP2,CALR,HFE
138	GOBP_T_CELL_MEDIATED_IMMUNITY	0.518787	1.43967	0.00443436	0.162467	112	102	CRTAM,IFNA2,SASH3,KLRD1,XCL1,KLRC1,CD1D,IL6,AZGP1,CD1C,AIRE,NOD2,IL23R,ICAM1,CD1A,CD55,SLAMF1,IFNB1,IL18,HLA-DRB1,IL4I1,AHR,IL1B,NCKAP1L,PRF1,IL23A,B2M,CEACAM1,IL12A,CD8A,RSAD2,TBX21,IL7R,IL20RB
192	GOBP_T_CELL_ACTIVATION_INVOLVED_IN_IMMUNE_RESPONSE	0.508168	1.41212	0.00828625	0.219108	116	101	IFNA2,IFNK,GPR183,IFNA5,APBB1IP,IL6,LCP1,SEMA4A,CD86,RORC,IFNA6,EOMES,CD1C,ZC3H12A,IL21,IFNL1,IL23R,ICAM1,IFNA8,HLA-DMB,IFNB1,BCL6,IL18,HLA-DRB1,IFNW1,TNFSF18,LGALS9,ITGAL,PCK1,NCKAP1L,IL23A,CEACAM1,TBX21,NFKBIZ
463	GOBP_LYMPHOCYTE_ACTIVATION_INVOLVED_IN_IMMUNE_RESPONSE	0.43406	1.23143	0.0579421	0.635763	202	182	IFNA2,SPI1,CD19,IFNK,IL10,GPR183,IFNA5,APBB1IP,CD180,IL6,LCP1,C17orf99,SEMA4A,CD86,AICDA,RORC,IFNA6,EOMES,CD1C,ZC3H12A,IL21,IFNL1,IL23R,CD28,ICAM1,POU2AF1,IFNA8,KLRC2,HLA-DMB,IFNB1,BCL6,IL18,HLA-DRB1,IFNW1,NKG7,XBP1,TNFSF18,LGALS9,ITGAL,PCK1,NCKAP1L,IL23A,TLR4,CEACAM1,RAG2,TBX21,CDH17,NFKBIZ
680	GOBP_NEUTROPHIL_ACTIVATION_INVOLVED_IN_IMMUNE_RESPONSE	0.586237	1.35202	0.098692	0.737771	21	21	SYK,SPI1,LILRA2,CD177,VAMP8,DNASE1L3,ITGB2,ITGAM,ANXA3
1612	GOBP_HUMORAL_IMMUNE_RESPONSE_MEDIATED_BY_CIRCULATING_IMMUNOGLOBULIN	0.414876	1.10635	0.304025	0.961354	114	64	C1QC,C6,IGHG4,C9,PTPN6,IGHV2-26,IGHE,TNF,NOD2,IGHV2-5,C2,FOXJ1,IGHV3-23,C1S,CD55,IGHV4-34
2291	GOBP_MACROPHAGE_ACTIVATION_INVOLVED_IN_IMMUNE_RESPONSE	-0.344628	-0.990939	0.483516	1	18	16	SBNO2,HAVCR2,CX3CR1,TREM2,LBP,SUCNR1
1558	GOBP_ANTIGEN_PROCESSING_AND_PRESENTATION_OF_ENDOGENOUS_PEPTIDE_ANTIGEN	0.520107	1.15144	0.29304	0.957381	19	17	AZGP1,HLA-DRB1,B2M,HLA-E,TAP1,HLA-F,HLA-B
532	GOBP_ACUTE_INFLAMMATORY_RESPONSE_TO_ANTIGENIC_STIMULUS	0.585788	1.37849	0.0701754	0.672471	25	24	BTK,ELANE,PLA2G2D,FCGR1A,FCGR3A,NPY,CCR7
2290	GOBP_ANTIGEN_PROCESSING_AND_PRESENTATION_OF_PEPTIDE_OR_POLYSACCHARIDE_ANTIGEN_VIA_MHC_CLASS_II	0.403023	0.99316	0.482916	1	36	32	IFI30,HLA-DQA1,HLA-DMB,CTSS,HLA-DRB1,HLA-DOB,HLA-DMA,B2M,CTSL,PYCARD,ARL8B,CTSD
10	GOBP_PRODUCTION_OF_MOLECULAR_MEDIATOR_OF_IMMUNE_RESPONSE	0.517555	1.47269	4.80357e-05	0.0227604	313	207	TREM1,IFNA2,BTK,FFAR2,SASH3,IL5,ELANE,XCL1,TRAV18,IL10,CLNK,IGLV5-48,IL13,KLK3,IL6,HMOX1,IL17F,CD96,NR4A3,C17orf99,CD86,AICDA,VPREB1,HLA-DQA1,APOA1,IL21,TGFB2,ANGPT1,TNF,NOD2,SLC7A5,CD28,DNAJB9,IL13RA2,IGLV5-37,CD55,HLA-DMB,SPINK5,SLAMF1,IFNB1,BCL6,IL18,SCIMP,HLA-DRB1,HLA-DOB,XBP1,TLR3,CD36,HLA-DMA,PGC,IL1B,BST2,TLR4,B2M,HPX,RSAD2,TBX21
601	GOBP_PEPTIDE_ANTIGEN_ASSEMBLY_WITH_MHC_CLASS_II_PROTEIN_COMPLEX	0.661328	1.39228	0.0829016	0.699604	16	12	HLA-DQA1,HLA-DMB,HLA-DRB1,HLA-DOB,HLA-DMA,B2M
3678	GOBP_T_CELL_TOLERANCE_INDUCTION	0.334926	0.715931	0.836915	1	15	13	AIRE,ICOS,IDO1,IL2RA
547	GOBP_MATURE_B_CELL_DIFFERENTIATION	0.554201	1.3657	0.0728929	0.675968	34	32	SPI1,CD19,IL10,GPR183,IL6,C17orf99,IL21,POU2AF1,XBP1,RAG2,CDH17,LGALS1,ST3GAL1,DOCK11
2210	GOBP_NATURAL_KILLER_CELL_ACTIVATION_INVOLVED_IN_IMMUNE_RESPONSE	0.431978	1.02452	0.458673	1	33	25	IFNA2,IFNK,IFNA5,IFNA6,IFNA8,KLRC2,IFNB1,IFNW1,NKG7
9	GOBP_INFLAMMATORY_RESPONSE_TO_ANTIGENIC_STIMULUS	0.625958	1.68474	4.32397e-05	0.0227604	75	67	IL36RN,BTK,FGR,ELANE,SYK,IL10,PLA2G2D,FCGR1A,FCGR3A,CD68,IL36B,NPY,IL1RN,IL5RA,CCR7,TNF,NOD2,CD28,IL36A
71	GOBP_ACUTE_INFLAMMATORY_RESPONSE	0.548956	1.52329	0.00104037	0.0744539	113	99	TREM1,BTK,FFAR2,PTGER3,ELANE,KL,PTGS2,PLA2G2D,OSM,HP,FCGR1A,IL22,FCGR3A,IL6,SAA2,HAMP,PTGES,NUPR1,NPY,EDNRB,ORM2,SERPINF2,CCR7,TNF,IL1A,SAA1,ALOX5AP,CREB3L3,CD6,KLKB1,REG3G,TNFSF11,CEBPB,VNN1
1107	GOBP_HYPERSENSITIVITY	0.588702	1.2584	0.195954	0.901893	13	13	BTK,FCGR1A,FCGR3A,CCR7
93	GOBP_ADAPTIVE_IMMUNE_RESPONSE_BASED_ON_SOMATIC_RECOMBINATION_OF_IMMUNE_RECEPTORS_BUILT_FROM_IMMUNOGLOBULIN_SUPERFAMILY_DOMAINS	0.463071	1.32965	0.00170446	0.0934336	363	289	CRTAM,IFNA2,BTK,SLA2,SASH3,KLRD1,CD19,XCL1,C1QC,KLHL6,KLRC1,IL10,IL1RL1,CD1D,C6,IGHG4,FCGR1A,FCGR3A,IL6,C9,C17orf99,SEMA4A,AICDA,RORC,HLA-DQA1,PTPN6,IGHV2-26,AZGP1,CD1C,IGHE,ZC3H12A,AIRE,TNF,NOD2,IL23R,IGHV2-5,CD28,PRKCQ,PSG9,ICAM1,C2,FOXJ1,IL13RA2,CD1A,IGHV3-23,C1S,CD55,HLA-DMB,IGHV4-34,SLAMF1,IFNB1,BCL6,IL18,TNFSF13B,HLA-DRB1,NLRP10,HLA-DOB,IGHA1,IL4I1,AHR,HLA-DMA,IL1B,NCKAP1L,PRF1,IL23A,TLR4,B…
582	GOBP_ANTIGEN_PROCESSING_AND_PRESENTATION_VIA_MHC_CLASS_IB	0.690985	1.38988	0.0806011	0.699604	14	10	CD1D,AZGP1,CD1C,CD1A,B2M,HLA-E,HLA-F
991	GOBP_GERMINAL_CENTER_FORMATION	0.6046	1.29238	0.169406	0.871474	14	13	KLHL6,FOXJ1,BCL6,TNFSF13B,TNFAIP3,MEF2C,RC3H1
1372	GOBP_SOMATIC_DIVERSIFICATION_OF_IMMUNE_RECEPTORS_VIA_SOMATIC_MUTATION	0.555166	1.20055	0.252788	0.938612	16	14	AICDA
2377	GOBP_ANTIGEN_PROCESSING_AND_PRESENTATION_OF_EXOGENOUS_PEPTIDE_ANTIGEN	0.39531	0.98363	0.507937	1	38	34	IFI30,HLA-DQA1,HLA-DMB,CTSS,HLA-DRB1,HLA-DOB,HLA-DMA,B2M,CTSL,HLA-E,TAP1,CTSD,HLA-F
316	GOBP_REGULATION_OF_IMMUNOGLOBULIN_PRODUCTION	0.515888	1.3902	0.0292276	0.471526	75	69	SASH3,IL5,XCL1,IL10,IL13,IL6,C17orf99,CD86,IL21,TNF,CD28,DNAJB9,IL13RA2,BCL6,XBP1
2065	GOBP_NEGATIVE_REGULATION_OF_LEUKOCYTE_MIGRATION	0.405273	1.04065	0.418322	1	52	42	DPP4,HMOX1,TNFAIP6,MMP28,CD200R1,CCN3,KLRK1,PADI2,CCL2,ADTRP,C5AR2,GPR18,GREM1,CD200
52	GOBP_MYELOID_LEUKOCYTE_MEDIATED_IMMUNITY	0.545992	1.51677	0.000498976	0.0489188	107	104	TREM1,BTK,PLA2G3,FGR,ELANE,SYK,SPI1,CCL3,CLNK,IL13,FCGR1A,FCGR3A,IL6,HMOX1,PLA2G1B,NR4A3,PTGDR
247	GOBP_HISTAMINE_PRODUCTION_INVOLVED_IN_INFLAMMATORY_RESPONSE	0.769652	1.54811	0.0129783	0.267868	10	10	BTK,PLA2G3
2135	GOBP_TOLERANCE_INDUCTION	0.424553	1.02556	0.437931	1	31	28	AIRE,ICOS,PSG9,IDO1,FOXJ1,ACOD1,IL2RA,LGALS9,TNFAIP3,CBLB,HLA-E
2872	GOBP_REGULATION_OF_TOLERANCE_INDUCTION	-0.291935	-0.850779	0.63388	1	20	17	FOXP3,LILRB4,LILRB2,CD3E
325	GOBP_CYTOKINE_PRODUCTION_INVOLVED_IN_INFLAMMATORY_RESPONSE	0.527094	1.39741	0.0308183	0.48342	75	60	PLA2G3,LEP,MIR140,IL6,IL17F,PLA2G10,ZC3H12A,TNF,IL1R2,NOD2,NLRP7,PSG9,IL17B,CD6
2723	GOBP_REGULATION_OF_ANTIGEN_PROCESSING_AND_PRESENTATION	0.414581	0.929818	0.593037	1	20	18	CD68,CCR7,NOD2,HLA-DOB
3334	GOBP_LEUKOCYTE_MIGRATION_INVOLVED_IN_INFLAMMATORY_RESPONSE	0.356179	0.798835	0.753902	1	19	18	FFAR2,ELANE,TNF,SLAMF1
1540	GOBP_POSITIVE_REGULATION_OF_CELLULAR_EXTRAVASATION	0.510644	1.14527	0.290516	0.957381	18	18	XG,LYVE1,PLVAP,ICAM1
4	GOBP_REGULATION_OF_LEUKOCYTE_MEDIATED_IMMUNITY	0.53342	1.52305	8.68376e-06	0.0110674	237	219	CRTAM,NCR1,IFNA2,BTK,PLA2G3,SASH3,FGR,KLRD1,SYK,SPI1,XCL1,KLRC1,IL10,LEP,CLNK,CD1D,IL13,IL6,HMOX1,CD96,C17orf99,PTPN6,AZGP1,CD1C,IL21,GATA1,TNF,NOD2,IL23R,CD28,ICAM1,CD177,FOXJ1,RAET1E,KLRK1,IL13RA2,CD1A,KLRC2,CD55,SLAMF1,IFNB1,BCL6,IL18,PIK3R6,SCIMP,HLA-DRB1,TLR3,IL4I1,AHR,LGALS9,CLEC12B,IL1B,NCKAP1L,IL23A,BST2,TLR4,VAV1,B2M,VAMP8,CEACAM1,IL12A,HPX,RSAD2,TBX21,IL7R,IL20RB,DNASE1L3,ITGB2,CR1L,C4B…
189	GOBP_MYELOID_LEUKOCYTE_DIFFERENTIATION	0.464087	1.31886	0.00814552	0.219108	211	199	CSF3,PLA2G3,CBFA2T3,IL5,DCSTAMP,SPI1,IL20,CCR1,C1QC,CCL3,FOS,GPR183,CSF2,EFNA2,LIF,JUNB,LTF,PRTN3,CCR7,OCSTAMP,GATA1,TNFAIP6,TNF,IL23R,ITGB8,INHBA,ITGB6,MT1G,TLR2,TMEM178A,POU4F2,VEGFA,KITLG,HLA-DRB1,TNFSF11,NRROS,TF,SIGLEC15,EVI2B,CEBPB,IFI16,TLR3,GPR137B,SNX10,LGALS9,TESC,PPARG,CITED2,IL23A,TLR4,CEACAM1,CLDN18
4279	GOBP_NEGATIVE_REGULATION_OF_IMMUNOGLOBULIN_PRODUCTION	0.291298	0.58593	0.953552	1	12	10	IL13RA2,BCL6
152	GOBP_REGULATION_OF_ACUTE_INFLAMMATORY_RESPONSE	0.60302	1.5573	0.0056725	0.187374	47	43	BTK,FFAR2,PTGER3,PTGS2,PLA2G2D,OSM,IL6,PTGES,NPY,EDNRB,CCR7,TNF,ALOX5AP,CREB3L3,KLKB1,TNFSF11,IL1B,PIK3CG,IL20RB,DNASE1L3
2142	GOBP_NEGATIVE_REGULATION_OF_ACUTE_INFLAMMATORY_RESPONSE	-0.385724	-0.98322	0.440741	1	12	10	FCGR2B,IL4
2093	GOBP_POSITIVE_REGULATION_OF_TOLERANCE_INDUCTION	-0.397032	-1.03113	0.426295	1	12	11	FOXP3,LILRB4,LILRB2,CD3E
2499	GOBP_REGULATION_OF_CHRONIC_INFLAMMATORY_RESPONSE	0.479113	0.963709	0.538251	1	10	10	IL10,TNF,IDO1
2525	GOBP_NEGATIVE_REGULATION_OF_B_CELL_MEDIATED_IMMUNITY	0.434091	0.955651	0.546341	1	16	16	PTPN6,FOXJ1,CD55,BCL6,CR1L,C4BPA
67	GOBP_POSITIVE_REGULATION_OF_LYMPHOCYTE_MEDIATED_IMMUNITY	0.537807	1.49403	0.00096539	0.0725995	117	104	CRTAM,BTK,SASH3,KLRD1,XCL1,CLNK,CD1D,IL6,C17orf99,AZGP1,CD1C,IL21,TNF,NOD2,IL23R,CD28,RAET1E,KLRK1,CD1A,KLRC2,CD55,SLAMF1,IL18,HLA-DRB1,IL1B,IL23A,VAV1,B2M,IL12A,HPX,RSAD2,TBX21
255	GOBP_POSITIVE_REGULATION_OF_IMMUNOGLOBULIN_PRODUCTION	0.565587	1.47265	0.0145542	0.290893	52	50	SASH3,IL5,XCL1,IL10,IL13,IL6,C17orf99,CD86,IL21,CD28,DNAJB9
113	GOBP_POSITIVE_REGULATION_OF_ACUTE_INFLAMMATORY_RESPONSE	0.678698	1.60967	0.00312579	0.14102	27	25	BTK,FFAR2,PTGER3,PTGS2,OSM,IL6,CCR7,TNF,ALOX5AP,CREB3L3,TNFSF11,IL1B,PIK3CG,C2CD4A,HLA-E
146	GOBP_REGULATION_OF_LEUKOCYTE_CHEMOTAXIS	0.507265	1.41134	0.00524146	0.18302	124	110	SPI1,XCL1,CCL4,CCR1,CCL3,DPP4,DEFB124,IL6,TNFSF14,CXCL8,FPR2,CXCL17,CCR7,C5AR1,TNFAIP6,NOD2,MMP28,CCN3,VEGFD,KLRK1,C3AR1,SLAMF1,VEGFA,EDN1,S100A14,MSTN,TRPV4,PADI2,LGALS9,CCL2,NCKAP1L,IL23A,MTUS1,IL12A,C5AR2,CSF1,GPR18,GREM1
6	GOBP_REGULATION_OF_IMMUNE_EFFECTOR_PROCESS	0.494383	1.42391	2.36203e-05	0.0200694	355	318	CRTAM,NCR1,IFNA2,BTK,FFAR2,PLA2G3,SASH3,FGR,KLRD1,IL5,SYK,SPI1,NCF1,XCL1,KLRC1,IL10,LEP,CLNK,CD1D,IL13,COLEC10,KLK3,IL6,HMOX1,IL17F,CD96,NR4A3,C17orf99,CD86,PTPN6,APOA1,AZGP1,CD1C,ZC3H12A,IL21,TGFB2,ANGPT1,IFNL1,GATA1,TNF,NOD2,IL23R,SLC7A5,CD28,CD5L,ICAM1,CD177,FOXJ1,RAET1E,KLRK1,DNAJB9,IL13RA2,CD1A,KLRC2,CD55,HLA-DMB,SPINK5,SLAMF1,IFNB1,BCL6,IL18,PIK3R6,SCIMP,HLA-DRB1,FCN1,XBP1,TLR3,IL4I1,AHR,CD…
345	GOBP_NEGATIVE_REGULATION_OF_IMMUNE_EFFECTOR_PROCESS	0.474764	1.3175	0.0346232	0.511621	112	102	IFNA2,KLRD1,SPI1,XCL1,KLRC1,IL10,HMOX1,CD96,PTPN6,APOA1,ZC3H12A,TGFB2,ANGPT1,IFNL1,TNF,NOD2,FOXJ1,IL13RA2,CD55,SPINK5,SLAMF1,IFNB1,BCL6,IL4I1,AHR,LGALS9,CLEC12B,NCKAP1L,BST2,CEACAM1,TBX21,IL7R,IL20RB,CR1L,C4BPA,A2M
215	GOBP_NEGATIVE_REGULATION_OF_PRODUCTION_OF_MOLECULAR_MEDIATOR_OF_IMMUNE_RESPONSE	0.601542	1.49806	0.0102973	0.244165	38	35	IFNA2,XCL1,IL10,HMOX1,CD96,APOA1,TGFB2,ANGPT1,TNF,IL13RA2,SPINK5,SLAMF1,IFNB1,BCL6
318	GOBP_POSITIVE_REGULATION_OF_LEUKOCYTE_CHEMOTAXIS	0.494154	1.35406	0.0298047	0.477813	94	84	SPI1,XCL1,CCL4,CCR1,CCL3,DEFB124,IL6,TNFSF14,CXCL8,FPR2,CXCL17,CCR7,C5AR1,VEGFD,C3AR1,SLAMF1,VEGFA,EDN1,S100A14,MSTN,TRPV4,LGALS9,NCKAP1L,IL23A,IL12A
275	GOBP_REGULATION_OF_LEUKOCYTE_MIGRATION	0.452733	1.28611	0.0178734	0.33014	219	197	ELANE,CCL20,SPI1,XCL1,CCL4,CCR1,CCL3,DPP4,XG,DEFB124,IL6,LYVE1,HMOX1,TNFSF14,PLVAP,CXCL8,FPR2,CXCL17,CCR7,AIRE,C5AR1,TNFAIP6,TNF,NOD2,RHOH,CCL24,MMP28,ICAM1,IL1A,CD200R1,CCN3,VEGFD,SELP,KLRK1,C3AR1,SLAMF1,VEGFA,KITLG,EDN1,TNFRSF18,GCSAML,S100A14,MSTN,TRPV4,PADI2,TNFSF18,LGALS9,CCL2,NCKAP1L,IL23A,CD9,ADTRP,MTUS1,IL12A,SELENOK,C5AR2,CSF1,GPR18,GREM1
114	GOBP_POSITIVE_REGULATION_OF_PRODUCTION_OF_MOLECULAR_MEDIATOR_OF_IMMUNE_RESPONSE	0.511989	1.424	0.00320497	0.143324	122	112	FFAR2,SASH3,IL5,XCL1,IL10,CLNK,IL13,KLK3,IL6,IL17F,NR4A3,C17orf99,CD86,IL21,NOD2,SLC7A5,CD28,DNAJB9,CD55,SLAMF1,IL18,SCIMP,XBP1,CD36,PGC,IL1B,TLR4,B2M,HPX,RSAD2,TBX21
302	GOBP_POSITIVE_REGULATION_OF_LEUKOCYTE_MIGRATION	0.475652	1.32939	0.0262097	0.44244	141	130	CCL20,SPI1,XCL1,CCL4,CCR1,CCL3,XG,DEFB124,IL6,LYVE1,TNFSF14,PLVAP,CXCL8,FPR2,CXCL17,CCR7,C5AR1,TNF,CCL24,ICAM1,IL1A,VEGFD,SELP,C3AR1,SLAMF1,VEGFA,KITLG,EDN1,TNFRSF18,S100A14,MSTN,TRPV4,TNFSF18,LGALS9,NCKAP1L,IL23A,IL12A,SELENOK
3196	GOBP_RESPIRATORY_BURST_INVOLVED_IN_DEFENSE_RESPONSE	0.385058	0.823093	0.719343	1	15	13	NCF1,PIK3CG,SELENOK,DUSP10,GRN,HCK
352	GOBP_NEGATIVE_REGULATION_OF_T_CELL_MEDIATED_IMMUNITY	0.623924	1.46823	0.0362573	0.525113	27	24	IFNA2,KLRD1,XCL1,KLRC1,NOD2,SLAMF1,IFNB1,IL4I1,AHR,NCKAP1L,CEACAM1,TBX21,IL7R,IL20RB
802	GOBP_NEGATIVE_REGULATION_OF_LEUKOCYTE_CHEMOTAXIS	0.586918	1.3288	0.123206	0.782032	23	19	DPP4,TNFAIP6,MMP28,CCN3,KLRK1,PADI2,CCL2,C5AR2,GPR18,GREM1
1745	GOBP_REGULATION_OF_CELLULAR_EXTRAVASATION	0.441151	1.09862	0.333333	0.969065	40	35	ELANE,XG,LYVE1,PLVAP,ICAM1,SELP
550	GOBP_POSITIVE_REGULATION_OF_CYTOKINE_PRODUCTION_INVOLVED_IN_IMMUNE_RESPONSE	0.490474	1.30795	0.0730932	0.675968	69	64	FFAR2,SASH3,XCL1,CLNK,IL6,NR4A3,NOD2,SLC7A5,CD55,SLAMF1,IL18,SCIMP,CD36,IL1B,TLR4,B2M,RSAD2,TBX21,LACC1,HLA-E,F2RL1,HLA-F,BCL10,CLEC7A,PLCG2,FZD5,GPRC5B,RAET1G
133	GOBP_POSITIVE_REGULATION_OF_LEUKOCYTE_MEDIATED_IMMUNITY	0.498349	1.39166	0.00401853	0.154034	139	126	CRTAM,BTK,SASH3,KLRD1,SPI1,XCL1,CLNK,CD1D,IL6,C17orf99,AZGP1,CD1C,IL21,TNF,NOD2,IL23R,CD28,CD177,RAET1E,KLRK1,CD1A,KLRC2,CD55,SLAMF1,IL18,SCIMP,HLA-DRB1,IL1B,IL23A,VAV1,B2M,IL12A,HPX,RSAD2,TBX21,ITGB2
18	GOBP_REGULATION_OF_LYMPHOCYTE_MEDIATED_IMMUNITY	0.538475	1.5201	9.55122e-05	0.0263102	175	158	CRTAM,NCR1,IFNA2,BTK,SASH3,KLRD1,XCL1,KLRC1,IL10,LEP,CLNK,CD1D,IL6,CD96,C17orf99,PTPN6,AZGP1,CD1C,IL21,TNF,NOD2,IL23R,CD28,FOXJ1,RAET1E,KLRK1,CD1A,KLRC2,CD55,SLAMF1,IFNB1,BCL6,IL18,PIK3R6,HLA-DRB1,IL4I1,AHR,LGALS9,CLEC12B,IL1B,NCKAP1L,IL23A,VAV1,B2M,CEACAM1,IL12A,HPX,RSAD2,TBX21,IL7R,IL20RB,CR1L,C4BPA,RASGRP1
82	GOBP_REGULATION_OF_NATURAL_KILLER_CELL_MEDIATED_IMMUNITY	0.627038	1.61009	0.00147454	0.0912088	50	42	CRTAM,NCR1,KLRD1,KLRC1,LEP,CLNK,CD96,IL21,RAET1E,KLRK1,KLRC2,PIK3R6,LGALS9,CLEC12B,VAV1,CEACAM1,IL12A,RASGRP1,HLA-E,LAG3,SH2D1B
16	GOBP_POSITIVE_REGULATION_OF_IMMUNE_EFFECTOR_PROCESS	0.504678	1.44129	8.51689e-05	0.0255407	250	222	CRTAM,BTK,FFAR2,PLA2G3,SASH3,FGR,KLRD1,IL5,SYK,SPI1,XCL1,IL10,CLNK,CD1D,IL13,COLEC10,KLK3,IL6,HMOX1,IL17F,NR4A3,C17orf99,CD86,PTPN6,AZGP1,CD1C,IL21,GATA1,TNF,NOD2,IL23R,SLC7A5,CD28,CD177,RAET1E,KLRK1,DNAJB9,IL13RA2,CD1A,KLRC2,CD55,HLA-DMB,SLAMF1,IL18,SCIMP,HLA-DRB1,FCN1,XBP1,CD36,LGALS9,PCK1,PGC,IL1B,IL23A,TLR4,VAV1,B2M,VAMP8,IL12A,HPX,RSAD2,TBX21,ITGB2,NFKBIZ
273	GOBP_NEGATIVE_REGULATION_OF_LYMPHOCYTE_MEDIATED_IMMUNITY	0.560271	1.46293	0.0177166	0.33014	55	51	IFNA2,KLRD1,XCL1,KLRC1,CD96,PTPN6,NOD2,FOXJ1,CD55,SLAMF1,IFNB1,BCL6,IL4I1,AHR,LGALS9,CLEC12B,NCKAP1L,CEACAM1,TBX21,IL7R,IL20RB,CR1L,C4BPA
500	GOBP_NEGATIVE_REGULATION_OF_IMMUNE_SYSTEM_PROCESS	0.39828	1.15302	0.0649351	0.658061	425	383	CRTAM,IFNA2,BTK,SLA2,FGR,KLRD1,SYK,SPI1,XCL1,C1QC,CCL3,KLRC1,IL10,IL1RL1,GPNMB,DPP4,MNDA,PLA2G2D,CLNK,HMOX1,CD68,CD96,CD86,LGALS9C,TNFRSF13B,LTF,NPY,PTPN6,APOA1,ZC3H12A,MIR181B1,TGFB2,ANGPT1,IFNL1,TNFAIP6,TNF,NOD2,MMP28,CD200R1,IDO1,LGALS9B,FOXJ1,CCN3,INHBA,KLRK1,TIGIT,CNR2,IL13RA2,SAMSN1,BANK1,CD55,TMEM178A,ADGRF5,SPINK5,SLAMF1,ACOD1,LAX1,IFNB1,BCL6,MMP12,KITLG,GPER1,HLA-DRB1,DRD2,HLA-DOB,CEBPB,…
1577	GOBP_CHRONIC_INFLAMMATORY_RESPONSE	-0.391622	-1.12606	0.296703	0.958899	17	16	FOXP3,VCAM1,S100A9,IL4,S100A8
160	GOBP_NEGATIVE_REGULATION_OF_LEUKOCYTE_MEDIATED_IMMUNITY	0.558163	1.48514	0.0058807	0.187374	67	62	IFNA2,KLRD1,SPI1,XCL1,KLRC1,HMOX1,CD96,PTPN6,NOD2,FOXJ1,IL13RA2,CD55,SLAMF1,IFNB1,BCL6,IL4I1,AHR,LGALS9,CLEC12B,NCKAP1L,BST2,CEACAM1,TBX21,IL7R,IL20RB,CR1L,C4BPA
1007	GOBP_REGULATION_OF_B_CELL_MEDIATED_IMMUNITY	0.450454	1.19423	0.174283	0.881333	62	60	BTK,XCL1,IL10,C17orf99,PTPN6,TNF,NOD2,CD28,FOXJ1,CD55,BCL6,HPX,TBX21,CR1L,C4BPA
240	GOBP_PRODUCTION_OF_MOLECULAR_MEDIATOR_INVOLVED_IN_INFLAMMATORY_RESPONSE	0.515228	1.41181	0.0123776	0.262921	100	84	BTK,PLA2G3,SYK,NCF1,LEP,MIR140,IL6,IL17F,PLA2G10,ZC3H12A,CHIA,TNF,IL1R2,NOD2,NLRP7,PSG9,IL17B,ALOX5AP,CD6,MEFV,CD36,TLR4,VAMP8
1220	GOBP_POSITIVE_REGULATION_OF_B_CELL_MEDIATED_IMMUNITY	0.466933	1.18399	0.222595	0.929843	41	39	BTK,XCL1,C17orf99,TNF,NOD2,CD28
90	GOBP_MONOCYTE_CHEMOTAXIS	0.610909	1.58851	0.0016176	0.0916282	70	48	CCL20,XCL1,CCL4,CCR1,CCL3,DEFB124,CCL3L1,IL6,FPR2,CXCL17,CCL22,CCL26,CCL24,CCN3,TNFSF11,S100A14,CCL17,CCL2
632	GOBP_POSITIVE_REGULATION_OF_T_CELL_CYTOKINE_PRODUCTION	0.568223	1.355	0.088475	0.7118	26	26	SASH3,XCL1,IL6,CD55,SLAMF1,IL18,IL1B,B2M,RSAD2,TBX21
411	GOBP_POSITIVE_REGULATION_OF_T_CELL_MEDIATED_IMMUNITY	0.517323	1.36118	0.047261	0.586221	59	54	SASH3,XCL1,CD1D,IL6,AZGP1,CD1C,IL23R,CD1A,CD55,SLAMF1,IL18,HLA-DRB1,IL1B,IL23A,B2M,IL12A,RSAD2,TBX21,HLA-E,HLA-F,HLA-B,ZBTB1,P2RX7,FZD5,IL12B,ZP3
320	GOBP_POSITIVE_REGULATION_OF_NATURAL_KILLER_CELL_MEDIATED_IMMUNITY	0.623711	1.47926	0.0302678	0.479735	32	25	CRTAM,KLRD1,CLNK,IL21,RAET1E,KLRK1,KLRC2,VAV1,IL12A,RASGRP1,HLA-E,LAG3,SH2D1B
621	GOBP_NEGATIVE_REGULATION_OF_NATURAL_KILLER_CELL_MEDIATED_IMMUNITY	0.619406	1.37128	0.0854701	0.699604	20	17	KLRD1,KLRC1,CD96,LGALS9,CLEC12B,CEACAM1,HLA-E,HLA-F,HLA-B,SERPINB4,SERPINB9
176	GOBP_NEGATIVE_REGULATION_OF_CYTOKINE_PRODUCTION_INVOLVED_IN_IMMUNE_RESPONSE	0.641261	1.52917	0.00723564	0.209325	27	26	IFNA2,XCL1,IL10,HMOX1,CD96,APOA1,TGFB2,ANGPT1,TNF,SLAMF1,IFNB1,BCL6
3378	GOBP_POSITIVE_REGULATION_OF_DENDRITIC_CELL_CYTOKINE_PRODUCTION	0.367796	0.774314	0.765544	1	12	12	NOD2,SCIMP,CLEC7A,PLCG2
4002	GOBP_CYTOPLASMIC_PATTERN_RECOGNITION_RECEPTOR_SIGNALING_PATHWAY	0.274412	0.727164	0.905218	1	61	59	NOD2,NFKBIA,RNF125,TLR4,TNFAIP3,LACC1,BIRC3,MAP2K6,IFIH1,TIFA,RIPK2,OAS3,TRIM25,XIAP,RIOK3
3710	GOBP_NEGATIVE_REGULATION_OF_B_CELL_APOPTOTIC_PROCESS	0.340167	0.716146	0.843264	1	14	12	HSH2D,BCL6,IRS2,BCL10
1702	GOBP_NEGATIVE_REGULATION_OF_T_CELL_CYTOKINE_PRODUCTION	0.550896	1.13652	0.323569	0.968237	11	11	IFNA2,XCL1,SLAMF1,IFNB1,TBX21
2037	GOBP_MYD88_INDEPENDENT_TOLL_LIKE_RECEPTOR_SIGNALING_PATHWAY	0.496442	1.06118	0.410872	1	14	13	TNIP3,TLR3,TLR4,PRKCE
420	GOBP_MYD88_DEPENDENT_TOLL_LIKE_RECEPTOR_SIGNALING_PATHWAY	0.621481	1.4333	0.0487515	0.590345	24	21	TLR10,BTK,TLR2,IRAK2,REG3G,TLR4,TNIP1,IRF1
27	GOBP_REGULATION_OF_PRODUCTION_OF_MOLECULAR_MEDIATOR_OF_IMMUNE_RESPONSE	0.525689	1.48048	0.000153347	0.0282535	169	154	IFNA2,BTK,FFAR2,SASH3,IL5,XCL1,IL10,CLNK,IL13,KLK3,IL6,HMOX1,IL17F,CD96,NR4A3,C17orf99,CD86,APOA1,IL21,TGFB2,ANGPT1,TNF,NOD2,SLC7A5,CD28,DNAJB9,IL13RA2,CD55,SPINK5,SLAMF1,IFNB1,BCL6,IL18,SCIMP,XBP1,TLR3,CD36,PGC,IL1B,BST2,TLR4,B2M,HPX,RSAD2,TBX21
178	GOBP_REGULATION_OF_MYELOID_LEUKOCYTE_DIFFERENTIATION	0.500052	1.38999	0.00736803	0.210501	117	107	PLA2G3,IL5,DCSTAMP,IL20,CCR1,C1QC,CCL3,FOS,LIF,LTF,OCSTAMP,TNFAIP6,TNF,IL23R,INHBA,TMEM178A,POU4F2,KITLG,HLA-DRB1,TNFSF11,EVI2B,CEBPB,TLR3,GPR137B,TESC,IL23A,TLR4,CEACAM1,CLDN18
1899	GOBP_NEGATIVE_REGULATION_OF_HUMORAL_IMMUNE_RESPONSE	0.493103	1.0734	0.373775	1	16	15	PTPN6,FOXJ1,CD55,SPINK5,CR1L,C4BPA,A2M
70	GOBP_POSITIVE_REGULATION_OF_MYELOID_LEUKOCYTE_DIFFERENTIATION	0.62308	1.62693	0.00102592	0.0744539	55	51	PLA2G3,IL5,DCSTAMP,IL20,CCR1,FOS,LIF,OCSTAMP,TNF,IL23R,POU4F2,KITLG,HLA-DRB1,TNFSF11,EVI2B,TESC,IL23A
2433	GOBP_NEGATIVE_REGULATION_OF_MYELOID_LEUKOCYTE_DIFFERENTIATION	0.380579	0.9859	0.521405	1	49	45	C1QC,CCL3,LTF,TNFAIP6,INHBA,TMEM178A,TLR3,GPR137B,TLR4,CEACAM1,CLDN18
936	GOBP_REGULATION_OF_RESPONSE_TO_TUMOR_CELL	0.555538	1.28122	0.153389	0.835445	22	21	CRTAM,HLA-DRB1,IL4I1,AHR,HRG,CEACAM1,IL12A,DAPK1,IL12B,CD274,CALM2,MR1
1559	GOBP_REGULATION_OF_HUMORAL_IMMUNE_RESPONSE_MEDIATED_BY_CIRCULATING_IMMUNOGLOBULIN	0.519709	1.15056	0.29304	0.957381	18	17	PTPN6,TNF,NOD2,FOXJ1,CD55,HPX,CR1L,C4BPA
99	GOBP_IMMUNE_RESPONSE_REGULATING_CELL_SURFACE_RECEPTOR_SIGNALING_PATHWAY	0.465928	1.33366	0.0020925	0.107753	321	257	GPR32,PIGR,BTK,FFAR2,SLA2,FGR,KLRD1,SYK,FCGR1B,BLNK,CD19,BTN1A1,KLHL6,KLRC1,MNDA,ITK,IGHG4,CD8B,FCGR3A,NR4A3,VAV3,THEMIS,FPR2,PTPN6,IGHV2-26,SKAP1,IGHE,CCR7,ZC3H12A,LILRA2,C5AR1,LCP2,IGHV2-5,LCK,CD28,PRKCQ,PSG9,CD200R1,HHLA2,KLRK1,FYB1,CD79B,IGHV3-23,KLRC2,BANK1,IGHV4-34,C3AR1,LAX1,PRKCB,HLA-DRB1,FCN1,GCSAML,IGHA1,GBP1,CD79A,CLEC12B,NCKAP1L,FPR1,VAV1,CEACAM1,VTCN1,CD8A,C5AR2,NFKBIZ,BTLA,BTNL2
760	GOBP_REGULATION_OF_ACUTE_INFLAMMATORY_RESPONSE_TO_ANTIGENIC_STIMULUS	0.623734	1.34883	0.112763	0.753981	14	14	BTK,PLA2G2D,NPY,CCR7
358	GOBP_NEGATIVE_REGULATION_OF_PEPTIDE_SECRETION	0.566925	1.42453	0.0385925	0.549566	40	37	GHSR,MTNR1B,FFAR4,LEP,CCN3,CRHBP,ACVR1C,DRD2,ABCC8
1838	GOBP_POSITIVE_REGULATION_OF_MYELOID_LEUKOCYTE_MEDIATED_IMMUNITY	0.479485	1.09047	0.354994	0.984635	20	20	BTK,SPI1,CD177,ITGB2,ITGAM,HLA-E,F2RL1
166	GOBP_REGULATION_OF_T_CELL_MEDIATED_IMMUNITY	0.528439	1.44174	0.00627357	0.192591	88	79	IFNA2,SASH3,KLRD1,XCL1,KLRC1,CD1D,IL6,AZGP1,CD1C,NOD2,IL23R,CD1A,CD55,SLAMF1,IFNB1,IL18,HLA-DRB1,IL4I1,AHR,IL1B,NCKAP1L,IL23A,B2M,CEACAM1,IL12A,RSAD2,TBX21,IL7R,IL20RB
322	GOBP_POSITIVE_REGULATION_OF_ADAPTIVE_IMMUNE_RESPONSE	0.483051	1.34558	0.0303951	0.479735	115	106	BTK,SASH3,XCL1,CD1D,IL6,C17orf99,AZGP1,SKAP1,CD1C,TNF,NOD2,IL23R,CD28,PRKCQ,CD1A,CD55,SLAMF1,IL18,TNFSF13B,HLA-DRB1,NLRP10,IL1B,IL23A,B2M,IL12A,PLA2G4A,HPX,RSAD2,TBX21,NFKBIZ
3667	GOBP_HEART_MORPHOGENESIS	0.307144	0.877588	0.835165	1	255	242	BMP2,APLNR,TBX1,SFRP2,CAV3,LEFTY1,ASB2,WNT16,FOLR1,TGFB2,BMP7,XIRP2,TMEM100,ANKRD1,GJA5,ADAMTS1,EYA1,SYNPO2L,MYBPC3,COL11A1,FGF8,SNAI1,GJA1,DHRS3,VEGFA,COL2A1,HEY1,ELN,EDN1,ROBO2,WNT2,NDRG4,SPRY1,GRHL2,CITED2,ADPRHL1,CLDN5,FLRT2,RBM15,SOX4,RYR2,EFNA1,WNT11,MSX2,BMP4,TBXT,MEF2C,PKP2,PROX1,MSX1,DLL4,IHH,DNAAF1,MYH6,ACVRL1,PIM1,NODAL,TGFBR3,ISL1,TBX3,AHI1,MYL3,GATA5,TCAP,SHOX2,SEMA3C,FOXC1,AXIN2,TNN…
4211	GOBP_REGIONALIZATION	0.282884	0.815695	0.944	1	351	323	BMP2,SP8,OTX2,EGR2,TBX1,SFRP2,FEZF1,ARC,HES3,TBR1,NEUROD1,EOMES,RIPPLY2,TDGF1,HOXD3,PAX2,SOX1,HOXA9,WNT1,DMRTA2,DBX1,DDIT3,RELN,PIFO,DLX2,HES7,MEOX2,TDRD1,FOXJ1,BMPR1B,ALX4,FOXB1,FGF8,FOXA2,SNAI1,HOXB1,HEY1,RFX4,EDN1,ROBO2,WNT2,IRX2,SPRY1,ETS2,MYF5,CITED2,PCSK5,FOXA1,HOXA5,NRARP,BHLHE40,TP63,FGF2,ZBTB16,CYP26C1,PKD1L1,FGF1,GREM1,BTG2,WNT11,ITGAM,HOXD4,MSX2,HOXA11,BMP4,WNT8B,MLLT3,MNS1,PLD6,TBXT,M…
578	GOBP_NEGATIVE_REGULATION_OF_RESPONSE_TO_BIOTIC_STIMULUS	0.447777	1.24352	0.0793489	0.698962	113	103	KLRD1,KLRC1,CD96,LTF,MIR181B1,LILRA2,CARD16,SPINK5,ACOD1,MMP12,DRD2,IFI16,IL4I1,AHR,LGALS9,CLEC12B,RNF125,PPARG,CEACAM1,ARG2,ISG15,TNFAIP3,A2M,USP18,DUSP10,TRIM38,HLA-E,TRIM21,OAS1,ATG12,PARP14,MICB,HLA-F,HLA-B,STAT2,GRN,OAS3,ATG5,YTHDF3,FGL2,SERPINB4
1411	GOBP_POSITIVE_REGULATION_OF_PEPTIDE_SECRETION	0.410001	1.12723	0.26332	0.947041	93	87	SPINK1,GCG,FFAR4,ILDR1,RFX6,ADCY8,FFAR1,TRH,GRP,ADCYAP1,SLC30A8,CASR,GPER1,HLA-DRB1,TNFSF11,DRD2,NR1H4,FGA,NKX6-1,UCN,SOX4,PCK2
85	GOBP_IMMUNE_RESPONSE_REGULATING_SIGNALING_PATHWAY	0.439574	1.27376	0.0015739	0.0912088	479	408	TLR10,GPR32,NLRP2B,PIGR,BTK,FFAR2,SLA2,FGR,KLRD1,SYK,FCGR1B,BLNK,CD19,BTN1A1,KLHL6,KLRC1,MNDA,ITK,IGHG4,CD8B,MIR140,FCGR3A,TLR7,NR4A3,VAV3,THEMIS,LTF,FPR2,COLEC12,PTPN6,IGHV2-26,SKAP1,IGHE,CCR7,ZC3H12A,TASL,LILRA2,C5AR1,LY96,LCP2,TNF,NOD2,IGHV2-5,LCK,CD28,PRKCQ,PSG9,CD200R1,HHLA2,TNIP3,KLRK1,FYB1,CD79B,IGHV3-23,TLR2,KLRC2,BANK1,IGHV4-34,C3AR1,IRAK2,ACOD1,REG3G,LAX1,CTSS,PRKCB,SCIMP,HLA-DRB1,FCN1,…
1066	GOBP_POSITIVE_REGULATION_OF_TYPE_2_IMMUNE_RESPONSE	0.560158	1.24011	0.186813	0.890161	17	17	XCL1,IL6,CD86,NOD2,IDO1,IL18
74	GOBP_REGULATION_OF_RESPONSE_TO_BIOTIC_STIMULUS	0.459609	1.32508	0.00120695	0.0831488	350	321	CRTAM,NCR1,FFAR2,FGR,KLRD1,SYK,SPI1,IFNK,NCF1,KLRC1,MNDA,LEP,CLNK,CD1D,CD180,KLK3,IL17F,CD96,LTF,FPR2,APOE,PTPN6,ZC3H12A,TASL,IL21,PYHIN1,MIR181B1,LILRA2,LY96,NOD2,IL23R,CARD16,RAET1E,KLRK1,EREG,KLRC2,CD55,SPINK5,ACOD1,IFNB1,MMP12,PIK3R6,SCIMP,HLA-DRB1,FCN1,NLRP10,DRD2,IFI16,IL4I1,AHR,CD36,LGALS9,HRG,AIM2,CLEC12B,RNF125,PGC,IL1B,PPARG,IL23A,TLR4,VAV1,CEACAM1,ZBP1,IL12A,SELENOK,ARG2,IFIT1B,HPX,ISG…
703	GOBP_POSITIVE_REGULATION_OF_T_HELPER_1_TYPE_IMMUNE_RESPONSE	0.607505	1.36251	0.102041	0.739977	18	18	XCL1,IL23R,SLAMF1,IL18,NLRP10,IL1B,IL23A,PLA2G4A,TBX21
1449	GOBP_REGULATION_OF_T_HELPER_1_TYPE_IMMUNE_RESPONSE	0.479945	1.15937	0.270115	0.947041	29	28	XCL1,IL1RL1,IL23R,SLAMF1,IL18,NLRP10,IL1B,IL23A,PLA2G4A,TBX21,CD80,RIPK2,ANXA1,IL12B
1552	GOBP_NEGATIVE_REGULATION_OF_TYPE_2_IMMUNE_RESPONSE	0.531016	1.14833	0.292441	0.957381	14	14	IFNA2,IFNL1,IFNB1,BCL6,ARG2,TBX21
1357	GOBP_POSITIVE_REGULATION_OF_RESPONSE_TO_TUMOR_CELL	0.559574	1.21008	0.249071	0.934577	15	14	CRTAM,HLA-DRB1,HRG,IL12A
184	GOBP_INNATE_IMMUNE_RESPONSE_ACTIVATING_SIGNAL_TRANSDUCTION	0.676307	1.56874	0.00776838	0.215235	28	22	FFAR2,KLRD1,SYK,LILRA2,KLRK1,KLRC2,FCN1
1597	GOBP_NEGATIVE_REGULATION_OF_MYELOID_LEUKOCYTE_MEDIATED_IMMUNITY	0.563454	1.16243	0.300932	0.958899	12	11	SPI1,HMOX1,IL13RA2,LGALS9
841	GOBP_NEGATIVE_REGULATION_OF_INFLAMMATORY_RESPONSE_TO_ANTIGENIC_STIMULUS	0.543794	1.30331	0.131488	0.795238	31	27	FGR,SYK,IL10,NPY,NOD2
508	GOBP_REGULATION_OF_SYSTEMIC_ARTERIAL_BLOOD_PRESSURE	0.468902	1.28917	0.0655738	0.658061	95	87	KL,SOD2,NPPB,KLK3,OR51E2,CYP11B2,EDNRB,CORIN,SERPINF2,SPX,ADRB3,CYP4F12,TNF,GJA5,P2RX2,NCALD,GPR37L1,CPA3,ADM,ADM2,EDN1,DRD2,SLC2A5,ENPEP,AVPR2,PCSK5
388	GOBP_REGULATION_OF_HUMORAL_IMMUNE_RESPONSE	0.551019	1.3972	0.0436242	0.571653	46	39	ZP4,KLK3,IL17F,PTPN6,CCR7,TNF,NOD2,CD5L,FOXJ1,CD55,SPINK5,ACOD1,PGC,IL1B,HPX,CR1L,C4BPA,A2M
2003	GOBP_HEART_FIELD_SPECIFICATION	0.472063	1.05874	0.404562	1	18	18	BMP2,ROBO2,WNT11,BMP4,MEF2C,ISL1,GATA5,AXIN2
501	GOBP_REGULATION_OF_MYELOID_LEUKOCYTE_MEDIATED_IMMUNITY	0.493967	1.30896	0.0649627	0.658061	60	59	BTK,PLA2G3,FGR,SYK,SPI1,IL13,HMOX1,GATA1,CD177,IL13RA2,LGALS9,VAMP8,DNASE1L3,ITGB2,ITGAM,HLA-E,ADGRE2
2726	GOBP_REGULATION_OF_SYSTEMIC_ARTERIAL_BLOOD_PRESSURE_BY_RENIN_ANGIOTENSIN	0.394578	0.910002	0.59453	1	24	21	OR51E2,EDNRB,SERPINF2,CPA3,ENPEP,PCSK5,AGTR1
1634	GOBP_RENAL_SYSTEM_PROCESS_INVOLVED_IN_REGULATION_OF_SYSTEMIC_ARTERIAL_BLOOD_PRESSURE	0.484262	1.1302	0.309242	0.963543	25	23	OR51E2,CYP11B2,EDNRB,SERPINF2,CYP4F12,GJA5,PCSK5,HSD11B2,AGTR1
2127	GOBP_RENAL_SODIUM_ION_TRANSPORT	0.505208	1.04227	0.435419	1	11	11	EDNRB,PON3,EDN1,KCNQ1,SGK1,EDNRA,MAGED2
4476	GOBP_RESPIRATORY_SYSTEM_PROCESS	0.235286	0.58939	0.977221	1	39	36	ATP1A2,NLGN3,GLRA1,CFAP43,HOXA5,CFAP221,FLT4,JAG2,CFAP54,DNAH9,TTLL1,GLS,NEK10,SPAG16
480	GOBP_NEGATIVE_REGULATION_OF_ADAPTIVE_IMMUNE_RESPONSE	0.508324	1.33748	0.0610278	0.648166	59	55	IFNA2,KLRD1,XCL1,KLRC1,IL1RL1,PTPN6,ZC3H12A,NOD2,FOXJ1,SAMSN1,CD55,SLAMF1,IFNB1,BCL6,IL4I1,AHR,NCKAP1L,CEACAM1,TBX21,IL7R,IL20RB,CR1L,C4BPA
4409	GOBP_EMBRYONIC_HEART_TUBE_MORPHOGENESIS	0.240269	0.642664	0.970495	1	70	65	APLNR,ASB2,FOLR1,FGF8,GJA1,NDRG4,CITED2,RYR2,MEF2C,IHH,DNAAF1,NODAL,TBX3,AHI1
2403	GOBP_NEGATIVE_REGULATION_OF_HUMORAL_IMMUNE_RESPONSE_MEDIATED_BY_CIRCULATING_IMMUNOGLOBULIN	0.474314	0.978532	0.515313	1	11	11	PTPN6,FOXJ1,CD55,CR1L,C4BPA
125	GOBP_REGULATION_OF_INFLAMMATORY_RESPONSE_TO_ANTIGENIC_STIMULUS	0.608897	1.55548	0.00380639	0.154034	45	41	BTK,FGR,SYK,IL10,PLA2G2D,NPY,CCR7,TNF,NOD2,CD28
1933	GOBP_SKELETAL_MUSCLE_CONTRACTION	0.416167	1.06313	0.381111	1	43	41	SCN4A,CAV3,KBTBD13,NR4A1,CHRNA1,TNF,RCSD1,CASQ1,KCNJ2
398	GOBP_POSITIVE_REGULATION_OF_INFLAMMATORY_RESPONSE_TO_ANTIGENIC_STIMULUS	0.693271	1.45953	0.0453368	0.578644	12	12	BTK,CCR7,TNF,CD28
1374	GOBP_REGULATION_OF_SYSTEMIC_ARTERIAL_BLOOD_PRESSURE_MEDIATED_BY_A_CHEMICAL_SIGNAL	0.444117	1.14694	0.253289	0.938729	48	43	SOD2,OR51E2,CYP11B2,EDNRB,CORIN,SERPINF2,ADRB3,CPA3,EDN1,SLC2A5,ENPEP,AVPR2,PCSK5,HSD11B2,AGTR1,AVPR1B
684	GOBP_POSITIVE_REGULATION_OF_HUMORAL_IMMUNE_RESPONSE	0.602786	1.36473	0.0992823	0.737771	24	19	ZP4,KLK3,IL17F,CCR7,TNF,NOD2,ACOD1,PGC,IL1B,HPX
144	GOBP_POSITIVE_REGULATION_OF_RESPONSE_TO_BIOTIC_STIMULUS	0.48642	1.37419	0.00502948	0.178058	179	159	CRTAM,FFAR2,KLRD1,SYK,SPI1,IFNK,MNDA,CLNK,CD1D,CD180,KLK3,IL17F,FPR2,TASL,IL21,PYHIN1,LILRA2,LY96,NOD2,RAET1E,KLRK1,EREG,KLRC2,ACOD1,IFNB1,MMP12,SCIMP,HLA-DRB1,FCN1,NLRP10,IFI16,HRG,AIM2,PGC,TLR4,VAV1,ZBP1,IL12A,HPX,RASGRP1,PYCARD,TXK,PLSCR1,HLA-E,LAG3,IFI35,SIGLEC16,SH2D1B
151	GOBP_NEGATIVE_REGULATION_OF_SYSTEMIC_ARTERIAL_BLOOD_PRESSURE	0.708103	1.58813	0.00549561	0.185541	21	18	KL,SOD2,NPPB,ADRB3,TNF,GPR37L1
979	GOBP_RESPONSE_TO_ISCHEMIA	0.465206	1.2147	0.164324	0.855695	53	51	CAV3,SLC8A2,GPR151,RNLS,EGR1,P2RX2,SQSTM1,SLC26A5,NDNF,CASR,CPEB4,RCAN1,CSF1,HK2,CAMK2A,MAP2K6,PPIF,P2RX4,PANX1,P2RX7,CSF1R,PINK1,CASP9,MAP3K5,NQO1,UCHL1,MAP2K3
3515	GOBP_ENDOTHELIUM_DEVELOPMENT	0.309072	0.86382	0.794355	1	138	130	GDF2,MIR181A2,EDNRB,MIR199B,MIR181B1,TNF,TMEM100,HAPLN2,GJA5,ICAM1,STC1,ITGAX,MARVELD2,CLDN1,VEGFA,HEY1,ROBO4,IL1B,SLC40A1,CEACAM1,CLDN5,KDM6B,COL15A1,FGF1,CLDN3,ADAMTS12,BMP4,PROX1,HPSE,BTG1,CXCR4,DLL4,RAP1A,CXCL10,F2RL1,GJA4,CLIC4,ACVRL1
877	GOBP_REGULATION_OF_B_CELL_APOPTOTIC_PROCESS	0.579986	1.31311	0.138756	0.805554	21	19	BTK,IL10,HSH2D,BCL6,FNIP1
279	GOBP_MUSCLE_SYSTEM_PROCESS	0.416011	1.20543	0.0187746	0.343057	449	403	GHSR,TRIM63,PTGER3,KCNJ5,CHRNG,PTGS2,SCN4A,LEP,TRIM72,SCN3B,HMOX1,FBXO32,HAMP,NR4A3,ACTA2,MYLPF,CAV3,KBTBD13,EDNRB,MYBPH,NR4A1,MYOZ2,SPX,CASQ2,KCNE3,MIR199B,LMOD3,SORBS2,ZC3H12A,CHRNA1,MYBPC1,SLN,CHRM3,NMUR2,TNF,RGS2,HTR2A,OXT,GJA5,P2RX2,LMOD1,GATM,SCN1A,MYOT,MYBPC3,DTNA,MYOC,KCND3,STC1,CTNNA3,ATP1A2,RCSD1,CASQ1,ACTA1,NEDD4L,GJA1,KCNJ2,ADRA2B,CRYAB,CLCN1,ANKRD2,CACNA1H,SCN7A,ERRFI1,IGF1,GPER1,EDN…
2357	GOBP_EPITHELIAL_TO_MESENCHYMAL_TRANSITION_INVOLVED_IN_ENDOCARDIAL_CUSHION_FORMATION	0.431114	0.980459	0.503008	1	20	20	TGFB2,TMEM100,FGF8,SNAI1,MSX2,BMP4,MSX1
263	GOBP_REGULATION_OF_ADAPTIVE_IMMUNE_RESPONSE	0.460286	1.3023	0.0157707	0.3057	188	173	IFNA2,BTK,SASH3,KLRD1,XCL1,KLRC1,IL10,IL1RL1,CD1D,IL6,C17orf99,PTPN6,AZGP1,SKAP1,CD1C,ZC3H12A,TNF,NOD2,IL23R,CD28,PRKCQ,FOXJ1,CD1A,SAMSN1,CD55,SLAMF1,IFNB1,BCL6,IL18,TNFSF13B,HLA-DRB1,NLRP10,IL4I1,AHR,IL1B,NCKAP1L,IL23A,B2M,CEACAM1,IL12A,PLA2G4A,HPX,RSAD2,TBX21,IL7R,IL20RB,NFKBIZ,TNFAIP3,CR1L,C4BPA,PYCARD,DUSP10,CD80,HLA-E
3313	GOBP_DESMOSOME_ORGANIZATION	-0.307016	-0.782591	0.748148	1	10	10	NECTIN1,PRKCA,PKP3
3603	GOBP_SECONDARY_HEART_FIELD_SPECIFICATION	0.356335	0.735134	0.82024	1	11	11	WNT11,BMP4,MEF2C,ISL1,AXIN2
3939	GOBP_HEART_VALVE_FORMATION	0.302614	0.654406	0.892193	1	14	14	GJA5,HEY1,EFNA1
4187	GOBP_OUTFLOW_TRACT_SEPTUM_MORPHOGENESIS	0.26381	0.629088	0.9383	1	26	26	TBX1,TGFB2,FGF8,ROBO2,MSX2,BMP4
4731	GOBP_CARDIAC_RIGHT_VENTRICLE_MORPHOGENESIS	0.211609	0.48125	0.99639	1	21	20	TGFB2,SOX4,BMP4,ISL1,SEMA3C,TBX20
1964	GOBP_RENAL_WATER_HOMEOSTASIS	0.467768	1.06382	0.392298	1	21	20	AQP2,PRKACG,CYP11B2,CYP4F12,AQP3,AKR1B1
1648	GOBP_HEART_PROCESS	0.371325	1.06111	0.311688	0.963606	258	233	KCNJ5,SCN3B,APELA,CYP2J2,CAV3,SLC8A2,EDNRB,CORIN,SPX,CASQ2,KCNE3,ZC3H12A,TGFB2,RNLS,TNF,RGS2,OXT,GJA5,SCN1A,MYBPC3,GJC3,KCND3,STC1,ADM,CTNNA3,ATP1A2,ADM2,NEDD4L,GJA1,KCNJ2,CACNA1H,EDN1,SGCD,DRD2,CXADR,CLIC2,NOS1,GCH1,KCNE5,CELF2,ANK2,POPDC2,DSC2,PIK3CG,KCNE2,UCN,KCNH6,RYR2,HBEGF,SLC1A1,KCNE1,DES,TMEM38B,SCN4B,SOD1,KCNJ12,ATP2B1,RGS4,KCNQ1,PKP2,HSPB7,CACNA1G,MAP2K6,CXCR4,TRDN,KCNN2,PLN,GSTO1,MYH6,…
3781	GOBP_MITRAL_VALVE_DEVELOPMENT	0.332653	0.686278	0.857523	1	11	11	GJA5,SOX4,EFNA1
1906	GOBP_CARDIAC_CONDUCTION_SYSTEM_DEVELOPMENT	0.429278	1.06906	0.375427	1	37	35	NPPB,GJA5,GJA1,HEY1,MSX2,BMP4,CACNA1G,MSX1,ISL1,TBX3,SHOX2,HCN4,DSG2,NRG1
4422	GOBP_CARDIAC_VENTRICLE_MORPHOGENESIS	0.242204	0.652585	0.971787	1	73	70	SFRP2,TGFB2,MYBPC3,COL11A1,HEY1,GRHL2,SOX4,RYR2,BMP4,MEF2C,PKP2,PROX1,DLL4,MYH6,TGFBR3,ISL1,MYL3,SEMA3C,FOXC1,TNNI1,EDNRA,NRG1,LY6E,TBX20
4478	GOBP_VENTRICULAR_CARDIAC_MUSCLE_TISSUE_DEVELOPMENT	0.22712	0.597597	0.977444	1	56	54	TGFB2,ADAMTS9,MYBPC3,COL11A1,RYR2,PKP2,PROX1,DLL4,MYH6,TGFBR3,ISL1,TBX3,MYL3,FOXC1,TNNI1,DSG2,EDNRA,NRG1,LY6E
1149	GOBP_VASCULAR_PROCESS_IN_CIRCULATORY_SYSTEM	0.384452	1.09938	0.204795	0.908656	263	249	MTNR1B,SLC5A5,PTGS2,LEP,SLC7A3,SOD2,NPPB,ATP1A4,ACTA2,PLVAP,SLC8A2,EDNRB,SLCO1C1,SLC22A3,APOE,SERPINF2,AZU1,ADRB3,ANGPT1,CHRM3,TNF,RGS2,HTR2A,GJA5,SLC7A5,SLC2A3,ADM,SLC6A20,SLC1A2,ATP1A2,UTS2B,ADRA2B,VEGFA,CASR,GPER1,HTR1B,EDN1,SLC6A13,NOS1,P2RY1,ABCC2,TRPV4,CD36,GCH1,SLC38A1,AVPR2,ABCC8,SLC22A2,KCNMB1,FGA,SLC1A3,CEACAM1,LEPR,CLDN5,UCN,AGTR1,SH3GL2,SLC16A12,AVPR1B,SLC1A4,SLC1A1,HRH2,SLC13A3,C2CD4…
2821	GOBP_PULMONARY_VALVE_DEVELOPMENT	-0.301997	-0.912322	0.621118	1	21	21	SLIT2,TNFRSF1A,NFATC1,SMAD6,STRA6
468	GOBP_RENAL_SYSTEM_PROCESS	0.457798	1.27427	0.0588235	0.638232	114	105	HNF1A,AQP2,NPPB,JCHAIN,PRKACG,OR51E2,CYP11B2,EDNRB,CORIN,SERPINF2,SPX,PON3,CYP4F12,OXT,GJA5,SLC4A1,STC1,ADM,ADGRF5,AQP3,EDN1,DRD2,IGHA1,AKR1B1,AVPR2,PCSK5,TMEM63C,TBC1D8B,HSD11B2,AGTR1,CHRNB2,BMP4,NPR3,AQP1,TFAP2B,KCNQ1,SULF1
3245	GOBP_REGULATION_OF_GLOMERULAR_FILTRATION	0.403636	0.811892	0.730874	1	10	10	GJA5,F2RL1,PDGFB
1371	GOBP_MORPHOGENESIS_OF_AN_ENDOTHELIUM	0.532342	1.17853	0.252747	0.938612	18	17	ITGAX,FGF1,ADAMTS12,BMP4,CXCR4,DLL4,CXCL10,ACVRL1
2146	GOBP_POSITIVE_REGULATION_OF_SYSTEMIC_ARTERIAL_BLOOD_PRESSURE	0.492452	1.03675	0.44171	1	13	12	CYP11B2,SPX,AVPR2,HSD11B2
1587	GOBP_SINOATRIAL_NODE_DEVELOPMENT	0.569397	1.14531	0.29918	0.958899	11	10	BMP4,CACNA1G,ISL1,TBX3,SHOX2,HCN4
4192	GOBP_CARDIAC_CHAMBER_DEVELOPMENT	0.272016	0.767756	0.938878	1	167	162	BMP2,APLNR,TBX1,SFRP2,CAV3,TGFB2,BMP7,XIRP2,GJA5,ADAMTS1,MYBPC3,COL11A1,FGF8,DHRS3,HEY1,ROBO2,WNT2,GRHL2,PRDM1,CITED2,ANK2,ADPRHL1,RBM15,SOX4,RYR2,WNT11,MSX2,BMP4,MEF2C,PKP2,PROX1,DLL4,FRS2,MYH6,TGFBR3,MYOCD,ISL1,TBX3,MYL3,SHOX2,SEMA3C,FOXC1,TNNI1,FHL2,NRP2
4040	GOBP_HEART_VALVE_DEVELOPMENT	0.273569	0.731733	0.913593	1	65	65	BMP2,APLNR,TGFB2,GJA5,ADAMTS9,SNAI1,HEY1,ELN,ROBO2,PRDM1,SOX4,EFNA1,BMP4,MEF2C,DLL4
2246	GOBP_CARDIAC_LEFT_VENTRICLE_MORPHOGENESIS	0.476555	1.01867	0.471555	1	15	13	SFRP2
2792	GOBP_OUTFLOW_TRACT_MORPHOGENESIS	0.343008	0.933638	0.615544	1	81	78	TBX1,SFRP2,FOLR1,TGFB2,BMP7,GJA5,EYA1,FGF8,DHRS3,VEGFA,ELN,EDN1,ROBO2,CITED2,CLDN5,WNT11,MSX2,BMP4,MEF2C
4175	GOBP_ENDOCARDIUM_DEVELOPMENT	-0.244243	-0.634325	0.936255	1	12	11	STK3,KDR,NRG1,RBPJ,STK4,SMAD4,ACVR1,NOTCH1,SOX18,SOX17
3339	GOBP_CARDIAC_ATRIUM_MORPHOGENESIS	0.338769	0.821716	0.755172	1	29	29	BMP2,TGFB2,WNT2,SOX4,PROX1,DLL4,MYH6,ISL1
4740	GOBP_CARDIAC_VENTRICLE_DEVELOPMENT	0.208411	0.580628	0.996964	1	126	122	APLNR,SFRP2,TGFB2,XIRP2,GJA5,MYBPC3,COL11A1,HEY1,ROBO2,GRHL2,PRDM1,CITED2,RBM15,SOX4,RYR2,WNT11,BMP4,MEF2C,PKP2,PROX1,DLL4,FRS2,MYH6,TGFBR3,MYOCD,ISL1,TBX3,MYL3
2382	GOBP_CARDIAC_NEURAL_CREST_CELL_MIGRATION_INVOLVED_IN_OUTFLOW_TRACT_MORPHOGENESIS	0.475767	0.981528	0.508655	1	11	11	FOLR1,BMP7,EDN1,BMP4,SEMA3C,EDNRA
4601	GOBP_VENTRICULAR_TRABECULA_MYOCARDIUM_MORPHOGENESIS	0.227326	0.491596	0.988848	1	14	14	TGFB2
2915	GOBP_PULMONARY_VALVE_MORPHOGENESIS	-0.289295	-0.843083	0.644809	1	17	17	SLIT2,NFATC1,SMAD6,STRA6
3690	GOBP_AORTIC_VALVE_MORPHOGENESIS	-0.238093	-0.80536	0.83871	1	32	32	NOTCH1,HEY2,NKX2-5,TWIST1,ROBO1,JAG1,TIE1,GATA3,GATA4,SLIT2,SOX9,SLIT3,TGFB1,EMILIN1,NFATC1,SMAD6
747	GOBP_REGULATION_OF_MEMBRANE_DEPOLARIZATION	0.508301	1.3052	0.110375	0.752675	47	42	SCN3B,CAV3,HSH2D,HCN1,GJA5,MYOC,NEDD4L,GJA1,IFI6
2300	GOBP_CARDIAC_CHAMBER_FORMATION	0.469409	1.0034	0.486726	1	14	13	BMP2
2714	GOBP_CARDIOBLAST_PROLIFERATION	0.460323	0.925913	0.588798	1	11	10	EYA1,PIM1,ISL1
1780	GOBP_ENDOCARDIAL_CUSHION_DEVELOPMENT	0.419167	1.09225	0.341649	0.977397	49	49	BMP2,APLNR,TGFB2,BMP7,TMEM100,FGF8,SNAI1,HEY1,ROBO2,CITED2,MSX2,RBM24,BMP4,MSX1,ACVRL1,ERBB3,ISL1,TBX3
1102	GOBP_ENDOCARDIAL_CUSHION_FORMATION	0.49404	1.21024	0.195429	0.901893	31	31	BMP2,APLNR,TGFB2,BMP7,TMEM100,FGF8,SNAI1,ROBO2
2232	GOBP_REGULATION_OF_CILIUM_BEAT_FREQUENCY	0.459172	1.01087	0.467073	1	16	16	GAS2L2,TTLL6,CFAP43,CFAP20,DNAAF1
698	GOBP_REGULATION_OF_ANIMAL_ORGAN_FORMATION	0.547388	1.32774	0.101149	0.738768	29	29	BMP2,BMP7,FGF8,ROBO2,WNT2,SPRY1,CITED2,FGF2,FGF1,WNT11,HOXA11,BMP4,WNT2B,SULF1,FRS2,AR,GATA5
4227	GOBP_HEART_VALVE_MORPHOGENESIS	0.251399	0.66147	0.946467	1	55	55	BMP2,TGFB2,GJA5,ADAMTS9,SNAI1,HEY1,ELN,ROBO2,SOX4,EFNA1,BMP4,MEF2C,DLL4
1996	GOBP_REGULATION_OF_EXTRACELLULAR_MATRIX_CONSTITUENT_SECRETION	0.534427	1.07497	0.401639	1	10	10	BMP2,RGCC,ADTRP
2313	GOBP_MESENCHYMAL_TO_EPITHELIAL_TRANSITION_INVOLVED_IN_METANEPHROS_MORPHOGENESIS	0.47359	0.997039	0.490933	1	12	12	LIF,PAX2,GREM1,BMP4,STAT1
4733	GOBP_MUSCLE_HYPERTROPHY_IN_RESPONSE_TO_STRESS	0.198515	0.47082	0.996508	1	31	25	ERRFI1,PPARG,MLIP,FOXO1,MYH6,TCAP
1256	GOBP_WNT_SIGNALING_PATHWAY_INVOLVED_IN_HEART_DEVELOPMENT	0.605647	1.21822	0.23224	0.932243	12	10	BMP2
1875	GOBP_DETECTION_OF_CALCIUM_ION	0.518804	1.09223	0.365285	0.992019	13	12	CASQ2,CASR,KCNMB1,RYR2,KCNMB4
1046	GOBP_REGULATION_OF_CILIUM_MOVEMENT	0.498537	1.22853	0.182232	0.887547	39	32	TEX101,IQCF1,EPPIN,GAS2L2,TTLL6,DRC1,CFAP43,CFAP20,DNAAF1,KIF9,EFCAB1,TACR3
3286	GOBP_ATRIAL_SEPTUM_DEVELOPMENT	0.346041	0.80761	0.741706	1	23	23	TGFB2,GJA5,ANK2,SOX4,WNT11
1480	GOBP_CILIUM_MOVEMENT	0.388371	1.09805	0.275275	0.947925	185	165	PLA2G3,LDHC,TEX101,IQCF1,TTLL8,DNAI2,ATP1A4,ROPN1,ZBBX,EPPIN,CATSPER4,CATSPERD,GAS2L2,DNAI1,HYDIN,DNAAF6,TTLL6,GAS8,CFAP97D1,RSPH6A,GAPDHS,ADCY10,CFAP61,DRC1,CFAP53,CFAP251,TEKT2,CFAP65,TEKT3,CFAP43,DNAI3,TCTE1,CFAP221,SLC9C1,ENO4,SLC9B1,MEIG1,CACNA1I,DAW1,DNAI4,RSPH9,TEKT1,CFAP58,MNS1,ROPN1B,CFAP20,DNAAF1,KLC3,KIF9,EFCAB1,CFAP54,TACR3,SPEM1,DNAH9,TTLL1,SPEF1,DNAH7,NEK10,NEURL1,PRSS55,SPAG16,DNAA…
2987	GOBP_AXIS_ELONGATION	0.368436	0.883027	0.665513	1	27	27	SFRP2,AREG,SPRY1,SIX4,NKD1,FGF1,WNT11,BMP4
4384	GOBP_DISACCHARIDE_METABOLIC_PROCESS	0.279262	0.561719	0.967213	1	11	10	TREH,MGAM
1605	GOBP_ATRIOVENTRICULAR_VALVE_DEVELOPMENT	0.471166	1.12924	0.302191	0.959858	27	27	BMP2,APLNR,TGFB2,GJA5,HEY1,SOX4,EFNA1
3437	GOBP_GLUCOSE_METABOLIC_PROCESS	0.31674	0.899871	0.776224	1	201	191	SERPINA12,GCG,LEP,IGF2,GCGR,RORC,POMC,MIR1271,ATF3,PDHA2,TNF,G6PC1,PPARGC1A,RUBCNL,FOXA2,GAPDHS,PDK4,PPP1R3B,TKTL1,IGF1,SDS,SESN2,PCK1,HK3,LEPR,C1QTNF1,SIK1,SLC39A14,ENO2,GPD1,PCK2,NNMT,IRS2,HK2,TFAP2B,FOXO1,KCNQ1,OAS1,PMAIP1,ONECUT1,PFKFB2
1611	GOBP_NEURAL_RETINA_DEVELOPMENT	0.411469	1.10881	0.303758	0.96124	70	69	RP1,RPE65,NEUROD1,CABP4,HCN1,DSCAM,IGFN1,NTRK2,VSX1,TGFB2,DLX2,RS1,TSPAN12,POU4F2,ZHX2,SLC17A7,GPM6A,SLC1A1,MEGF11,USH1C,TFAP2B,ATP2B1,SLC17A8,DLL4,IHH
3152	GOBP_GLUCOSE_CATABOLIC_PROCESS	0.36979	0.840992	0.706378	1	20	20	TKTL1,HK3,ENO2,HK2,PFKFB2
4273	GOBP_GROWTH_PLATE_CARTILAGE_DEVELOPMENT	-0.226752	-0.657598	0.952663	1	19	18	THBS3,TGFBR2,RARG,RARB,SOX9,COL27A1
2673	GOBP_CARDIAC_ATRIUM_DEVELOPMENT	0.372809	0.93677	0.580023	1	37	37	BMP2,TGFB2,GJA5,WNT2,ANK2,SOX4,WNT11,PROX1,DLL4,MYH6,ISL1
4335	GOBP_FRUCTOSE_METABOLIC_PROCESS	0.26933	0.575714	0.960809	1	13	13	AKR1B1,ALDOB,PFKFB2,PFKFB4,ALDOC
3862	GOBP_EPITHELIAL_CELL_MORPHOGENESIS	0.291767	0.721452	0.876136	1	33	33	ST14,STC1,GRHL2,COL15A1,CLDN3,IHH,CLIC4,AR,POF1B,SPINT2,FRMD6
950	GOBP_PHYSIOLOGICAL_CARDIAC_MUSCLE_HYPERTROPHY	0.545185	1.27238	0.156398	0.839062	29	23	HAMP,CAV3,MIR199B,SORBS2,RGS2,IGF1,EDN1
1152	GOBP_AMINO_ACID_TRANSMEMBRANE_TRANSPORT	0.418458	1.1584	0.206511	0.913881	100	93	SLC6A15,SLC7A3,SLC7A4,SLC6A5,SLC7A14,SLC38A11,GRM1,SLC38A8,TNF,RGS2,SLC7A5,SLC66A1L,KCNJ10,SLC6A20,SLC1A2,ATP1A2,SLC7A11,SLC7A7,SLC6A13,SLC3A2,SLC7A9,SLC6A12,SLC38A1,SLC36A3,SLC22A2,CLTRN,TSPO2,SLC1A3,SLC17A7,SLC25A18,SLC1A4,SLC1A1,ARL6IP5,RGS4,SLC17A8
1575	GOBP_ENDOCARDIAL_CUSHION_MORPHOGENESIS	0.441014	1.12061	0.295884	0.957726	40	40	BMP2,APLNR,TGFB2,BMP7,TMEM100,FGF8,SNAI1,HEY1,ROBO2
3295	GOBP_CARDIAC_CHAMBER_MORPHOGENESIS	0.316276	0.881377	0.745455	1	126	121	BMP2,APLNR,TBX1,SFRP2,CAV3,TGFB2,BMP7,ADAMTS1,MYBPC3,COL11A1,FGF8,DHRS3,HEY1,ROBO2,WNT2,GRHL2,CITED2,ADPRHL1,RBM15,SOX4,RYR2,WNT11,MSX2,BMP4,MEF2C,PKP2,PROX1,DLL4,MYH6,TGFBR3,ISL1,TBX3,MYL3,SHOX2,SEMA3C,FOXC1,TNNI1,FHL2,NRP2
552	GOBP_POLYSACCHARIDE_METABOLIC_PROCESS	0.450642	1.25056	0.0733198	0.675968	109	102	AOAH,B3GNT3,CHIT1,B3GNT6,IGF2,GCGR,POMC,MIR1271,HAS1,GYS2,CHIA,B3GNT7,PYGM,B3GNT4,G6PC1,RUBCNL,PPP1R3B,EGF,IGF1
1654	GOBP_N_ACETYLGLUCOSAMINE_METABOLIC_PROCESS	0.501831	1.1255	0.313325	0.964497	18	18	CHST6,RENBP,GNPDA1,MGAT3,AMDHD2,OGA
4417	GOBP_METANEPHROS_MORPHOGENESIS	0.242579	0.59424	0.971429	1	32	31	LIF,PAX2,FOXJ1,KIF26B,GREM1,BMP4,STAT1
1667	GOBP_N_ACETYLNEURAMINATE_METABOLIC_PROCESS	0.556937	1.14899	0.315579	0.965101	11	11	RENBP,GNPDA1,ST3GAL1,AMDHD2,NPL
4578	GOBP_CARDIAC_SEPTUM_DEVELOPMENT	0.225095	0.625314	0.986775	1	106	104	APLNR,TBX1,TGFB2,BMP7,XIRP2,GJA5,FGF8,DHRS3,HEY1,ROBO2,PRDM1,CITED2,ANK2,RBM15,SOX4,WNT11,MSX2,BMP4
1895	GOBP_FUCOSE_METABOLIC_PROCESS	0.494452	1.07634	0.371324	0.998704	16	15	FUT5
4112	GOBP_MONOSACCHARIDE_METABOLIC_PROCESS	0.28757	0.822891	0.926074	1	263	252	SERPINA12,GCG,FUT5,LEP,IGF2,GCGR,RORC,POMC,MIR1271,ATF3,PDHA2,TNF,G6PC1,PPARGC1A,SLC2A3,RUBCNL,FOXA2,GAPDHS,PDK4,PPP1R3B,RBKS,TKTL1,IGF1,SDS,HKDC1,SESN2,AKR1B1,DHDH,PCK1,HK3,LEPR,C1QTNF1,SIK1,SLC39A14,ENO2,GPD1,GSTO2,PCK2,NNMT,ALDOB,IRS2,HK2,TFAP2B,RPEL1,FOXO1,KCNQ1,OAS1,PMAIP1,ONECUT1,PFKFB2
1450	GOBP_AMINO_SUGAR_METABOLIC_PROCESS	0.451068	1.14616	0.2703	0.947041	41	40	CHIT1,CHST6,OVGP1,CHIA,RENBP,GNPDA1,MGAT3,UAP1L1,ST3GAL1,AMDHD2,NPL,CTBS,OGA
2569	GOBP_AMINOGLYCAN_METABOLIC_PROCESS	0.348339	0.972752	0.553986	1	131	126	B3GNT3,ITIH1,CHIT1,CHST6,LYVE1,HPSE2,B3GNT6,CHST9,EDNRB,HAS1,OVGP1,CHIA,PGLYRP3,ANGPT1,B3GNT7,TNFAIP6,B3GNT4,HS6ST2,EGF,NDNF,SLC35D2,HYAL1,HEXB,IL1B
2942	GOBP_AMINOGLYCAN_BIOSYNTHETIC_PROCESS	0.336235	0.915201	0.653886	1	80	78	B3GNT3,CHST6,B3GNT6,CHST9,HAS1,ANGPT1,B3GNT7,B3GNT4,HS6ST2,EGF,SLC35D2,HYAL1,IL1B,ST3GAL6,CHST11,ST3GAL1,HEXA,GCNT2,PDGFB,DSE
2664	GOBP_KERATINOCYTE_DEVELOPMENT	0.433334	0.926287	0.57775	1	13	13	KRT2,KDF1,EXPH5,ABCA12
3254	GOBP_GENERATION_OF_PRECURSOR_METABOLITES_AND_ENERGY	0.324973	0.944711	0.733267	1	494	473	CBFA2T3,NCF1,KL,LEP,NDUFC2-KCTD14,SOD2,COX6B2,NR4A3,IGF2,GCGR,NUPR1,ALDH1L1,POMC,MIR1271,GYS2,PDHA2,ADRB3,TNF,HTR2A,PYGM,DDIT4,G6PC1,SLC4A1,MTCO2P12,PPARGC1A,IDO1,ADH1C,RUBCNL,PKLR,GAPDHS,PPP1R3B,TYRP1,AK4,MT-ATP8,DHRS3,ADGRF5,RBKS,NCF2,ALDH1L2,MCHR1,MT-CO2,IGF1,MT-ND3,BNIP3,ACSM1,MT-ND2,HKDC1,SNCA,AKR1B1,GNPDA1,TRPV4,MT-ATP6,MT-CYB,MT-ND4,OPN3,HK3,FLCN,PHGDH,LEPR,DMGDH,ENO4,MRAP2,UCN,HMGCL,MT-ND…
1257	GOBP_ALCOHOL_METABOLIC_PROCESS	0.373489	1.07938	0.232767	0.932243	361	344	MOGAT3,SULT1A2,SERPINA12,BMP2,MAS1,RDH8,LHCGR,SULT2B1,LEP,AKR1D1,DHRS9,MOXD2P,ACER1,RPE65,CYP11B2,EDNRB,APOE,NPC1L1,APOA1,NUDT10,ALDH3B2,DEGS2,CYP3A7,HMGCS1,RDH12,SPTSSB,PLEK,INSIG1,CYP2C9,APOA4,ADH1C,SULT1B1,IDI1,HAO1,MSMO1,CYP3A4,CYP1A1,APOBR,DHRS3,CACNA1H,TKTL1,LRAT,IGF1,GPER1,CETP,INPP4B,SNCA,P2RY6,IDI2,AKR1B1,BCO1,GK,P2RY1,PLB1,GCH1,PCK1,HSD17B7,SC5D,NR1H4,SULT1A1,ASAH1,NPC2,CES1,LIMA1,AKR1C…
3734	GOBP_FRUCTOSE_6_PHOSPHATE_METABOLIC_PROCESS	0.338036	0.697383	0.848202	1	11	11	HK3,HK2
1846	GOBP_CELLULAR_GLUCAN_METABOLIC_PROCESS	0.399213	1.07436	0.359833	0.991995	74	68	IGF2,GCGR,POMC,MIR1271,GYS2,PYGM,G6PC1,RUBCNL,PPP1R3B,IGF1,MGAM,LEPR,PHKG1,IRS2,RB1CC1,PPP1R2B,STBD1,SELENOS,UGP2,NHLRC1
4760	GOBP_VENTRICULAR_SEPTUM_DEVELOPMENT	0.205781	0.556065	0.997912	1	73	72	APLNR,TGFB2,XIRP2,GJA5,HEY1,ROBO2,PRDM1,CITED2,RBM15,SOX4,WNT11,BMP4,PROX1,FRS2,TGFBR3,TBX3
3081	GOBP_CELLULAR_ALDEHYDE_METABOLIC_PROCESS	0.333696	0.889325	0.689947	1	66	63	BMP2,RPE65,CYP11B2,EDNRB,ALDH3B2,AGXT,ABCA4,CACNA1H,BCO1,HOGA1,IDH1,ALDH8A1,DAB2,ALDH3A1,ADH4,GLO1,KDM3A,BMP6,WNT4,ALDH2,ALDH1A1,ALDH1A2,ESD,PDXK
2861	GOBP_REGULATION_OF_GLUCONEOGENESIS	0.353717	0.91975	0.631407	1	51	48	SERPINA12,GCG,LEP
1429	GOBP_REGULATION_OF_GLYCOLYTIC_PROCESS	0.445307	1.14345	0.266004	0.947041	45	42	CBFA2T3,NUPR1,HTR2A,DDIT4,SLC4A1,GAPDHS,IGF1
2050	GOBP_AMINOGLYCAN_CATABOLIC_PROCESS	0.432014	1.04789	0.413793	1	32	29	CHIT1,LYVE1,HPSE2,OVGP1,CHIA,PGLYRP3
4489	GOBP_2_OXOGLUTARATE_METABOLIC_PROCESS	-0.203904	-0.59423	0.978142	1	17	17	MRPS36,PHYH,KYAT3,OGDHL,GPT2,L2HGDH,AADAT,GOT1,TAT,DLST,IDH2,IDH3B,D2HGDH,GOT2,OGDH,ADHFE1
4158	GOBP_TRICARBOXYLIC_ACID_CYCLE	0.271112	0.664137	0.933714	1	31	31	PDHA2,IDH1,MRPS36,MDH1B,MDH1,SUCLG2,SDHD,ACO1,OGDHL,SDHAF2,SDHC,SDHB
3175	GOBP_GLYCOSAMINOGLYCAN_CATABOLIC_PROCESS	-0.278009	-0.861112	0.714286	1	26	24	PGLYRP1,HYAL2,IDUA,TGFB1,LYG2,PGLYRP4,PGLYRP2
1961	GOBP_CAMP_BIOSYNTHETIC_PROCESS	0.537691	1.08154	0.39071	1	10	10	ADCY8,ADCY4,ADCY10
1113	GOBP_REGULATION_OF_CARBOHYDRATE_METABOLIC_PROCESS	0.397694	1.1253	0.197802	0.901893	183	172	SERPINA12,GCG,CBFA2T3,MAS1,LHCGR,LEP,IGF2,GCGR,NUPR1,RORC,POMC,MIR1271,HTR2A,DDIT4,SLC4A1,PPARGC1A,PLEK,RUBCNL,FOXA2,GAPDHS,PDK4,PPP1R3B,EGF,IGF1,GPER1,SNCA,P2RY6,SESN2,P2RY1
3123	GOBP_GTP_BIOSYNTHETIC_PROCESS	-0.323026	-0.823402	0.7	1	11	10	NME6,NME3,NME2,IMPDH1,IMPDH2
741	GOBP_PYRUVATE_METABOLIC_PROCESS	0.437494	1.21634	0.109645	0.752675	106	100	CBFA2T3,LDHC,NR4A3,NUPR1,PDHA2,HTR2A,DDIT4,SLC4A1,PKLR,GAPDHS,PDK4,IGF1,SDS,HKDC1,PCK1,HK3,HOGA1,ENO4,ENO2,GPD1,PCK2,ZBTB20,LDHAL6B,ALDOB,HK2
3844	GOBP_PROTEOGLYCAN_METABOLIC_PROCESS	0.282496	0.768927	0.873575	1	80	78	BMP2,CHST9,BMPR1B,COL11A1,HS6ST2,NDNF,COL2A1,IGF1,CHST8,CYTL1,HYAL1,HS6ST3,CHST11,ADAMTS12,SPOCK3,SULF1,HPSE,IHH,DSE,DCN,CSGALNACT2,NDST4,SLC2A10
2852	GOBP_INOSITOL_METABOLIC_PROCESS	-0.331601	-0.861203	0.629482	1	11	11	ITPKA,MECP2,ITPK1,MIOX
3095	GOBP_ETHANOL_METABOLIC_PROCESS	0.382185	0.857161	0.693878	1	21	18	SULT1A2,ALDH3B2,ADH1C,SULT1B1,SULT1A1,SULT1C4
2150	GOBP_REGULATION_OF_NUCLEOTIDE_METABOLIC_PROCESS	0.376782	1.02885	0.442724	1	87	80	CBFA2T3,GUCA2B,NUPR1,HTR2A,DDIT4,SLC4A1,MTCO2P12,PPARGC1A,GAPDHS,PDK4,AK4,TMSB4X,MT-CO2,IGF1,CDA,SNCA,NOS1,FLCN,GPD1,ZBTB20,LACC1
2306	GOBP_GROWTH_PLATE_CARTILAGE_CHONDROCYTE_DIFFERENTIATION	-0.373117	-0.951085	0.488889	1	10	10	TGFBR2,RARG,SOX9,COL27A1
3103	GOBP_ACETYL_COA_BIOSYNTHETIC_PROCESS	0.381828	0.856359	0.695078	1	18	18	PDHA2,PDK4
3580	GOBP_PENTOSE_PHOSPHATE_SHUNT	0.342966	0.746577	0.814951	1	15	15	RBKS,RPEL1,RPE,PGAM1,DERA
4070	GOBP_AMP_BIOSYNTHETIC_PROCESS	-0.244522	-0.672278	0.917949	1	14	14	APRT,PAICS,ADA,ATIC,ADSL,PFAS
2587	GOBP_ACETYL_COA_METABOLIC_PROCESS	0.384803	0.951501	0.557955	1	33	33	ACOT12,PDHA2,HMGCS1,PDK4
871	GOBP_ENERGY_RESERVE_METABOLIC_PROCESS	0.446982	1.21664	0.137824	0.805065	86	78	KL,LEP,IGF2,GCGR,POMC,MIR1271,GYS2,ADRB3,PYGM,G6PC1,RUBCNL,PPP1R3B,ADGRF5,IGF1,LEPR,MRAP2,PHKG1,IRS2,MC4R,RB1CC1,PPP1R2B,STBD1
4232	GOBP_UDP_N_ACETYLGLUCOSAMINE_METABOLIC_PROCESS	-0.23954	-0.640737	0.947826	1	12	12	GFPT2,GNE,DPAGT1,B4GALNT2
1557	GOBP_ACETYL_COA_BIOSYNTHETIC_PROCESS_FROM_PYRUVATE	0.566224	1.16815	0.292943	0.957381	11	11	PDHA2,PDK4
2971	GOBP_LACTATE_METABOLIC_PROCESS	0.394496	0.868483	0.660976	1	16	16	LDHC
4350	GOBP_TYPE_B_PANCREATIC_CELL_DEVELOPMENT	-0.220337	-0.665629	0.962733	1	23	21	CDH2,CLOCK,SMO,BMP5,AKT1,CDK6,SIDT2,NKX2-2
528	GOBP_CGMP_BIOSYNTHETIC_PROCESS	0.681381	1.40572	0.069241	0.668023	11	11	GUCY2C,NPPB,GUCY1A2,GUCY2F,GUCY2D,GUCY1A1,NPPC
1773	GOBP_MITOCHONDRIAL_ELECTRON_TRANSPORT_UBIQUINOL_TO_CYTOCHROME_C	0.553742	1.11382	0.338798	0.97377	11	10	MT-CYB,UQCRHL,UQCRH,CYCS,UQCRB,UQCRQ,UQCR10
4789	GOBP_PYRIMIDINE_NUCLEOTIDE_METABOLIC_PROCESS	0.18072	0.471882	0.998919	1	52	51	DPYS,UPP1,ENSG00000276759,CDA
2229	GOBP_IMP_BIOSYNTHETIC_PROCESS	0.493701	1.01853	0.466045	1	11	11	AMPD1,AMPD3
4784	GOBP_PURINE_NUCLEOTIDE_CATABOLIC_PROCESS	0.170364	0.441178	0.998905	1	46	46	FITM2,XDH,NT5C1B,PDE4C
2654	GOBP_CHONDROCYTE_DIFFERENTIATION_INVOLVED_IN_ENDOCHONDRAL_BONE_MORPHOGENESIS	-0.33252	-0.929158	0.575269	1	15	15	TGFBR2,SMPD3,RARG,SOX9,COL27A1
2036	GOBP_MITOCHONDRIAL_ELECTRON_TRANSPORT_NADH_TO_UBIQUINONE	0.40264	1.05134	0.410811	1	51	51	NDUFC2-KCTD14,MT-ND3,MT-ND2,SNCA,MT-ND4,MT-ND4L,MT-ND1,NDUFA4,NDUFA1,MT-ND6,NDUFB5,NDUFA6,NDUFS5,NDUFA2,NDUFS4,NDUFB3,NDUFB6,PINK1,MT-ND5,MIR210,NDUFB1,NDUFB2,NDUFA8,ISCU,DNAJC15,NDUFB4,NDUFA5,NDUFB9,NDUFA3,NDUFAB1,NDUFB10,NDUFC1
3827	GOBP_MITOCHONDRIAL_ELECTRON_TRANSPORT_CYTOCHROME_C_TO_OXYGEN	0.319236	0.702799	0.869512	1	18	16	MTCO2P12,MT-CO2,COX7C,MT-CO3,CYCS,COX6A1,COX5B,MT-CO1,COX7A2L
2713	GOBP_PYRIMIDINE_NUCLEOTIDE_CATABOLIC_PROCESS	0.397642	0.917068	0.588585	1	21	21	DPYS,UPP1,ENSG00000276759
4833	GOBP_REGULATION_OF_DNA_REPLICATION	0.149547	0.417618	1	1	131	129	MAS1,GDF2,AICDA,GMNC,EREG,EGF,BCL6
3680	GOBP_PURINE_NUCLEOBASE_METABOLIC_PROCESS	-0.258078	-0.764021	0.837349	1	20	19	DPYD,KDM1A,XDH,ACP3
2508	GOBP_OXIDATIVE_PHOSPHORYLATION	0.350991	0.982436	0.540323	1	139	134	NDUFC2-KCTD14,COX6B2,NUPR1,TNF,MTCO2P12,AK4,MT-ATP8,MT-CO2,MT-ND3,MT-ND2,SNCA,MT-ATP6,MT-CYB,MT-ND4,MT-ND4L,UQCRHL,UQCRH,COX7C,MT-ND1,NDUFA4,ATP5F1E,NDUFA1,MT-CO3,ATP5ME,MT-ND6,NDUFB5,COA6,PPIF,NDUFA6,COX7A2,CYCS,UQCRB,ATP5PD,NDUFS5,COX6A1,NDUFA2,NDUFS4,ATP5PF,COX5B,NDUFB3,SDHD,MT-CO1,SLC25A33,NDUFB6,PINK1,COX7A2L,UQCRQ,MT-ND5,MIR210,NDUFB1,NDUFA12,ATP5PO,NDUFB2,NDUFA8,UQCR10,ISCU
197	GOBP_BASE_EXCISION_REPAIR	-0.443026	-1.60267	0.00870962	0.223447	43	43	ADPRS,XPA,MUTYH,NEIL3,POLL,APEX1,PNKP,LIG1,HUWE1,USP47,APEX2,DNA2,NTHL1,POLE,POLG,ERCC5,FAM168A,NEIL2,HMGA2,PARP2,XRCC1,OGG1,POLD1,LIG3,ERCC6,NEIL1
4294	GOBP_DOUBLE_STRAND_BREAK_REPAIR_VIA_NONHOMOLOGOUS_END_JOINING	-0.191865	-0.751178	0.955556	1	70	70	RIF1,ERCC8,NUDT16L1,WAS,ATM,WRAP53,POLL,XRCC6,KDM4D,MLH1,PNKP,TP53BP1,IFFO1,PRPF19,ERCC4,CYREN,DCLRE1B,POLA1,HSF1,KMT5B,HMGA2,PRKDC,XRCC1,NHEJ1,SMARCAL1,NSD2,PARP3,PAXX,KMT5C,POLM,LIG3,ERCC6
1128	GOBP_NUCLEOTIDE_EXCISION_REPAIR	-0.289464	-1.07797	0.199866	0.901893	60	58	ERCC8,XPA,KAT7,CUL4A,POLL,GTF2H3,DDB2,PNKP,XAB2,DDB1,UVSSA,ERCC4,FAN1,FANCC,NTHL1,POLE,POLA1,ERCC5,MMS19,RAD52,USP7,POLD3,OGG1,ERCC2,RAD23A,POLD1,ERCC6,SLX4,RPA4
2140	GOBP_DNA_LIGATION	-0.355485	-1.02216	0.43956	1	16	16	XRCC6,PNKP,LIG1,XRCC1,NHEJ1,PARP3,TOP2A,LIG3
1469	GOBP_MITOCHONDRIAL_DNA_REPLICATION	-0.394914	-1.1035	0.274194	0.947041	15	15	POLG2,SSBP1,MGME1,PRIMPOL,TWNK,RRM1,TEFM,METTL4,ENDOG,STOML2,DNA2,POLG,DNAJA3,LIG3
4647	GOBP_RNA_DEPENDENT_DNA_BIOSYNTHETIC_PROCESS	0.216877	0.584432	0.991649	1	70	69	TEN1,PKIB,PRKCQ
2495	GOBP_PYRIMIDINE_NUCLEOBASE_METABOLIC_PROCESS	0.418208	0.951107	0.537906	1	20	20	DPYSL5,DPYS,CDA
3810	GOBP_UMP_BIOSYNTHETIC_PROCESS	0.331131	0.683137	0.864181	1	11	11	UPP1,CDA
4832	GOBP_DNA_REPLICATION_INITIATION	-0.107483	-0.382307	1	1	38	38	NBN,KAT7,CDC45,WRNIP1,TICRR,MCM5,POLA2,POLA1,LRWD1,CCNE1,CIZ1,RPA4
738	GOBP_BASE_EXCISION_REPAIR_AP_SITE_FORMATION	-0.50658	-1.35503	0.108696	0.750854	12	12	MUTYH,NEIL3,NTHL1,ERCC5,NEIL2,OGG1,NEIL1
855	GOBP_DNA_STRAND_ELONGATION_INVOLVED_IN_DNA_REPLICATION	-0.48166	-1.3459	0.133372	0.795238	15	15	LIG1,GINS1,DNA2,POLE,POLA1,POLD3,LIG3,POLD2
898	GOBP_BASE_EXCISION_REPAIR_GAP_FILLING	-0.469075	-1.28966	0.14359	0.814261	14	14	PARG,ADPRS,POLL,APEX1,PNKP,LIG1,POLE,POLG,POLD1,LIG3,NEIL1
2812	GOBP_DNA_MODIFICATION	0.339516	0.944617	0.620061	1	119	110	SPI1,MORC1,FOS,CTCFL,AICDA,DPPA3,DNTT,PIWIL2,ZFP57,TDRD1,TEX15,CYP1A1,MAEL,GRHL2,TDRD9,STPG4,TOX,ATRX
3143	GOBP_PYRIMIDINE_NUCLEOSIDE_METABOLIC_PROCESS	0.361495	0.838515	0.704009	1	24	22	AICDA,UPP1,CDA
3176	GOBP_DNA_UNWINDING_INVOLVED_IN_DNA_REPLICATION	-0.286169	-0.865164	0.714286	1	22	22	RAD51,GINS3,GINS2,SSBP1,MCM7,TWNK,BLM,PURA,MCM6,GINS4,MCM4,RPA1,WRN,MCM3,MCM2,CDC45,MCM5,GINS1,RECQL5,RECQL4,HMGA1
4781	GOBP_POSTREPLICATION_REPAIR	0.189333	0.471508	0.998862	1	35	35	UBE2NL
1893	GOBP_DNA_METHYLATION	0.397007	1.06842	0.370293	0.997228	74	68	SPI1,MORC1,FOS,CTCFL,DPPA3,PIWIL2,ZFP57,TDRD1,TEX15,CYP1A1,MAEL,GRHL2,TDRD9,STPG4,ATRX
2647	GOBP_GMP_BIOSYNTHETIC_PROCESS	0.433098	0.936578	0.57373	1	14	14	AMPD1
2455	GOBP_MISMATCH_REPAIR	-0.29614	-0.966876	0.530303	1	33	29	AXIN2,PCNA,TDG,RPA2,EXO1,HMGB1,XPC,MSH2,PMS2P3,RNASEH2A,PMS2,PMS2P1,PMS1,RPA1,MLH3,ERCC1,MSH6,MUTYH,MLH1,ABL1,LIG1,SETD2,MSH3,TP73,MCM9,PRKCG,POLD3,HDAC10
1850	GOBP_REGULATION_OF_TRANSCRIPTION_BY_RNA_POLYMERASE_I	-0.305597	-1.04232	0.360656	0.991995	33	33	PHF8,DDX11,FLNA,ERBB2,HEATR1,MTOR,DHX33,MACROH2A1,SMARCB1,UBTF,DEDD,SMARCA4,BNC1
1510	GOBP_REGULATION_OF_GENE_EXPRESSION_BY_GENOMIC_IMPRINTING	0.536145	1.16709	0.283088	0.955313	16	15	CTCFL,IGF2,ZFP57,DIRAS3,KCNQ1
2594	GOBP_DNA_CATABOLIC_PROCESS	0.388238	0.94731	0.560502	1	32	30	CECR2,IL6,CIDEA,DNASE1L3,DNASE2,FOXL2
4834	GOBP_DNA_RECOMBINATION	0.163702	0.471566	1	1	320	311	IL10,SYCE3,ZSCAN4,RNF212B,AICDA,H1-1,KASH5,H1-6,TEX19,CD28,TEX15,KHDC3L,C14orf39,KLHL15,RAG1,BCL6,RADX,SPO11,OOEP,SHOC1,INO80C,H1-4,RAG2,TBX21,IL7R,NABP1,H1-3,SLX1A,NSMCE2,SWAP70,BATF,MORF4L2,AP5Z1,REC114,HELB,HUS1B,HELQ,MEIOB
4573	GOBP_TRANSCRIPTION_BY_RNA_POLYMERASE_III	-0.179898	-0.66275	0.986486	1	53	53	POLR2K,POLR3GL,PRDX5,NAB2,AR,ZNF143,CEBPA,IVNS1ABP,SNAPC5,RO60,POLR3G,TENM1,DEK,ELL,POLR2L,POLR1C,BRF2,SF3B1,MAF1,DHX36,POLR3C,GTF3C3,POLR3D,SNAPC2,GTF3A,POLR3K,ZNF345,ICE2,ZC3H8,DDX21,SMARCA5,POLR3F,BDP1,ICE1,CHD8,SNAPC3,CRCP,ZNF76,GTF3C4,GTF3C6,TBP,BAZ1B,GTF3C5,MTOR,BRF1,SNAPC4,POLR3H,RPTOR,GTF3C1,MYBBP1A,GTF3C2,ERCC6
306	GOBP_NUCLEOSOME_ASSEMBLY	0.483973	1.34785	0.0272727	0.452789	125	115	NAP1L2,H2BC14,H4C13,TSPYL6,H1-1,H1-6,NAP1L6P,SMYD3,TSPY2,TSPY10,H4C6,H4C7,H3C12,H2BC7,H4C5,H3C11,H4C4,H2BC15,H2BC6,H2BC5,H3C8,H2BS1,H2BC9,H2BC17,H2BC13,H3C14,H3C7,H1-4,H4C12,H2BC4,H4C2,ATRX,H2BC8,H4C11,H4C9,H3C15,SPTY2D1,H4C1,H1-3,H2BC18,H3C10
2286	GOBP_MRNA_SPLICE_SITE_SELECTION	0.392565	1.00284	0.482222	1	48	41	RNVU1-3,RNVU1-2A,CELF6,RNVU1-8,RNVU1-15
648	GOBP_TRANSCRIPTION_INITIATION_FROM_RNA_POLYMERASE_I_PROMOTER	-0.548007	-1.46584	0.0921689	0.724937	13	12	BAZ2A,PIH1D1,POLR1E,TAF1,TAF1C,SMARCB1,UBTF,SMARCA4
3113	GOBP_MITOTIC_RECOMBINATION	0.356893	0.851057	0.697322	1	26	26	ZSCAN4
4836	GOBP_TRANSCRIPTION_ELONGATION_FROM_RNA_POLYMERASE_II_PROMOTER	-0.167705	-0.631542	1	1	65	60	BRD4,SETD2,NELFA,LDB1,CDK9,CBX7,TCERG1,RTF1,SUPT16H,HNRNPU,SHH,LEO1,RECQL5,NELFB,ELOA,CDK12,ERCC6,ELL3,BTBD18
4252	GOBP_DNA_METHYLATION_DEPENDENT_HETEROCHROMATIN_ASSEMBLY	0.269948	0.63002	0.950237	1	24	23	AICDA
2614	GOBP_REGULATION_OF_TRANSLATIONAL_TERMINATION	-0.342263	-0.888892	0.565737	1	11	11	ETF1,SHFL,EIF5A2,OGFOD1,GLE1,UPF1,GSPT1,EIF5AL1,EIF5A,JMJD4
1270	GOBP_APOPTOTIC_DNA_FRAGMENTATION	0.540716	1.19707	0.234432	0.932243	18	17	CECR2,IL6,CIDEA,DNASE1L3,DNASE2,FOXL2
4080	GOBP_PROTEIN_ADP_RIBOSYLATION	0.271676	0.676571	0.919226	1	37	35	PARP15,ART4,ART3,PARP8,PARP14,PARP9,ARF4
4737	GOBP_TRANSCRIPTION_INITIATION_FROM_RNA_POLYMERASE_II_PROMOTER	0.208543	0.567635	0.996891	1	80	78	HNF1A,PPARGC1A,TAF7L,CDK7,ELOC,GTF2B,TAF7,TAF9,GTF2H5,TAF13,PPM1D,MIRLET7I,CCNH,GTF2E2,TAF12,MED30,SUB1,MED26,WNT10B,TAF4B,ELOB,TAF1L,GTF2A2
2830	GOBP_MITOCHONDRIAL_TRANSCRIPTION	-0.296448	-0.863929	0.622951	1	17	17	SLC25A33,FOXO3,MTERF1,PPARGC1B,TFAM,MTRES1,TWNK,MTERF2,MRPL12,TEFM,TFB1M,PRKAA1,POLRMT,METTL4,CHCHD10,MTERF4
1890	GOBP_DNA_PACKAGING	0.364977	1.04345	0.36963	0.997024	254	237	NAP1L2,ERN2,H2BC14,H4C13,TSPYL6,AICDA,H1-1,DPPA3,H1-6,NAP1L6P,SMYD3,BANF2,TSPY2,TSPY10,H4C6,H4C7,H3C12,H2BC7,H4C5,H3C11,H4C4,CDKN1C,H2BC15,H2BC6,GPER1,H2BC5,H3C8,PIWIL1,H2BS1,H2BC9,H2BC17,H2BC13,H3C14,H3C7,H1-4,H4C12,H2BC4,H4C2,ATRX,M1AP,H2BC8,H4C11,H4C9,H3C15,SPTY2D1,H4C1,SYCP3,H1-3,H2BC18,H3C10
682	GOBP_TRANSCRIPTION_BY_RNA_POLYMERASE_I	-0.320824	-1.18193	0.0990803	0.737771	54	53	PHF8,POLR1H,DDX11,FLNA,ERBB2,POLR1E,HEATR1,TAF1,MTOR,DHX33,MACROH2A1,POLR1G,TAF1C,SMARCB1,UBTF,DEDD,TCOF1,ERCC2,POLR1A,ERCC6,SMARCA4,BNC1
4844	GOBP_PROTEIN_ACETYLATION	0.154507	0.439592	1	1	217	206	SPI1,NAP1L2,ACTL6B,LIF,NUPR1,PIWIL2,MAGEA2B
4839	GOBP_MRNA_CATABOLIC_PROCESS	0.0849864	0.242552	1	1	235	228	ZFP36L2,HNRNPAB,TARDBP,DCP1B,LARP1,TENT5B,MAPK14,RBM10,SYNCRIP,TUT1,SMG5,RBM8A,DHX9,HNRNPU,EDC4,KHSRP,ELAVL1,SKIV2L,DCPS,TUT4,AGO1,TENT4A,SMG7,HNRNPA0,PAN2,DIS3L2,METTL16,DHX34,PABPC4,CTIF,SAMD4B,DXO,MEX3D,EXOSC5,AKT1,CIRBP,ALKBH5,HNRNPM,FUS,HNRNPD,PLEKHN1,EIF4ENIF1,PRKCA,FTO,CNOT3,EXOSC6,FASTK,NANOS3,CACNG7,PCBP4,SMG9,SCGB1A1,PKP3,TENT5D,DAZL
1245	GOBP_REGULATION_OF_TRANSLATIONAL_FIDELITY	-0.379703	-1.14707	0.229814	0.932243	21	21	EIF2S3,LARS1,DTD1,CDK5RAP1,DTD2,IARS2,TARS2,LARS2,AARS2,VARS2,AARSD1,VARS1
4837	GOBP_MRNA_PROCESSING	0.148623	0.432036	1	1	496	476	RNVU1-3,RNVU1-2A,SRRM4,OVAAL,ERN2,ADARB2,ENSG00000259697,RNU6-7,ELAVL4,AICDA,RNU5F-1
4480	GOBP_MRNA_EXPORT_FROM_NUCLEUS	0.227993	0.604446	0.977683	1	62	60	C12orf50
3711	GOBP_N_GLYCAN_PROCESSING	0.32063	0.725918	0.843301	1	19	19	ST8SIA5,ST8SIA3
2625	GOBP_TRANSLATIONAL_TERMINATION	-0.319494	-0.926556	0.568047	1	18	18	MTRF1,ETF1,SHFL,GSPT2,MTRF1L,EIF5A2,OGFOD1,GLE1,ABCE1,UPF1,GSPT1,MRPL58,EIF5AL1,EIF5A,MTRFR,JMJD4,APEH
4707	GOBP_PROTEIN_DEPHOSPHORYLATION	0.232461	0.66726	0.995005	1	292	282	EYA4,LRRIQ4,EYA2,PTPRD,DAPP1,DUSP21,PTPRR,PPEF2,PTPN6,PPEF1,TPTE2,PPP1R2C,DUSP13,TNF,LCK,EYA1,BOD1L2,PPP1R3B,PPP1R15A,DUSP2,DRD2,LRRC2,PTPN5,NCKAP1L,MYH8,PTPRB,PTPRZ1,PDP1,RCAN1,STYXL2,GBA,DUSP10,PPP4R4,PPP2R2B,CAMTA1,PPP1R1B,PTPRN2,SWAP70,DNAJC6,ITGA1,DUSP14,PPP1R2B,HSP90B1,NUAK1,PPM1H,MYH6,PTP4A1,PTPN20,MASTL,DUSP8,PPM1E,DUSP3
4843	GOBP_PROTEIN_FOLDING	0.198952	0.564944	1	1	211	192	NPPB,CCT8L1P,PPIAL4C,PDIA2,UNC45B,HSPA6,CRYAB,HSPB6,B2M,PPIL6,HSPH1,HSPA5,RP2,DNAJB4,HSPA13,HSP90B2P,CLGN,ERP27,NPPC,ERP29,RIC3,DNAJB1,HSP90B1,HSPA2,PPIF,TBCA,DNAJC25,CALR3,GRN,PDRG1,HSPE1,GRPEL1,PFDN4,PFDN2,BAG1,TTC1,CLU,CHORDC1,SDF2L1,DNAJC3,ERO1B,SDF2,PFDN6,PRDX4,ERO1A,BAG2,VBP1,DNAJC2,TXNDC9,DNAJC1,ARL2,SELENOF,DNAJA1,NPPA,CCT6B,CANX,DNAJB6,DNAJA4,CALR,PDIA6,ATF6,PPIB,DNAJB2,DNAJB11,DNAJC19,E…
4846	GOBP_PROTEIN_DEMETHYLATION	-0.154766	-0.528274	1	1	34	34	KDM3B,KDM5D,KDM4D,PHF8,KDM4B,RIOX2,RIOX1,KDM4C,KDM4A,KDM2B,PHF2,KDM1A,ALKBH4,FBXL19,JMJD4,HR,KDM8,HSF4
4841	GOBP_TRANSLATIONAL_INITIATION	0.136862	0.381084	1	1	120	116	TNF,EIF4E1B,BANK1,PPP1R15A,PAIP2B,PAIP2,BOLL,C8orf88,EIF1B,EIF2AK3,EIF1AY,YTHDF3,EIF1,EIF4EBP3,ATF4,EIF3E,DNAJC3,FMR1,EIF2S2,RPS5,RPL13A,EIF4EBP1,RPS3A,EIF3H,PPP1R15B,EIF3M,EIF4E3,CCL5,EIF4EBP2,EIF2AK2,NPM1,EIF2A,SLBP,EIF1AX,HSPB1,BZW1
4838	GOBP_RNA_CATABOLIC_PROCESS	0.102728	0.295011	1	1	282	274	ERN2,TENT5C,ELAVL4,ANG,PKP1,LIN28B,ZC3H12A,IGF2BP1,ZFP36,PATL2,PNLDC1,LIN28A
3147	GOBP_REGULATION_OF_TRANSCRIPTION_BY_RNA_POLYMERASE_III	-0.266435	-0.869891	0.704545	1	29	29	NAB2,AR,ZNF143,CEBPA,POLR3G,TENM1,DEK,ELL,BRF2,SF3B1,MAF1,DHX36,POLR3C,ZNF345,ICE2,ZC3H8,DDX21,SMARCA5,POLR3F,ICE1,CHD8,ZNF76,BAZ1B,MTOR,BRF1,RPTOR,MYBBP1A,ERCC6
4842	GOBP_REGULATION_OF_TRANSLATIONAL_INITIATION	0.175064	0.476009	1	1	81	77	TNF,BANK1,PPP1R15A,PAIP2B,PAIP2,BOLL,C8orf88,EIF1B,EIF2AK3,YTHDF3,EIF1,EIF4EBP3,ATF4,EIF3E,DNAJC3,FMR1,RPL13A,EIF4EBP1,EIF3H,PPP1R15B,CCL5,EIF4EBP2,EIF2AK2,NPM1
4845	GOBP_PROTEIN_METHYLATION	0.169274	0.480818	1	1	200	195	GCG,CTCFL,FBLL1,DYDC2,SMYD3,BHMT,NTMT2,KPNA7,METTL21C
4627	GOBP_REGULATION_OF_TRANSLATIONAL_ELONGATION	0.229674	0.51999	0.990431	1	20	19	GRM5,CPEB2,EIF4A3,AARS1,SHFL,DPH3,SRP9,CPEB3,EIF5A2,DNAJC24
4203	GOBP_RNA_EXPORT_FROM_NUCLEUS	-0.194955	-0.800666	0.941176	1	85	81	NUP160,TPR,CPSF6,SMG6,NUP133,NXF5,DDX39B,NUP214,SETD2,NUP88,ALYREF,NUP93,NUP85,KHDRBS1,ZC3H11A,SMG5,NRDE2,DHX9,HNRNPA1,XPO5,SMG7,DDX19A,PABPN1,POM121C,MCM3AP,ALKBH5,POM121,RBM15B,NUP188,NOL6,DDX19B,POM121L2,NPAP1
3255	GOBP_CHROMATIN_REMODELING	0.323021	0.9248	0.733267	1	267	254	NAP1L2,H2BC14,CECR2,ACTL6B,H4C13,TSPYL6,H1-1,H1-6,NAP1L6P,SMYD3,TSPY2,KDM4E,TSPY10,H4C6,H4C7,H3C12,H2BC7,H4C5,H3C11,H4C4,H2BC15,H2BC6,H2BC5,H3C8,PIWIL1,H2BS1,H2BC9,H2BC17,INO80C,H2BC13,FOXA1,H3C14,H3C7,H1-4,H4C12,TP63,H2BC4,H4C2,KDM6B,ATRX,H2BC8,H4C11,H4C9,H3C15,SPTY2D1,H4C1,SYCP3,H1-3,H2BC18,H3C10
4574	GOBP_TRANSLATIONAL_ELONGATION	-0.180436	-0.664733	0.986486	1	56	53	GFM2,TRNAU1AP,EIF4A3,SEPSECS,AARS1,RPLP2,RPLP1,SHFL,SECISBP2L,DPH3,SRP9,CPEB3,EEF1B2,MRPL44,GTPBP2,EFL1,TRIP4,SELENOT,EIF5A2,TSFM,LTN1,DNAJC24,MTRES1,HBS1L,SECISBP2,USP16,DPH5,ABTB1,RACK1,DPH6,ALKBH1,EEF1A1,EEFSEC,EEF2,EEF1A2,EIF5AL1,ASCC2,EEF2K,ASCC3,NEMF,GTPBP1,TUFM,GFM1,DPH2,EIF5A,ZNF598,DPH7,MTRFR,DIO2,EEF1D,DPH1
3919	GOBP_DE_NOVO_PROTEIN_FOLDING	0.281316	0.714823	0.888765	1	43	40	HSPA6,HSPH1,HSPA5,DNAJB4,HSPA13,DNAJB1,HSPA2,HSPE1,BAG1,SDF2L1,SDF2,ERO1A,DNAJC2,SELENOF
2786	GOBP_PROTEIN_O_LINKED_GLYCOSYLATION	0.340132	0.938759	0.613265	1	91	90	FUT5,B3GNT3,FUT3,GCNT3,B3GNT6,GALNT8,B3GNT7,B3GNT4,A4GNT,GCNT4,GALNT12,B3GNT5,GALNT3,GALNT1,ST3GAL1,TMTC1,GALNT15,PLOD2,C1GALT1,C1GALT1C1L,OGA,C1GALT1C1,ST6GALNAC2,B3GNT2,DPM1,GXYLT2
88	GOBP_TRNA_MODIFICATION	-0.385952	-1.57918	0.00158823	0.0912088	88	87	TRMT5,THG1L,TRMT44,TRMT1L,TYW1,QTRT2,PUS1,CTU1,TRDMT1,CDK5RAP1,PUS7,TRUB1,URM1,LCMT2,ALKBH8,HSD17B10,ADAT2,TRMT2B,NSUN3,DTWD2,OSGEP,TRMT1,ELP1,RPUSD4,PUSL1,TRMT61B,PUS3,TRMT13,METTL2B,METTL1,FTSJ1,WDR6,ELP5,NAT10,DUS2,DALRD3,CTU2,DUS3L,GTPBP3,AARS2,TRMU,TARBP1,WDR4,DUS1L,THADA,QTRT1
4471	GOBP_DNA_TEMPLATED_TRANSCRIPTION_INITIATION	0.244616	0.683914	0.976815	1	134	131	HNF1A,MORC1,H4C13,H4C6,H4C5,PPARGC1A,H4C4,TAF7L,H4C12,H4C2,CDK7,ELOC,H4C11,H4C9,H4C1,GTF2B,TAF7,H4C3,TBPL1,TAF9,GTF2H5,TFB2M,TAF13,PPM1D,MIRLET7I,TBPL2,CCNH,GTF2E2,TAF12,MED30,SUB1,MED26,WNT10B,SNAPC5,TAF4B
3574	GOBP_DNA_TEMPLATED_TRANSCRIPTION_TERMINATION	-0.263151	-0.797832	0.812865	1	21	20	PCF11,MTERF1,POLR2A,XRN2,MED18,TTF1,SETX,CAVIN1,POLR3K,MTERF2,SCAF4,SSU72,SMN1,ZMPSTE24,PRMT5,SCAF8,POLR1H,DHX9,TTF2,MAZ
2496	GOBP_MRNA_CLEAVAGE	0.418744	0.952327	0.537906	1	20	20	RNASE4
2615	GOBP_OLIGOSACCHARIDE_LIPID_INTERMEDIATE_BIOSYNTHETIC_PROCESS	-0.312945	-0.926452	0.566265	1	19	19	ALG1,ALG8,RFT1,ALG9,MPDU1,DOLPP1,ALG3,DPAGT1,ALG12
3316	GOBP_SIGNAL_PEPTIDE_PROCESSING	0.383816	0.79183	0.748336	1	12	11	PCSK5,SEC11C,SEC11A,CLN5,SPCS2
4835	GOBP_DNA_TEMPLATED_TRANSCRIPTION_ELONGATION	-0.173993	-0.705215	1	1	83	78	AXIN1,KAT7,WDR61,ZMYND11,ZNF326,SCAF8,TCEA2,DDX39B,BRD4,SETD2,NELFA,LDB1,CDK9,CBX7,ALYREF,POLR1E,TCERG1,RTF1,SUPT16H,HNRNPU,SHH,LEO1,RECQL5,NELFB,ELOA,CCAR2,CDK12,ERCC2,ERCC6,ELL3,BTBD18
4406	GOBP_ARGININE_CATABOLIC_PROCESS	-0.223672	-0.570147	0.97037	1	11	10	ATP2B4,ARG1
3621	GOBP_GPI_ANCHOR_METABOLIC_PROCESS	-0.237394	-0.784107	0.825397	1	32	30	PIGM,PGAP2,DPM2,PIGS,PIGX,GPLD1,PIGT,PGAP1,PIGU,PIGL,PIGO,PIGQ,PIGW,GPAA1,PGAP3
4615	GOBP_GLUTAMINE_METABOLIC_PROCESS	0.216454	0.513366	0.989523	1	25	25	ASNS,NR1H4,PHGDH,GLS2,LGSN,GLS
865	GOBP_GLYCOPROTEIN_CATABOLIC_PROCESS	0.539585	1.28671	0.136205	0.802743	27	26	MIR181B1,NEU4,ADAMTS9,CELA1,MMP12,FBXO27,CTSL,ADAMTS12,HPSE,MAN1A1,OGA,MANBA,EDEM2,NCCRP1,FBXO2,EDEM1
4605	GOBP_N_TERMINAL_PROTEIN_AMINO_ACID_ACETYLATION	0.22123	0.48977	0.989011	1	17	17	SOX4,NAA11,NAA20,AANAT,NAA35,NAA30,NAA50,KAT2B,EP300,NAA15,NAA10,NAA25,NAA16,NAA40,NAA80,NAA60,CREBBP
4840	GOBP_RNA_LOCALIZATION	0.146015	0.414624	1	1	196	192	C12orf50,LUZP4,ARC
3542	GOBP_PROTEIN_DEGLYCOSYLATION	-0.263082	-0.828403	0.804196	1	25	25	OGA,RNF185,RNF5,EDEM2,EDEM1,AGA,RNF103,RNF139,PARK7,NGLY1,MARCHF6,UGGT2,AMFR,MAN2A1,MAN1B1,MAN1C1,TRIM13,UGGT1,MAN2B1,EDEM3,MAN1A2,SYVN1,ENGASE,MAN2A2
4848	GOBP_PROTEIN_QUALITY_CONTROL_FOR_MISFOLDED_OR_INCOMPLETELY_SYNTHESIZED_PROTEINS	-0.143176	-0.463486	1	1	27	27	FBXL17,CLPP,VCP,ZER1,STUB1,BAG6,UGGT1,AUP1,ZYG11B,LONP2,RNF126,HDAC6
4472	GOBP_CELLULAR_AMINO_ACID_METABOLIC_PROCESS	0.265208	0.760896	0.977023	1	286	277	ACCSL,TPH2,CRYM,PRODH,UROC1,KYNU,PM20D1,MAT1A,DCT,BHMT,AGXT,BHMT2,PAH,PRODH2,HNMT,IDO1,GLYAT,CBSL,ART4,HPD,SLC7A11,SLC7A7,SDS,DAO,ASNS,CBS,NOS1,IL4I1,CTH,NR1H4,RIMKLA,SLC1A3,AMDHD1,BCAT1,PHGDH,RIDA,HOGA1,ARG2,PSAT1,GLS2,HMGCL,HDC
1284	GOBP_CYSTEINE_METABOLIC_PROCESS	0.577974	1.2168	0.237047	0.932243	12	12	AGXT,CBSL,SLC7A11,CBS,CTH
1084	GOBP_HISTIDINE_METABOLIC_PROCESS	0.611226	1.26099	0.190413	0.894666	11	11	UROC1,HNMT,AMDHD1,HDC
3182	GOBP_POSTTRANSLATIONAL_PROTEIN_TARGETING_TO_ENDOPLASMIC_RETICULUM_MEMBRANE	0.378529	0.823992	0.716912	1	15	15	HSPA5,SEC61G,GET4,SGTB,CHMP4B,SEC62,SEC61B,GET3
4847	GOBP_PROTEIN_MONOUBIQUITINATION	-0.125238	-0.507607	1	1	78	78	PCGF3,RING1,RAD18,UBE2O,DDB2,HUWE1,RNF40,FANCE,DDB1,PEF1,TRIM41,UBE3D,KDM2B,RNF220,ATXN7L3,FANCC,FANCG,FAAP20,ZNF598,LEO1,BIRC2,PCGF2,UBE2R2,RNF126,PDCD6,UHRF1,MGRN1,FANCF,FAAP100
2998	GOBP_REGULATION_OF_CELLULAR_AMINO_ACID_METABOLIC_PROCESS	0.418208	0.862783	0.668442	1	13	11	BHMT,SLC7A11,SLC7A7,NR1H4
2927	GOBP_PROTEIN_N_LINKED_GLYCOSYLATION	0.342462	0.922854	0.649269	1	70	69	GAL3ST1,FUT5,FUT3
2843	GOBP_PHOSPHATIDYLGLYCEROL_BIOSYNTHETIC_PROCESS	-0.345845	-0.881569	0.625926	1	10	10	CDS2,PGS1,TAMM41,TAFAZZIN,PLSCR3
4849	GOBP_COTRANSLATIONAL_PROTEIN_TARGETING_TO_MEMBRANE	0.162868	0.390343	1	1	29	27	GJD2-DT,TRAM1,SRP14,BHLHE40-AS1,SRP54,SEC62,TRAM1L1,SEC61B,SRP9
854	GOBP_PHOSPHATIDYLETHANOLAMINE_BIOSYNTHETIC_PROCESS	-0.529127	-1.34876	0.133333	0.795238	10	10	SELENOI,CHKB,ALOX15
1959	GOBP_TYROSINE_METABOLIC_PROCESS	0.49473	1.06986	0.390335	1	15	14	DCT,PAH,HPD,IL4I1,PCBD1
1458	GOBP_POLYAMINE_METABOLIC_PROCESS	-0.381978	-1.10776	0.272189	0.947041	19	18	DHPS,HDAC6,HDAC10,SRM,AGMAT
905	GOBP_METHIONINE_METABOLIC_PROCESS	0.591349	1.30186	0.145122	0.817002	16	16	MAT1A,BHMT,BHMT2
3389	GOBP_MEMBRANE_PROTEIN_ECTODOMAIN_PROTEOLYSIS	0.313365	0.81178	0.767289	1	47	45	IL10,PRTN3,APOE,TNF,PRKCQ
638	GOBP_L_SERINE_METABOLIC_PROCESS	0.662353	1.36646	0.0892144	0.7118	12	11	CBSL,SDS,CBS,PHGDH,PSAT1
4852	GOBP_FATTY_ACID_BETA_OXIDATION	0.159115	0.430641	1	1	76	73	LEP,ALDH1L2,SESN2,IRS2,PLIN5,ACAT2,CNR1,BDH2,PPARA,DECR1,MFSD2A,SCP2,ECHDC1,AUH,EHHADH,CPT1A
1686	GOBP_PROLINE_METABOLIC_PROCESS	0.563747	1.13395	0.321038	0.968237	10	10	PRODH,PRODH2,DAO
1437	GOBP_CERAMIDE_METABOLIC_PROCESS	0.402921	1.11895	0.267548	0.947041	105	103	GAL3ST1,FUT5,FUT3,ACER1,ALOXE3,GBA3,DEGS2,ST8SIA3,ITGB8,NEU4,SPTSSB,PNPLA1,ST6GALNAC5,UGT8,NEU1,GLA,FA2H,HEXB,ASAH1,SPTLC3,B3GALT1,GBA,ST6GALNAC3,UGCG,ST3GAL1,HEXA,P2RX1,ABCA12
4851	GOBP_PROTEIN_TARGETING_TO_MITOCHONDRION	0.12073	0.33549	1	1	101	101	UBL4B,MGARP,ABLIM3,BNIP3L,PRKN,GRPEL1,FZD5,SREBF2,UBL5,PINK1,TOMM7,IMMP2L,TIMM17A,TSPO,IMMP1L,ATP5IF1,HSPA4,DNAJC15,TOMM20L,ROMO1,MFF,UBE2D3,DNAJC19,C11orf65,BCAP31,TIMM23,LMAN1,TIMM10,PDCD5,FIS1,HAX1,BID,LRRK2,HSP90AA1,SIRT4,UBE2L3,SAE1,LEPROT,BAG3,TIMM8A
1335	GOBP_FATTY_ACID_METABOLIC_PROCESS	0.370424	1.07323	0.244755	0.932243	395	371	GHSR,PLA2G3,FABP2,AOAH,PTGS2,LEP,CYP4F8,FAAH2,PLA2G4D,CYP2J2,PLA2G10,PLA2G1B,NR4A3,ACOT12,ALOXE3,PTGES,PM20D1,APOA1,CYP2C19,CYP4F12,CYP4A22,CYP2F1,SLC27A6,PPARGC1A,INSIG1,HAO2,CYP2C9,APOA4,ALOX5AP,HAO1,TRIB3,PDK4,MSMO1,TYRP1,CYP3A4,APOC1,CYP1A1,ALOX15B,ALDH1L2,CYP2G1P,ELOVL7,OLAH,EDN1,ACSM1,SNCA,SESN2,AKR1B1,XBP1,FA2H,CD36,ELOVL3,PCK1,IL1B,PPARG,PTGDS,PLA2G4C,ASAH1,LIPG,CES1,CEACAM1,ADTRP,AKR1C2,…
833	GOBP_AMINO_ACID_BETAINE_METABOLIC_PROCESS	0.597903	1.31628	0.130488	0.795238	18	16	CHDH,BHMT,BHMT2
3102	GOBP_NLS_BEARING_PROTEIN_IMPORT_INTO_NUCLEUS	0.372096	0.846237	0.694344	1	20	20	KPNA7,RGPD1,CBLB,RGPD2,RGPD4,RGPD3,KPNA4,NUP35,KPNA5,RGPD6,RANBP2,NUP54
1740	GOBP_FATTY_ACID_BIOSYNTHETIC_PROCESS	0.380592	1.06958	0.332665	0.969065	162	146	PLA2G3,PTGS2,PLA2G10,PLA2G1B,ALOXE3,PTGES,APOA1,INSIG1,CYP2C9,APOA4,TRIB3,PDK4,CYP3A4,APOC1,CYP1A1,ALOX15B,ELOVL7,OLAH,EDN1,ACSM1,XBP1,FA2H,ELOVL3,IL1B,PTGDS,LIPG,CEACAM1,APOA5,CYP2C8,PLA2G4F,ELOVL4,PLA2G4A,ACSM2B,ACSM5,APOC3,SCD,HPGDS,PNPLA8,HACD1,PTGS1,LPL,ALOX12
1927	GOBP_ARGININE_METABOLIC_PROCESS	-0.351477	-1.04052	0.379518	1	20	19	ASL,CLN3,ATP2B4,ARG1,AGMAT,OTC
4201	GOBP_PROTEIN_TARGETING_TO_PEROXISOME	-0.236416	-0.685623	0.940828	1	18	18	PEX12,PEX16,PEX1,PEX10,PEX19,PEX26,PEX14,PEX5,LONP2,PEX5L
2578	GOBP_CHROMATIN_ASSEMBLY_OR_DISASSEMBLY	0.3454	0.986205	0.555445	1	233	219	NAP1L2,H2BC14,H4C13,TSPYL6,AICDA,H1-1,DPPA3,H1-6,NAP1L6P,SMYD3,TSPY2,TSPY10,H4C6,H4C7,H3C12,H2BC7,H4C5,H3C11,H4C4,CDKN1C,H2BC15,H2BC6,H2BC5,H3C8,PADI2,H2BS1,H2BC9,H2BC17,H2BC13,H3C14,H3C7,H1-4,H4C12,H2BC4,H4C2,ATRX,M1AP,H2BC8,H4C11,H4C9,H3C15,SPTY2D1,H4C1,H1-3,H2BC18,H3C10
4001	GOBP_PROTEIN_EXPORT_FROM_NUCLEUS	0.27376	0.724261	0.905117	1	58	58	EGR2,RANBP3L,IFI27
4169	GOBP_PHOSPHATIDYLCHOLINE_BIOSYNTHETIC_PROCESS	0.269316	0.653249	0.935632	1	29	29	APOA1,RAB38,SLC44A3,PCYT1B,ACSL3,MFSD2A,CHKA,ABHD3,CDS1,DHRS7B,CHPT1,SLC44A5
2665	GOBP_SPHINGOMYELIN_BIOSYNTHETIC_PROCESS	-0.356718	-0.909282	0.577778	1	10	10	ABCA8,SPTLC1,VAPA,SGMS2,SGMS1,ORMDL3,OSBP,SPTLC2,PEMT
4850	GOBP_SRP_DEPENDENT_COTRANSLATIONAL_PROTEIN_TARGETING_TO_MEMBRANE	0.181469	0.418515	1	1	23	21	GJD2-DT,TRAM1,SRP14,BHLHE40-AS1,SRP54
922	GOBP_PHOSPHATIDYLSERINE_METABOLIC_PROCESS	0.545466	1.28361	0.149708	0.827776	25	24	PLA2G3,PLA1A,PLA2G10
2832	GOBP_POLYAMINE_BIOSYNTHETIC_PROCESS	-0.316034	-0.883089	0.623656	1	15	15	SRM,AGMAT
592	GOBP_GLYCOSYLCERAMIDE_METABOLIC_PROCESS	0.622981	1.37919	0.0818071	0.699604	17	17	GAL3ST1,GBA3,UGT8,GLA,FA2H,B3GALT1,GBA,ST6GALNAC3,UGCG
3317	GOBP_INDOLALKYLAMINE_METABOLIC_PROCESS	0.370923	0.792877	0.74842	1	14	13	KYNU,IDO1,IL4I1,ASMT
3472	GOBP_GLYCEROL_ETHER_METABOLIC_PROCESS	0.341418	0.7874	0.78478	1	22	21	PLA2G10,AGMO,PLA2G4C,PLA2G4A,TXN
3232	GOBP_GLYCINE_METABOLIC_PROCESS	0.373058	0.812082	0.727941	1	16	15	AGXT,GLYAT,PHGDH,RIDA,BAAT
3157	GOBP_PROTEIN_TARGETING_TO_LYSOSOME	0.358815	0.832297	0.708726	1	23	22	SORL1,LAMP2,M6PR,RAB7A,SNX16,NEDD4,GNPTAB,CLU,GCC2
161	GOBP_CELLULAR_MODIFIED_AMINO_ACID_METABOLIC_PROCESS	0.477485	1.35077	0.00606048	0.190718	190	174	VNN3,PLA2G3,SLC5A5,CRYM,PRODH,SOD2,CGA,PLA1A,DUOX2,GSTM5,PLA2G10,CKMT1B,CKM,DUOXA2,ALDH1L1,SLCO1C1,CHDH,FOLR1,GGT2,GSTT4,BHMT,BHMT2,GATM,CLIC5,SULT1B1,SLC1A2,SLC7A11,OPLAH,DUOXA1,CLIC3,GCNT4,ALDH1L2,GGT6,CLIC2,VNN1,GSTA3,GCH1,CHAC1,TG,MGST2,HOGA1,DMGDH,IDH1,GSTO2,SLC1A1,HPGDS,PLSCR1,NFE2L2,ARL6IP5,SOD1,GGH
294	GOBP_TRIGLYCERIDE_METABOLIC_PROCESS	0.492057	1.36619	0.0242199	0.419977	103	95	MOGAT3,SERPINA12,PNPLA5,GPIHBP1,CAV3,APOE,APOA1,G6PC1,AGMO,INSIG1,APOA4,PNPLA1,APOC1,APOBR,LIPF,SORL1,CETP,THRSP,GK,PLB1,PCK1,LIPG,APOA5,MTTP,PIK3CG,SIK1,APOC3,PCK2,LDLR,LPL,LPIN2,PLIN5,ABHD5,INSIG2
467	GOBP_LEUKOTRIENE_METABOLIC_PROCESS	0.581301	1.41	0.0586207	0.638232	34	29	SYK,PRG3,PLA2G1B,GGTA1,GGT2,CYP4F12,ALOX5AP,TLR2,GGT6,MGST3,MGST2,PLA2G4A,CYP4F11,PTGR1,ALOX12,GGT5,CYP4F3
3946	GOBP_SPHINGOMYELIN_METABOLIC_PROCESS	-0.246991	-0.716292	0.893491	1	19	18	SPTLC2,SMPD1,SMPD4,PEMT,ABCA2,SMPD3
3436	GOBP_PROTEIN_TARGETING_TO_MEMBRANE	0.313082	0.874296	0.775984	1	130	126	NCF1,RTP3,RTP2,NACA4P,SLC51B,GJD2-DT,GOLGA7B,ZDHHC22,NACA2,SDCBP,ITGB2,SLC1A1,ITGAM,KCNE1,PDZK1,HSPA5,TRAM1,SEC61G,ANK3,AQP11,SRP14,ZDHHC11,GET4,ZDHHC15,BHLHE40-AS1,RTP4,ZDHHC19,CACNG2,ZDHHC2,SRP54,RAB8B,HPCA,TCAF2,GOLGA7,CHM,SGTB,CDK5R1,RAB3IP,ZDHHC4,VPS37B,NACA,CHMP4B,SEC62,TRAM1L1
461	GOBP_THYROID_HORMONE_GENERATION	0.627613	1.42734	0.0577617	0.635763	21	20	SLC5A5,CGA,DUOX2,DUOXA2,SLCO1C1
4419	GOBP_PROTEIN_TARGETING_TO_VACUOLE	0.2426	0.607711	0.971526	1	37	36	SORL1,LAMP2,M6PR,RAB7A,SNX16,NEDD4,GNPTAB,CLU,GCC2,VPS41,VPS37B,MON1B,ZFYVE16,VPS37C,VPS37A,SMURF1,LAPTM5,VPS13C
2096	GOBP_SPHINGOLIPID_METABOLIC_PROCESS	0.361901	1.02107	0.427427	1	162	157	GAL3ST1,FUT5,FUT3,ACER1,ALOXE3,ST8SIA5,GBA3,ALDH3B2,SFTPB,DEGS2,ST8SIA3,ITGB8,NEU4,SPTSSB,A3GALT2,PNPLA1,ST6GALNAC5,UGT8,ELOVL7,NEU1,GLA,FA2H,ELOVL3,HEXB,ASAH1,ELOVL4,SPTLC3,B3GALT1,GBA,ST6GALNAC3,UGCG,SMPDL3A,HACD1
1053	GOBP_STEROID_CATABOLIC_PROCESS	0.527841	1.24213	0.183626	0.887844	27	24	AKR1D1,SPP1,HSD11B1,APOE,CYP3A4,HSD17B14,SRD5A2,HSD17B11
4765	GOBP_PROTEIN_TARGETING	0.227849	0.655917	0.998	1	315	309	NCF1,UBL4B,RTP3,RTP2,NACA4P,SLC51B,GJD2-DT,GOLGA7B,MGARP,ZDHHC22,AP1M2,NACA2,SORL1,GABARAP,HERPUD1,SDCBP,ITGB2,SLC1A1,ITGAM,KCNE1,PDZK1,HSPA5,TRAM1,SEC61G,LAMP2,AKAP6,ZFAND6,ABLIM3,M6PR,ANK3,RAB7A,AQP11,BNIP3L,MAN1A1,PRKN,SNX16,NEDD4,SRP14,ZDHHC11,GRPEL1,GET4,ZDHHC15,FZD5,BHLHE40-AS1,RTP4,SREBF2,ZDHHC19,CACNG2,ZDHHC2,SRP54,UBL5,GNPTAB,RAB8B,CLU,PINK1,HPCA,TCAF2,GOLGA7,TOMM7,TRAK2,GCC2,IMMP2L,EDEM…
368	GOBP_NEUTRAL_LIPID_METABOLIC_PROCESS	0.473279	1.31927	0.0404449	0.560294	132	123	MOGAT3,SERPINA12,PNPLA5,GPIHBP1,CAV3,APOE,APOA1,ANG,DGKK,G6PC1,AGMO,INSIG1,APOA4,PNPLA1,APOC1,APOBR,LIPF,SORL1,CETP,SNCA,THRSP,GK,PLB1,PCK1,AVIL,LIPG,APOA5,MTTP,PIK3CG,PLA2G4A,SIK1,AWAT2,APOC3,PCK2,LDLR,DGKI,DGKB,LPL,LPIN2,PLIN5,ABHD5,INSIG2
1810	GOBP_GLYCOSPHINGOLIPID_BIOSYNTHETIC_PROCESS	0.443304	1.09242	0.348519	0.980385	33	32	GAL3ST1,ST8SIA5,ST8SIA3,A3GALT2,ST6GALNAC5,UGT8,FA2H,B3GALT1,ST6GALNAC3,UGCG,ST3GAL1
4768	GOBP_PHOSPHOLIPID_METABOLIC_PROCESS	0.232332	0.673158	0.998002	1	389	372	SLA2,PLA2G3,PLA2G2D,PLA1A,PLBD1,PLA2G4D,PLAAT5,PLA2G10,PLA2G1B,HTR2C,APOA1,TPTE2,ENPP6,HTR2A,PLPPR5,HMGCS1,PLEK,APOA4,RAB38,PLPPR3,IDI1,APOC1,PIP5K1B,SLC44A3,ALOX15B,ADGRF5,PIK3C2G,CYP2W1,PIK3R6,CETP,INPP4B,SNCA,IDI2,PLA2G12B,PLB1,HEXB,NR1H4,PLA2G4C,LIPG,APOA5,THEM5,DBI,PIK3CG,PLA2G4F,PGAP4,PLA2G4A,FDFT1,IDH1,FGF2,PCYT1B,PNPLA8,GDPD1,ABHD4,LDLR,PLA2G2A,PLSCR1,SMPDL3A,TMEM38B,DGKB,ACSL3,GPCPD1,LPL…
1457	GOBP_GLYCOSPHINGOLIPID_METABOLIC_PROCESS	0.42901	1.13175	0.271949	0.947041	60	57	GAL3ST1,ST8SIA5,GBA3,ST8SIA3,ITGB8,NEU4,A3GALT2,ST6GALNAC5,UGT8,NEU1,GLA,FA2H,HEXB,B3GALT1,GBA,ST6GALNAC3,UGCG,ST3GAL1,HEXA
4543	GOBP_BILE_ACID_BIOSYNTHETIC_PROCESS	-0.191239	-0.652769	0.983333	1	36	34	ABCB11,OSBPL7,AKR1C4,CYP7A1,MALRD1
3116	GOBP_ONE_CARBON_METABOLIC_PROCESS	0.348183	0.866366	0.698413	1	40	34	ALDH1L1,MAT1A,CA7,CA8,ALDH1L2,CA13,CA9,CA12
1858	GOBP_ESTROGEN_BIOSYNTHETIC_PROCESS	0.546551	1.09936	0.362022	0.992019	11	10	RDH8,HSD17B2,HSD17B7,HSD17B11
1223	GOBP_UNSATURATED_FATTY_ACID_BIOSYNTHETIC_PROCESS	0.451755	1.17409	0.223799	0.932243	52	47	PLA2G3,PTGS2,PLA2G10,PTGES,ALOX15B,ELOVL7,EDN1,ELOVL3,IL1B,PTGDS,PLA2G4F,ELOVL4,PLA2G4A,SCD,HPGDS,PNPLA8,PTGS1,ALOX12
672	GOBP_FAT_SOLUBLE_VITAMIN_METABOLIC_PROCESS	0.527756	1.32611	0.0976163	0.737771	43	37	RBP2,CYP26A1,RPE65,CYP4F12,TNF,SNAI1,CYP3A4,CYP1A1,CYP2W1,LRAT,TTPA,BCO1
1238	GOBP_GLUCOCORTICOID_BIOSYNTHETIC_PROCESS	0.572161	1.22304	0.22756	0.932243	15	13	BMP2,CYP11B2,CYP21A2,CACNA1H
1035	GOBP_PROSTANOID_METABOLIC_PROCESS	0.469001	1.21514	0.180328	0.886388	50	44	PLA2G3,PTGS2,CYP4F8,PLA2G10,PTGES,EDN1,AKR1B1,IL1B,PTGDS,AKR1C2,PLA2G4F,PLA2G4A,HPGDS,PNPLA8,PTGR1,PTGS1
4853	GOBP_GLYCEROPHOSPHOLIPID_METABOLIC_PROCESS	0.207815	0.597945	1	1	309	300	SLA2,PLA2G3,PLA2G2D,PLA1A,PLA2G4D,PLAAT5,PLA2G10,PLA2G1B,HTR2C,APOA1,TPTE2,ENPP6,HTR2A,PLEK,APOA4,RAB38,APOC1,PIP5K1B,SLC44A3,PIK3C2G,PIK3R6,CETP,INPP4B,PLB1,NR1H4,PLA2G4C,APOA5,THEM5,DBI,PIK3CG,PLA2G4F,PGAP4,PLA2G4A,FGF2,PCYT1B,PNPLA8,GDPD1,ABHD4,LDLR,PLA2G2A,PLSCR1,DGKB,ACSL3,GPCPD1,PIP4P1,ABHD5,IPMK,PLD1,VAC14,GALR2,PLAAT2,PDGFB,IMPA1,PIGB,PIK3C2A,PLCG2,MFSD2A,PLAAT3,DPM1,PCYT2,OSBPL8,CSF1R,SE…
469	GOBP_GLUTATHIONE_METABOLIC_PROCESS	0.509969	1.34181	0.0588865	0.638232	65	55	SOD2,GSTM5,GGT2,GSTT4,CLIC5,SLC1A2,SLC7A11,OPLAH,CLIC3,GGT6,CLIC2,GSTA3,CHAC1,MGST2,IDH1,GSTO2,SLC1A1,HPGDS,NFE2L2,ARL6IP5,SOD1,GGT5,GSTO1
422	GOBP_CALCIUM_ION_TRANSPORT	0.403745	1.1697	0.048951	0.5911	424	393	SPINK1,CACNG5,TRPM5,GCG,CD19,XCL1,CCL4,CCR1,CCL3,PTGS2,PKD1L3,SLC24A5,APLNR,IL13,RRAD,NPSR1,TRPC7,PLA2G1B,CAV3,SLC8A2,GEM,IL16,FFAR1,HTR2C,CHRNA9,EDNRB,TSPAN13,PTPN6,TRPM8,FASLG,SLC24A4,CASQ2,CDH23,LILRA5,CCR7,EPPIN,SLN,LILRA2,NMUR2,TRPV3,CATSPER4,HTR2A,CHRNA4,DDIT3,P2RX2,SLC24A2,LCK,METTL21C,CACNA1E,CCR5,TRPM6,STC1,STC2,ATP1A2,CASQ1,EGF,TRPC4,NALF2,CASR,MCHR1,CACNA1H,PRKCB,GPER1,EDN1,BSPRY,DRD2,…
3242	GOBP_MEMBRANE_LIPID_METABOLIC_PROCESS	0.324374	0.92204	0.73027	1	208	200	GAL3ST1,FUT5,FUT3,ACER1,ALOXE3,ST8SIA5,GBA3,GAL3ST2,ALDH3B2,SFTPB,DEGS2,ST8SIA3,ITGB8,NEU4,AGMO,SPTSSB,A3GALT2,PNPLA1,ST6GALNAC5,UGT8,ELOVL7,NEU1,GLA,FA2H,ELOVL3,B3GNT5,HEXB,ASAH1,MGST2,ELOVL4,PGAP4,SPTLC3,ST3GAL6,B3GALT1,GBA,ST6GALNAC3,UGCG,SMPDL3A,HACD1
283	GOBP_ICOSANOID_METABOLIC_PROCESS	0.489615	1.3615	0.0193455	0.348493	121	109	PLA2G3,SYK,PTGS2,CYP4F8,FAAH2,PRG3,CYP2J2,PLA2G10,PLA2G1B,ALOXE3,GGTA1,PTGES,CYP2C19,GGT2,CYP4F12,CYP4A22,CYP2F1,CYP2C9,ALOX5AP,TLR2,CYP1A1,ALOX15B,CYP2G1P,EDN1,GGT6,AKR1B1,MGST3,IL1B,PTGDS,PLA2G4C,MGST2,AKR1C2,CYP2C8,CYP2C18,PLA2G4F,PLA2G4A,CYP2A6,CYP4F11,HPGDS,PNPLA8
4343	GOBP_PORPHYRIN_CONTAINING_COMPOUND_METABOLIC_PROCESS	0.238013	0.620208	0.962039	1	53	49	HMOX1,CYP1A1,ABCC2,TMEM14A,HPX,BLVRB,SLCO2B1,CYP1A2,BDH2,NFE2L1,PGRMC1,BLVRA,TMEM14B,SLC11A2,TMEM14C,SLC46A1,TSPO,ATP5IF1,SLC6A9,FLVCR1
2166	GOBP_CHOLESTEROL_CATABOLIC_PROCESS	0.510534	1.02691	0.446721	1	11	10	AKR1D1,APOE
2114	GOBP_GLUTAMATE_METABOLIC_PROCESS	0.417826	1.03966	0.430839	1	34	34	PRODH,UROC1,PRODH2,SLC7A11,NR1H4,AMDHD1,GLS2
4854	GOBP_ZINC_ION_TRANSPORT	-0.169512	-0.54874	1	1	28	27	SLC39A13,SLC39A10,SLC39A12,TMEM163,SLC39A2
3093	GOBP_NADH_METABOLIC_PROCESS	0.35486	0.869293	0.693714	1	31	31	HK3,ENO2,GPD1,PCK2,NUDT17,ALDOB,HK2,MDH1B,MDH1,MIR210,NQO1
2248	GOBP_MANGANESE_ION_TRANSPORT	0.457817	1.00789	0.471951	1	16	16	TRPC7,TRPC4,TRPC6,SLC39A14,SLC30A10
2720	GOBP_NADP_METABOLIC_PROCESS	0.374017	0.93691	0.591116	1	37	36	ALDH1L1,RBKS,ALDH1L2,IDH1,FMO5,NUDT17,RPEL1,NOCT
525	GOBP_POTASSIUM_ION_TRANSPORT	0.420542	1.20076	0.0689311	0.668023	243	219	KCNK15,MTNR1B,TRPM5,KCNJ15,KCNU1,ATP1B4,KCNJ5,SLC24A5,LRRC55,KCNH7,FXYD3,KCNK10,ATP1A4,OPRK1,CAV3,SLC24A4,KCNG4,CASQ2,HCN1,KCNE3,KLHL24,KCNK5,DPP6,HTR2A,GJA5,SLC24A2,KCNS1,KCNJ10,KCND3,KCNH1,KCNK13,KCNIP1,KCNQ2,ATP1A2,SLC12A8,NEDD4L,KCNJ2,KCNJ6,KCNK9,ATP12A,DRD2,KCNT2,NOS1,KCNJ13,ABCC8,SLC9A4,KCNE5,KCNMB1,AMIGO1,SLC1A3,ANK2,LRRC26,KCNE2,KCNG3,SLC9C1,KCNG1,KCNA4,KCNH6,KCNJ1,KCNQ4,SLC12A1,SLC9C2,RG…
2638	GOBP_NADH_REGENERATION	0.452256	0.933025	0.571238	1	11	11	HK3,ENO2,HK2
1677	GOBP_NADPH_REGENERATION	0.500162	1.12176	0.318127	0.966604	18	18	ALDH1L1,RBKS,ALDH1L2
1696	GOBP_TERPENOID_METABOLIC_PROCESS	0.396243	1.09725	0.322482	0.968237	98	92	RBP2,RDH8,DHRS9,CYP26A1,RPE65,CYP2C19,UGT1A9,CYP3A7,HMGCS1,RDH12,CYP2C9,ADH1C,CYP3A4,CYP1A1,DHRS3,ABCA4,CYP2W1,LRAT,AKR1B1,BCO1,PLB1,CYP2C8,CYP2C18,FDFT1,AWAT2,LSS,CYP26C1,ALDH8A1,UGT1A7
1435	GOBP_MINERALOCORTICOID_BIOSYNTHETIC_PROCESS	0.565759	1.19108	0.266839	0.947041	12	12	BMP2,CYP11B2,CYP21A2,CACNA1H
2758	GOBP_WATER_SOLUBLE_VITAMIN_METABOLIC_PROCESS	0.352889	0.941048	0.602754	1	65	64	VNN3,CTRC,FOLR1,AMN,SLC2A3,CBLIF,ALDH1L2,TKTL1,SLC19A2,VNN1,PSAT1,GSTO2,NNMT,GSTO1,VNN2,MTHFD2,DHFR2,GCLC,TPK1,MMADHC,PDXK,SLC25A32,PANK2,SLC2A1,LMBRD1,SLC46A1
4122	GOBP_EXTRACELLULAR_TRANSPORT	0.25822	0.669027	0.927869	1	44	44	DNAI1,GAS8,ADCY10,CFAP53,CFAP43,CFAP221,DAW1,DNAAF1,CFAP54,DNAH9,TTLL1,NEK10,SPAG16,DNAAF4,NME5
2688	GOBP_IRON_ION_TRANSPORT	0.363558	0.95659	0.583244	1	59	54	HAMP,LTF,TF,FTL,HRG,FTH1,TTYH1,B2M,SLC40A1,HPX,SLC39A14,CP,STEAP4,FLVCR2,CYBRD1,HEPH,PGRMC2,MCOLN1,STEAP2,MIR210,SLC25A37,SLC11A2,SLC46A1,ISCU,SLC6A9,HFE,FLVCR1
243	GOBP_SUPEROXIDE_METABOLIC_PROCESS	0.53249	1.41999	0.0129163	0.267868	72	64	SYK,NCF1,SOD2,TAFA4,PRG3,DUOX2,FPR2,PON3,BMP7,CD177,APOA4,FBLN5,NCF2,EDN1,NRROS,CD36,GCH1,ITGB2,CYB5R4,SLC1A1,ITGAM,NFE2L2,ACP5,SOD1,ALOX12
1494	GOBP_WATER_TRANSPORT	0.500831	1.16171	0.279481	0.951557	24	22	AQP2,AQP10,AQP5,AQP9
2027	GOBP_SULFUR_COMPOUND_METABOLIC_PROCESS	0.356234	1.02721	0.409	1	339	322	SULT1A2,B3GNT3,SULT2B1,SULT4A1,SOD2,CHST6,GSTM5,ACOT12,GGTA1,CHST9,EDNRB,MAT1A,GGT2,SULT6B1,PDHA2,GSTT4,BHMT,AGXT,BOLA2,BHMT2,ANGPT1,B3GNT7,B3GNT4,CLIC5,HMGCS1,GLYAT,SULT1B1,CBSL,SULT1C2,PDK4,SLC1A2,SLC7A11,LPO,OPLAH,CLIC3,NDNF,SULT1C3,TKTL1,ELOVL7,SLC35D2,GGT6,CLIC2,ACSM1,SLC19A2,SNCA,CBS,CHST8,GSTA3,CHAC1,ELOVL3,HYAL1,CTH,SULT1A1,MGST2,THEM5,PHGDH,ELOVL4,IDH1,SQOR,ST3GAL6,ACSM2B,SULT1C4,ACOT6,A…
3562	GOBP_FOLIC_ACID_CONTAINING_COMPOUND_METABOLIC_PROCESS	0.318455	0.769272	0.809195	1	29	28	ALDH1L1,FOLR1,ALDH1L2,GCH1,GGH,MTHFD2,DHFR2,SLC25A32,SLC46A1,FTCD,MTHFD2L,PIPOX,MTHFR
3180	GOBP_UBIQUINONE_METABOLIC_PROCESS	-0.291958	-0.846701	0.715976	1	18	18	NDUFA9,COQ2,UBIAD1,FDXR,COQ8A,COQ10A,COQ8B,COQ9,COQ7,COQ6,COQ5,PDSS1,COQ4
1673	GOBP_CELLULAR_SODIUM_ION_HOMEOSTASIS	0.487186	1.13006	0.317217	0.96639	22	22	ATP1A4,SCNN1G,IL1A,ATP1A2,NEDD4L,ATP12A,SLC1A3,TMPRSS3,ATP4A,ATP1B3,AGT
3672	GOBP_ATP_BIOSYNTHETIC_PROCESS	0.294558	0.775037	0.835661	1	57	54	LDHC,MTCO2P12,PPARGC1A,PKLR,AK4,MT-ATP8,TMSB4X,MT-CO2,MT-ATP6,FLCN
332	GOBP_SODIUM_ION_TRANSPORT	0.435292	1.2439	0.031968	0.490883	249	233	SLC10A6,SLC4A10,TRPM5,ATP1B4,SLC6A15,SLC5A5,SCN4A,SLC24A5,SCN3B,FXYD3,ATP1A4,SLC6A5,SCNN1G,CAV3,SLC8A2,SLC38A11,EDNRB,SLC24A4,NKAIN1,HCN1,KCNE3,PON3,SLC38A8,KLHL24,CATSPER4,SLC24A2,SCN1A,SLC5A10,SLC6A20,GLRX,ATP1A2,NEDD4L,ASIC4,ATP12A,CACNA1H,SCN7A,SLC13A2,EDN1,SLC6A13,DRD2,SLC3A2,HECW2,SLC6A12,SLC5A12,NOS1,CNTN1,SLC38A1,SLC6A11,SLC9A4,TESC,SCN3A,SLC17A7,SLC9C1,SIK1,SLC9B1,SLC12A1,SLC9C2,CACNA1I,…
3813	GOBP_CELLULAR_COPPER_ION_HOMEOSTASIS	0.324643	0.714702	0.864634	1	16	16	PRND,MT2A,COX19,SLC31A1,SLC31A2,APP,ATOX1,SCO2,ATP7A
1815	GOBP_C21_STEROID_HORMONE_BIOSYNTHETIC_PROCESS	0.483551	1.09478	0.349282	0.980385	20	19	BMP2,CYP11B2,EGR1,ADM,CACNA1H,AKR1B1
520	GOBP_SEROTONIN_TRANSPORT	0.634153	1.40392	0.0683761	0.668023	19	17	SYK,SLC22A3,HTR1B,SNCA,NOS1,SLC22A2,SLC6A4,HRH3,ITGB3,P2RX1,CNR1
900	GOBP_STEROID_BIOSYNTHETIC_PROCESS	0.40994	1.15704	0.144289	0.816383	176	162	BMP2,RDH8,LEP,AKR1D1,DKKL1,CGA,DHH,CYP11B2,CYP21A2,APOE,NPC1L1,APOA1,CYP3A7,EGR1,TNF,HMGCS1,IL1A,INSIG1,APOA4,ADM,IDI1,HSD17B2,MSMO1,SNAI1,CYP3A4,CYP1A1,CACNA1H,IDI2,AKR1B1,SRD5A2,NR5A1,HSD17B7,SC5D,NR1H4,ASAH1,CES1,HSD3B2,APOA5,HSD17B11,FDFT1,STARD4,LSS,FGF1,HMGCR,BAAT,CYP51A1,SOD1,PROX1,DAB2,SRD5A3,NSDHL,INSIG2
1504	GOBP_CELLULAR_IRON_ION_HOMEOSTASIS	0.423996	1.12408	0.281615	0.954197	66	60	GDF2,HMOX1,HAMP,BOLA2,HJV,TF,FTL,FRRS1,FTH1,SLC40A1,HPX,SLC39A14,ATP6V1G1,CP,STEAP4,SOD1,CYBRD1,HEPH,CCDC115,BMP6,STEAP2,MIR210,SLC11A2,SLC46A1,ISCU,ACO1,CYB561,SLC6A9,HFE,FLVCR1
1832	GOBP_ISOPRENOID_METABOLIC_PROCESS	0.38286	1.06557	0.353893	0.984305	117	111	RBP2,RDH8,DHRS9,CYP26A1,RPE65,CYP2C19,UGT1A9,CYP3A7,HMGCS1,RDH12,CYP2C9,ADH1C,IDI1,CYP3A4,CYP1A1,DHRS3,ABCA4,CYP2W1,LRAT,IDI2,AKR1B1,BCO1,PLB1,NPC2,CYP2C8,CYP2C18,FDFT1,AWAT2,LSS,CYP26C1,HMGCR,ALDH8A1,UGT1A7
3312	GOBP_CELL_VOLUME_HOMEOSTASIS	-0.253774	-0.853795	0.748031	1	31	31	KCNN4,SCT,SLC12A6,E2F4,CLN3,SLC12A4,SLC12A3,ABCB8,SLC12A9,GNB3,AQP4
4332	GOBP_RETROGRADE_VESICLE_MEDIATED_TRANSPORT_GOLGI_TO_ENDOPLASMIC_RETICULUM	-0.20598	-0.754876	0.960526	1	52	52	KDELR3,ARF4,RAB6D,PLPP3,SCFD1,UVRAG,GOLPH3L,COG3,ERGIC2,RAB33B,COPZ2,RAB6A,COPB2,GOLPH3,KDELR2,COPZ1,BNIP1,RAB41,ERGIC3,RAB6B,COPE,TAPBP,STX18,ARCN1,TMED10,ARF3,PITPNB,LMAN2,DNAJC28,RER1,COG7,TMEM115,RINT1,PICK1,BICD2,NBAS,COPA,SCYL1,ARF5,ATP9A,BET1L,KDELR1,COG4,GBF1,USE1,ATP9B,ERGIC1,KIF1C,COPG2,HTT,RAB6C
2200	GOBP_MITOCHONDRIAL_CALCIUM_ION_TRANSMEMBRANE_TRANSPORT	-0.34046	-0.987359	0.455621	1	18	18	SLC8B1,MCUB,MICU1,MICU3,BHLHA15,VDAC1,MCUR1,MICU2,PSEN2,MCU,MAIP1,SMDT1,AFG3L2,STOML2,PMPCB,LETM1,SLC25A23
335	GOBP_CHLORIDE_TRANSPORT	0.479189	1.3316	0.0325203	0.494891	112	101	SLC4A10,CLCNKA,BEST2,GABRA1,FXYD3,GABRR1,CLCA4,CA7,GABRD,BEST3,SLC4A1,ANO2,CLIC5,SLC26A7,GABRB2,SLC26A5,SLC12A8,CLIC3,GLRA3,GABRA6,CASR,CLCN1,SLC26A9,GLRA1,GABRP,CLIC2,P2RY6,TTYH1,GRM5,ANO5,SLC1A3,BEST1,CLCA2,SLC12A1,GABRB1,GABRA5,SLC1A1
4855	GOBP_MITOCHONDRIAL_TRANSPORT	0.175342	0.497669	1	1	200	193	UBL4B,EYA2,SLC25A31,MGARP,MT-ATP8,BNIP3,MT-ATP6,TMEM14A,GZMB,HK2,ABLIM3,CAMK2A,ATP5F1E,PMAIP1,ATP5ME,BNIP3L,BBC3,ALKBH7,PPIF,PRKN,ATP5PD,GRPEL1,ATP5PF,FZD5,TMEM102,SREBF2,UBL5,BLOC1S2,PINK1,BCL2L11,GCLC,TOMM7,CPT1A,ATF2,MAPK8,IMMP2L,ATP5PO,MOAP1,PSEN1,TIMM17A,TSPO,ATP5MG,IMMP1L,ATP5IF1,HSPA4,VPS35,DNAJC15,TOMM20L,FLVCR1,ROMO1,MFF,UBE2D3,DNAJC19,ATP5MF,C11orf65,BCAP31,TIMM23,SLC25A24,LMAN1,HEBP2,T…
937	GOBP_REGULATION_OF_PH	0.433197	1.19561	0.154082	0.837501	93	90	SLC4A10,ATP6V0D2,ATP1A4,EDNRB,FASLG,CA7,TASL,RHCG,SLC4A1,RAB38,PDK4,ATP12A,EDN1,SLC9A4,ATP6V0E1,SLC9C1,ATP6V0A4,SLC9B1,SLC9C2,RAB39A,AVPR1B,GPR89A,MAFG,LACC1
1188	GOBP_OLIGOPEPTIDE_TRANSPORT	0.568211	1.2369	0.215686	0.922911	16	15	SLC15A1,SLC7A11,GJA1,CDH17,SLC13A3
118	GOBP_ANION_TRANSPORT	0.425876	1.2379	0.00345932	0.147701	518	474	SLC10A6,SLC4A10,PLA2G3,SYK,CLCNKA,SLC6A15,SLC5A5,PLA2G2D,LEP,SLC24A5,SLC7A3,BEST2,GABRA1,SLC2A14,FXYD3,SLC22A10,SLC2A9,SLC22A9,PLA2G10,PLA2G1B,SLC22A7,SLC6A5,AQP9,GABRR1,PTGES,SLC22A25,CLCA4,GRM1,SLCO1C1,SLC51B,SLC22A3,FOLR1,SLC24A4,SYT4,CA7,TRH,SLC17A9,FOLR3,NTRK2,AGXT,SLC25A31,GABRD,SLCO4C1,NMUR2,TNF,RGS2,OXT,BEST3,SLC24A2,SLC4A1,SLC7A5,ANO2,CLIC5,IL1A,SLC27A6,SLC66A1L,SLC2A3,KCNJ10,STC1,SLC26A…
2892	GOBP_NEUROTRANSMITTER_TRANSPORT	0.337233	0.957998	0.638362	1	208	197	CPLX4,SLC6A15,SLC6A5,SV2B,SLC22A3,NR4A1,SYT4,SYT8,SYT10,HTR2A,MCTP1,UNC13C,KCNJ10,STX3,SLC1A2,ATP1A2,CSPG5,CPLX1,PRKCB,GPER1,HTR1B,RIMS1,SLC6A13,DRD2,SNCA,SLC6A12,NOS1,P2RY1,RIMS4,SLC38A1,RIMS2,SLC6A11,SLC22A2,SLC1A3,SLC17A7,ICA1,SYT7,SYT5,SLC1A1,ERC2,NRXN1,CHRNA6,SLC6A4,KCNMB4,CAMK2A,PTPRN2,SLC17A8,MEF2C,HRH3,SV2C,SLC6A16,ITGB3,SLC6A7,APBA1,RAP1A,P2RX1,CPLX2,PRKN,CNR1,STX11
4374	GOBP_NUCLEOTIDE_TRANSPORT	0.24118	0.606021	0.965948	1	38	37	SLC17A9,SLC25A31,SLC25A52
4857	GOBP_GOLGI_TO_PLASMA_MEMBRANE_TRANSPORT	0.123769	0.328988	1	1	62	61	AMN,OPTN,BLZF1,STXBP6,ACSL3,ANK3,ARL3,STEAP2,CCDC93,GOLGA7,GOLGA4,GCC2,ARFGEF2,RAB31,GOLPH3L
1879	GOBP_RECEPTOR_MEDIATED_ENDOCYTOSIS	0.365742	1.04506	0.365634	0.992019	251	239	CACNG5,CXCR1,SYK,MARCO,CLEC9A,APELA,ARC,CAV3,H1-1,CXCL8,FPR2,APOE,FOLR1,AMN,ADRB3,ANGPT1,ACKR3,SIGLEC1,SGIP1,NECAB2,STAB1,MRC1,ADM,NLGN3,LRP1B,EGF,APOC1,VEGFA,SORL1,HTR1B,DRD2,TF,SNCA,CD36,SDCBP,CALCRL,TMEM108,CD9,MSR1,B2M,CEACAM1,APOA5,VTN,STAB2,ITGB2,CTSL,CNTN2,GREM1,APOC3,CD14,ITGAM,CD63,LDLR,ARHGAP27,CXCR2,CLTA,M6PR,DAB2,SFRP4,ITGB3,DNAJC6,DNM3
4222	GOBP_PHOSPHATE_ION_TRANSPORT	-0.223536	-0.692387	0.945578	1	26	24	SLC20A1,SLC37A4,SLC25A10,SLC34A3,ANKH,CRY2,SLC25A11,SLC34A1
313	GOBP_XENOBIOTIC_METABOLIC_PROCESS	0.493899	1.36597	0.0284842	0.463938	108	91	SULT1A2,CYP26A1,CYP2J2,RORC,CYP2C19,PON3,UGT1A9,CYP3A7,CYP4F12,NR1I2,CYP2F1,CYP2C9,GLYAT,SULT1B1,CYP3A4,LPO,CYP1A1,SULT1C3,CYP2W1,CYP2G1P,ACSM1,NOS1,GSTA3,AHR,SULT1A1,CYP2C8,CYP2C18,CYP2A6,ACSM2B,SULT1C4,GSTO2,FMO5,UGT1A7
956	GOBP_REGULATION_OF_MUSCLE_CONTRACTION	0.409416	1.15212	0.158158	0.8434	170	152	GHSR,PTGS2,SCN4A,CAV3,KBTBD13,MYBPH,NR4A1,SPX,CASQ2,ZC3H12A,CHRM3,NMUR2,RGS2,OXT,GJA5,MYBPC3,STC1,CTNNA3,ATP1A2,CASQ1,KCNJ2,ADRA2B,GPER1,EDN1,CLIC2,NOS1,TRPV4,CNN1,CALCRL,ANK2,DSC2,NPNT,PIK3CG,UCN,RYR2,TMEM38B,TNNT1,SOD1,TNNC2,ATP2B1,KCNQ1,PKP2,GUCY1A1,P2RX1,PLN,GSTO1,P2RX4,ABAT,MYOCD,DMD,TACR3,MYL3,TMEM38A,PRKG1,MYL9,SUMO1,C12orf57,CAMK2D,CALM2,HCN4,PDE4D,TNNI1
286	GOBP_INFLAMMATORY_CELL_APOPTOTIC_PROCESS	0.642048	1.48928	0.0210982	0.3739	22	22	GHSR,IL6,FASLG,NOD2,CCR5,SLC7A11
1055	GOBP_CELLULAR_COMPONENT_DISASSEMBLY_INVOLVED_IN_EXECUTION_PHASE_OF_APOPTOSIS	0.515325	1.24484	0.183908	0.887844	29	28	ERN2,CECR2,IL6,CIDEA,GPER1,ACVR1C,DNASE1L3,DNASE2,FOXL2
4208	GOBP_VESICLE_DOCKING_INVOLVED_IN_EXOCYTOSIS	-0.204938	-0.721266	0.943548	1	36	36	SCFD2,RAB3C,SNPH,STX1A,STX1B
586	GOBP_AMINO_ACID_TRANSPORT	0.437373	1.22811	0.0811623	0.699604	150	140	SLC6A15,LEP,SLC7A3,SLC7A4,SLC6A5,SLC7A14,SLC38A11,GRM1,SLC25A48,SYT4,TRH,NTRK2,SLC38A8,TNF,RGS2,SLC7A5,SLC66A1L,KCNJ10,SLC6A20,SLC1A2,ATP1A2,SLC7A11,TRPC4,GJA1,SLC7A7,HTR1B,SLC6A13,SLC3A2,SNCA,SLC7A9,SLC6A12,SLC38A1,SLC17A5,SLC36A3,OCA2,SLC6A11,SLC22A2,CLTRN,TSPO2,SLC1A3,SLC17A7,SLC25A18,AVPR1B,SLC1A4,SLC1A1,ARL6IP5,RGS4,SLC17A8,HRH3,SLC6A7,APBA1
2693	GOBP_HYPEROSMOTIC_RESPONSE	0.389911	0.929793	0.5844	1	26	26	SST,OXT,RCSD1,CLDN1,ERRFI1,AKR1B1,TLR3,TRPV4
3543	GOBP_SUBSTRATE_DEPENDENT_CELL_MIGRATION	-0.263729	-0.830441	0.804196	1	25	25	ROBO1,FN1,VEGFC,NRP1,SLIT2,ADAM8,ITGA11
1002	GOBP_VITAMIN_METABOLIC_PROCESS	0.420035	1.16686	0.17294	0.879888	111	104	VNN3,RBP2,CYP26A1,RPE65,CTRC,FOLR1,AMN,CYP4F12,TNF,SLC2A3,SNAI1,CYP3A4,CBLIF,CYP1A1,ALDH1L2,CYP2W1,TKTL1,LRAT,TTPA,SLC19A2,VNN1,BCO1
2193	GOBP_DNA_DAMAGE_RESPONSE_SIGNAL_TRANSDUCTION_BY_P53_CLASS_MEDIATOR_RESULTING_IN_CELL_CYCLE_ARREST	-0.342784	-0.998966	0.453552	1	18	17	MUC1,GTSE1,CDKN1B,PRAP1
4546	GOBP_GOLGI_TO_ENDOSOME_TRANSPORT	-0.198243	-0.577734	0.983607	1	17	17	RAB14,SYS1,KLHL20,DOP1B,VPS13A,CORO7,AP2A1,GBF1,DOP1A,AP4M1
4856	GOBP_INTRA_GOLGI_VESICLE_MEDIATED_TRANSPORT	0.142514	0.354611	1	1	34	34	TRAPPC3L,RAB6D,GABARAPL2,TRAPPC3,COG3,COPB1,RAB33B,COPZ2,COG6,COG5,VTI1A,RAB6A,COPB2,NAPG,COPZ1,RAB41,TRAPPC10,RAB6B,NAPA,COPE,GOLGA5,VTI1B,COG7,GOSR2,COPA,COPG1,COG2,COG1,COG4,GOSR1,NSF,COPG2,RAB6C,COG8
2521	GOBP_PINOCYTOSIS	-0.31425	-0.950061	0.545455	1	23	22	CAV1,EHD4,RAB34,DOCK2,MAPKAPK3,CLN3,APPL2,SNX33,DNM2,PROM2,AXL,STX1B
730	GOBP_COMPLEMENT_ACTIVATION	0.464898	1.25626	0.107516	0.750468	125	72	CFHR5,C1QC,C6,IGHG4,COLEC10,C9,IGHV2-26,IGHE,IGHV2-5,CD5L,KRT1,C2,MASP1,IGHV3-23,C1S,CD55,IGHV4-34,FCN1,CFB,IGHA1,CFP,IL1B,RGCC,CR1L,C4BPA,A2M,C1R,IGHV3-15
3344	GOBP_PHAGOCYTOSIS_RECOGNITION	0.317842	0.828223	0.758134	1	95	49	IGHG4,COLEC10,COLEC12,IGHV2-26,IGHE,IGHV2-5,IGHV3-23,IGHV4-34,FCN1,IGHA1,CD36,ADGRB1
1816	GOBP_DICARBOXYLIC_ACID_TRANSPORT	0.391208	1.07556	0.349385	0.980385	92	87	GRM1,FOLR1,SYT4,TRH,FOLR3,NTRK2,AGXT,TNF,KCNJ10,SLC26A7,SLC1A2,ATP1A2,SLC7A11,SLC26A5,GJA1,SLC26A9,SLC13A2,SLC19A2,SNCA,ABCC2,SLC1A3,SLC17A7,SLC25A18,AVPR1B,SLC1A4,SLC1A1,SLC13A3,ARL6IP5,SLC17A8,HRH3,APBA1
2822	GOBP_RESPONSE_TO_OXIDATIVE_STRESS	0.335183	0.971093	0.621379	1	436	407	BTK,NCF1,IL10,PTGS2,FOS,MMP3,HP,GPX7,PRODH,NR4A2,SOD2,DUOX2,IL6,HMOX1,NR4A3,AREG,GPX5,WNT16,APOE,PAX2,DGKK,ZC3H12A,BMP7,UCP1,TNF,WNT1,CHRNA4,MCTP1,GPR37L1,KRT1,IL1A,PPARGC1A,APOA4,FBLN5,HAO1,STC2,SLC7A11,LPO,CRYAB,ANKRD2,EDN1,MT-ND3,BNIP3,SNCA,VNN1,SESN2,OSER1,CD36,GCH1,HYAL1,TLR4,CPEB2,ZNF622,NCOA7,SELENOK,MGAT3,UCN,KDM6B,IDH1,RCAN1,TRPA1,TNFAIP3,RBM11,UCP3,GBA,TXN,SLC1A1,PNPLA8,STK26,SELENOP,GP…
1	GOBP_HUMORAL_IMMUNE_RESPONSE	0.557895	1.58825	2.77751e-07	0.00141598	312	210	IL36RN,TREM1,IFNA2,CFHR5,ELANE,BLNK,IFNK,C1QC,ZP4,KRT6A,RNASE7,GPR183,SLPI,IFNA5,C6,IGHG4,COLEC10,CXCL2,PPBP,GNLY,KLK3,IL6,IL17F,PLA2G1B,C9,CXCL14,JCHAIN,LTF,IFNA6,PRTN3,CXCL8,PTPN6,IGHV2-26,WFDC12,ANG,AZU1,IGHE,CCR7,PGLYRP3,AIRE,TNF,NOD2,IGHV2-5,H2BC7,SPAG11A,CD28,CD5L,KRT1,CXCL3,C2,FOXJ1,MASP1,POU2AF1,IGHV3-23,IFNA8,C1S,CD55,CXCL5,IGHV4-34,SPINK5,ACOD1,REG3G,IFNB1,H2BC6,WFDC13,CD83,WFDC5,HLA-DR…
4548	GOBP_NUCLEAR_ENVELOPE_ORGANIZATION	0.219947	0.578213	0.983854	1	57	56	SUN3,CHMP4C,PRKCB,GPER1,CHMP1B,CHMP5
1765	GOBP_EXOCYTOSIS	0.362128	1.04751	0.336	0.970497	360	349	CPLX4,BTK,PLA2G3,FGR,SYT17,SYK,SPI1,CCR1,CCL3,ZP4,CLNK,TRIM72,IL13,HMOX1,NR4A3,PTGDR,GCGR,NLRP5,SYT4,SYT8,SLC17A9,SYT10,IL1RAPL1,GATA1,HTR2A,UNC13C,PLEK,CD177,CRHBP,EQTN,STX3,IL13RA2,KLRC2,CSPG5,CACNA1H,CPLX1,SYTL1,PRKCB,HTR1B,RIMS1,DRD2,SNCA,NKG7,P2RY1,RIMS4,LGALS9,SDCBP,RIMS2,RAB27B,FGA,NCKAP1L,PTGDS,CLTRN,VAMP8,EXOC3L4,CEACAM1,CDK5R2,PIK3CG,SYT16,ITGB2,SYT7,SYT5,STXBP6,RASGRP1,ITGAM,CACNA1I,RA…
4200	GOBP_POST_GOLGI_VESICLE_MEDIATED_TRANSPORT	-0.0890251	-0.374016	0.940717	1	106	105	CLN3,VPS54,RBSN,SPTBN1,EXOC1L,VAMP2,MYO5A,VPS13A,CORO7,MACF1,AP2A1,DNM2,GGA3,GGA1,GBF1,RNF215,AP3S2,NSF,OSBPL5,DOP1A,LLGL1,CCDC22,AP1G2,PKDCC,AP4M1,CSK,VPS52,ARFRP1,BBS1,EHD3
2376	GOBP_NUCLEAR_PORE_ORGANIZATION	-0.348094	-0.957035	0.507692	1	14	14	NUP35,SEH1L,TMEM170A,NUP153,NUP54,NUP107,NUP98,TPR,AHCTF1,NUP133,NUP93,NDC1,NUP205
1015	GOBP_REGULATION_OF_SMOOTH_MUSCLE_CONTRACTION	0.451567	1.1966	0.175719	0.882051	65	59	GHSR,PTGS2,SPX,CHRM3,NMUR2,RGS2,OXT,ATP1A2,ADRA2B,GPER1,EDN1,CNN1,CALCRL,NPNT,SOD1,ATP2B1,GUCY1A1,P2RX1,ABAT,MYOCD,TACR3,PRKG1
1322	GOBP_INNER_MITOCHONDRIAL_MEMBRANE_ORGANIZATION	-0.311631	-1.10759	0.242718	0.932243	40	40	GHITM,ROMO1,CHCHD3,APOO,MICOS13,OMA1,TIMM10,MTX2,TMEM11,APOOL,HSPA9,TIMM8A,CHCHD6,TIMM8B,IMMT,CIBAR1,UQCC3,MAIP1,ADCK1,TIMM10B,TRMT10B,NDUFA13,OPA1,AFG3L2,SAMM50,TIMM9,MTX3,TIMM29,AGK,TIMM22,MYC,TIMM13,TOMM70,LETM1,DNAJC11,MICOS10,MTX1,CHCHD10,TAFAZZIN
4442	GOBP_ENDOPLASMIC_RETICULUM_TO_GOLGI_VESICLE_MEDIATED_TRANSPORT	0.244481	0.684441	0.973843	1	136	133	CTAGE1,YIPF7,CTAGE15,GOLT1A,INSIG1,TRAPPC3L,CTAGE3P,SORL1,LMAN1L,BET1,SEC22B,KDELR3,CTAGE4,SEC24A,TRAPPC2B,GAS1,RAB29,ARF4,USO1,TRAPPC6A,YIPF5,VAMP7,TFG,RAB2A,SAR1A,SCFD1,TRAPPC3,TRAPPC2L,TMED7,IER3IP1,COG3,WHAMM,CNIH4,COPB1,TMED3,TMED5,ERGIC2,STX5,RNF139,RAB1A,STX17,BCAP31,YIF1B,SEC31A,LMAN1
1421	GOBP_SMOOTH_MUSCLE_CONTRACTION	0.404515	1.12255	0.264766	0.947041	112	102	GHSR,PTGER3,PTGS2,ACTA2,EDNRB,SPX,CHRM3,NMUR2,RGS2,HTR2A,OXT,P2RX2,ATP1A2,ADRA2B,GPER1,EDN1,DRD2,CNN1,CALCRL,NPNT,CHRNB2,SOD1,ATP2B1,SULF1,GUCY1A1,COMP,P2RX1,ABAT,MYOCD,TACR3,TBX3,AGT,PRKG1,PIK3C2A
1683	GOBP_PHAGOCYTOSIS	0.369904	1.05755	0.31968	0.968237	305	246	SPACA3,FGR,ELMO1,ELANE,SYK,MARCO,LEP,IGHG4,COLEC10,FCGR1A,TAFA4,VAV3,PRTN3,FPR2,COLEC12,APOA1,IGHV2-26,AZU1,IGHE,MIR181B1,TNF,NOD2,RHOH,IGHV2-5,C2,XKR9,ICAM3,IGHV3-23,SIRPG,TLR2,IGHV4-34,SLAMF1,NCF2,FCN1,P2RY6,IGHA1,CD36,ADGRB1,ITGAL,CCL2,IL1B,NCKAP1L,TLR4,MSR1,VAV1,LEPR,CRYBA1,ITGB2,SYT7,RAB39A,C4BPA,CD14,ITGAM,PYCARD,LDLR,IGHV3-15,PLSCR1,SIRPB1,SOD1,ARL8B,RAB7A,ANXA3,ITGB3,F2RL1,PTX3,RARA,SNX3,…
1378	GOBP_COMPLEMENT_ACTIVATION_ALTERNATIVE_PATHWAY	0.55443	1.19896	0.254027	0.938729	18	14	CFHR5,C9,CFB,CFP,CFH,C8B,CR2,CFD,CR1,C8G
4450	GOBP_VESICLE_TARGETING	0.228038	0.58555	0.974614	1	43	42	IRAG2,LINC00869,AP1M2,WIPI1,ARFGAP3,TBC1D23,STARD3NL,FAM91A1,TFG,PSEN1,SAR1A,SNAP23,AP1AR
4858	GOBP_VESICLE_BUDDING_FROM_MEMBRANE	0.15238	0.405447	1	1	64	62	CHMP4C,INSIG1,CHMP5,SEC24A,RILP,RAB7A,PRKN,SNX3,ARFGAP3,P2RX7
2329	GOBP_ACTIVATION_OF_CYSTEINE_TYPE_ENDOPEPTIDASE_ACTIVITY_INVOLVED_IN_APOPTOTIC_PROCESS	0.367711	1.00408	0.495356	1	81	80	CASP12,FASLG,TNF,LCK,EGLN3,CASP5,TNFSF15,CASP1,BCL2L10,SNCA,SLC22A2,PPARG,CASP4,CRADD,RPS27L,SLC1A1,PYCARD,COL4A3,BEX3,EIF2AK3,PMAIP1,CASP10,P2RX1,BBC3,CYCS,CTSH,HSPE1,FAM162A,NKX3-1,ST20,CASP9
1114	GOBP_NUCLEOLUS_ORGANIZATION	-0.420844	-1.21009	0.197802	0.901893	16	16	RRP8,NOLC1,BAZ2A,SIRT2,EMG1,PHF8,DDX11,BEND3,POLR1B,MACROH2A1,PHF2,SUV39H1
2534	GOBP_PLASMA_MEMBRANE_ORGANIZATION	0.348686	0.979522	0.547094	1	156	145	SPACA3,TMEM95,TRIM72,CAV3,FASLG,FOLR1,LYZL6,FOLR3,TGFB2,CHMP4C,SLC4A1,DMKN,XKR9,EQTN,PLSCR2,SPESP1,NDRG1,FA2H,FER1L4,ADAM2,CD9,ANK2,CHMP1B,FER1L6,TLCD2,SYT7,CHMP5,ATG9B,UGCG,PLSCR1,SOD1,ANK3,ARL8B,CXCR4,ROPN1B,TLCD1,CHMP2B,SNX9,IZUMO1,LYZL4,AR,SERP1,P2RX7,CAVIN2
4802	GOBP_ENDOSOME_ORGANIZATION	0.196144	0.537468	0.998972	1	85	84	HOOK1,FASLG,CHMP4C,SQSTM1,SNX10,CHMP1B,ALS2CL,CHMP5,PLEKHF1,RILP,RAB7A,AQP11,CHMP2B,PRKN,SNX3
798	GOBP_STRIATED_MUSCLE_CONTRACTION	0.415528	1.17282	0.122244	0.780241	178	162	KCNJ5,SCN4A,SCN3B,CAV3,KBTBD13,MYBPH,NR4A1,CASQ2,KCNE3,LMOD3,ZC3H12A,CHRNA1,TNF,RGS2,GJA5,SCN1A,MYBPC3,DTNA,KCND3,STC1,CTNNA3,ATP1A2,RCSD1,CASQ1,NEDD4L,GJA1,KCNJ2,SGCD,CLIC2,NOS1,TRPV4,KCNE5,ANK2,DSC2,MYH8,PIK3CG,KCNE2,ARG2,UCN,RYR2,KCNE1,TMEM38B,TNNT1,SCN4B,TNNC2,KCNQ1,PKP2,CACNA1G,MAP2K6,CXCR4,STAC,KCNN2,PLN,GSTO1,MYH6,P2RX4,DMD,MYL3,TMEM38A,FGF12,SUMO1,C12orf57,CAMK2D,CALM2,TCAP,HCN4,PDE4D,TNN…
272	GOBP_CELLULAR_DEFENSE_RESPONSE	0.566098	1.46195	0.0176394	0.33014	54	43	NCR1,NCF1,MNDA,ITK,GNLY,IL33,C5AR1,LY96,IL1RL2,CD5L,CCR5,FCMR,CCR3,KLRC2,DCDC2,NCF2,CD300C,PRF1,LSP1
4553	GOBP_PROTEIN_CATABOLIC_PROCESS_IN_THE_VACUOLE	0.235236	0.545647	0.98467	1	23	22	MGAT3,GBA,LDLR,LAMP2,CCDC115,BLOC1S2,CPA2,TMEM106B
4716	GOBP_MICROTUBULE_DEPOLYMERIZATION	0.19327	0.500671	0.995609	1	47	45	STMND1,STMN4,TRIM54,TRPV4
4540	GOBP_ACTIN_FILAMENT_ORGANIZATION	0.271875	0.789776	0.983017	1	449	437	GHSR,CSF3,ELMO1,CTNNA2,ARHGEF15,LCP1,PLA2G1B,ESPNL,CAV3,NLRP5,KASH5,KBTBD13,NPHS1,RND3,SERPINF2,APOA1,GPR65,ANG,CCR7,LMOD3,SORBS2,XIRP2,CCL26,CASS4,RHOH,CCL24,FSCN3,GAS2L2,LMOD1,SYNPO2L,MYOC,TACSTD2,PLEK,CRACD,DIAPH2,ARHGAP40,KHDC3L,MYO1A,CTNNA3,ACTA1,IQANK1,TMSB4X,ELN,FHDC1,TF,LMOD2,IQGAP2,RND1,TRPV4,CDC42EP5,OOEP,VIL1,RGCC,NCKAP1L,DNAI3,TMSB15A,AVIL,CYRIA,LIMA1,CALD1,FRMD7,AIF1L,FSCN2,SYNPO2
2921	GOBP_VACUOLAR_ACIDIFICATION	0.376716	0.886499	0.646784	1	24	24	ATP6V0D2,ATP6V0E1,ATP6V0A4,CLIC4,GRN,CCDC115,TMEM106B,ATP6V1H,PPT1,ATP6AP2,CLN5
1040	GOBP_GOLGI_TO_VACUOLE_TRANSPORT	-0.397297	-1.20454	0.181287	0.887547	20	20	CLN3,VPS54,RBSN,RNF215,AP3S2,AP1G2,AP4M1,VPS52,EHD3
892	GOBP_SYNCYTIUM_FORMATION	0.464058	1.22771	0.142857	0.812834	63	58	DCSTAMP,GCM1,TNFSF14,CAV3,NPHS1,GDF15,OCSTAMP,WNT1,ADAMTS5,KCNH1,CACNA1H,ERVH48-1,NOS1,ADGRB1,CD9,ERVFRD-1,CCNG1,CD53,CXCL9,ERVW-1
3644	GOBP_LYSOSOMAL_LUMEN_ACIDIFICATION	0.351966	0.726121	0.828229	1	11	11	CCDC115,TMEM106B,PPT1,ATP6AP2,CLN5,TMEM9,TMEM199,SNAPIN,CLN3,CLN6
132	GOBP_ACUTE_PHASE_RESPONSE	0.628742	1.57986	0.00401459	0.154034	48	37	PTGER3,PTGS2,HP,IL22,IL6,SAA2,HAMP,PTGES,EDNRB,ORM2,SERPINF2,TNF,IL1A,SAA1,REG3G,TNFSF11,CEBPB,IL1B,A2M,F8,PLSCR1,IL6R,SERPINA1
3682	GOBP_PEROXISOME_ORGANIZATION	-0.236582	-0.822135	0.837398	1	36	35	ABCD1,ABCD4,PEX26,MAVS,PEX14,PEX5,LONP2,PEX5L,PJVK,SEC16B,PEX11B
4862	GOBP_VACUOLAR_TRANSPORT	0.186509	0.52485	1	1	156	152	CACNG5,ATP6V0D2,HOOK1,CHMP4C,SORL1,NPC1,CHMP1B,CHMP5,LAMP2,RILP,M6PR,ARL8B,RAB7A,CHMP2B,PRKN,SNX16,RAB7B,DTX3L,PLEKHM1,NEDD4,GRN,PSAP,IGF2R,CACNG2,GNPTAB,CLU,PINK1,SCYL2,LAMP1,TMEM106B,VAMP7,AP3S1,C9orf72,ATG14,NDFIP2,VPS18,GCC2,VTA1,STX8
139	GOBP_MITOTIC_CHROMOSOME_CONDENSATION	-0.602779	-1.78448	0.00444594	0.162467	19	19	NCAPG,AKAP8,SMC4,NUSAP1,BAZ1B,KMT5A,TTN,TENT4A,NCAPH,NCAPH2,NCAPD3,NCAPD2,PLK1
3547	GOBP_COPPER_ION_TRANSPORT	0.345346	0.760279	0.804878	1	16	16	CP,STEAP4,SLC31A1,COX17,HEPH,STEAP2,SLC31A2,SLC11A2
3084	GOBP_RESPONSE_TO_STEROL_DEPLETION	0.384388	0.862101	0.690276	1	18	18	NPC1L1,INSIG1,PIP4P1,INSIG2,SREBF2
3848	GOBP_GOLGI_ORGANIZATION	0.291961	0.825082	0.873874	1	161	160	GOLGA8G,GOLGA6A,GOLGA8S,GOLGA6B,HOOK1,YIPF7,GOLGA6C,GOLGA8CP,GOLGA6D,ATP8B4,FHDC1,GOLGA8DP,LMAN1L,BET1,SEC22B,OPTN,PLK5,BLZF1
4860	GOBP_MITOCHONDRIAL_MEMBRANE_ORGANIZATION	0.146254	0.406915	1	1	116	110	EYA2,SLC25A31,BNIP3,SNCA,TMEM14A,GZMB,HK2,CAMK2A,PMAIP1,BNIP3L,BBC3,ALKBH7,PPIF,TMEM102,BLOC1S2,PINK1,BCL2L11,GCLC,ATF2,MAPK8,MOAP1,GHITM,ATP5IF1,HSPA4,ROMO1,CHCHD3,APOO,MICOS13,HEBP2,OMA1,TIMM10,NAIF1
257	GOBP_MICROTUBULE_NUCLEATION	-0.444082	-1.51582	0.0146645	0.290893	35	34	ARHGEF7,RANBP9,TPPP,CLASP2,GOLGA2,PAK1,TUBGCP4,HSPA1B,CSNK1D,TUBGCP5,GIT1,CLASP1,NIN,TUBGCP3,TPX2,MECP2,EML2,CEP192,TUBG1,DCTN1,CCDC57,NDE1,CKAP5,TUBGCP2,TUBGCP6,TUBG2
2216	GOBP_HYPOTONIC_RESPONSE	0.496455	1.02421	0.460719	1	11	11	AQP5,TRPV4
864	GOBP_REGULATION_OF_STRIATED_MUSCLE_CONTRACTION	0.440895	1.21217	0.135246	0.798013	96	87	SCN4A,CAV3,KBTBD13,MYBPH,NR4A1,CASQ2,ZC3H12A,RGS2,GJA5,MYBPC3,STC1,CTNNA3,ATP1A2,CASQ1,KCNJ2,CLIC2,NOS1,TRPV4,ANK2,DSC2,PIK3CG,UCN,RYR2,TMEM38B,KCNQ1,PKP2,PLN,GSTO1,P2RX4,DMD,MYL3,TMEM38A,SUMO1,C12orf57,CAMK2D,CALM2,HCN4,PDE4D,TNNI1
4724	GOBP_SPINDLE_ORGANIZATION	0.220573	0.627629	0.996	1	208	208	GOLGA8G,GOLGA6A,GOLGA8S,GOLGA6B,KASH5,MOS,GOLGA6C,GOLGA8CP,CHMP4C,TOGARAM2,TUBB8
2957	GOBP_ER_NUCLEUS_SIGNALING_PATHWAY	0.344804	0.893225	0.657519	1	45	45	AGR2,DDIT3,INSIG1,PPP1R15A,HSPA5,NFE2L2,EIF2AK3,INSIG2,SELENOS,SREBF2,ATF4,BCL2L11,TMCO1,PPP1R15B,SPRING1,ZBTB7B,ATF6,EIF2A
4031	GOBP_SISTER_CHROMATID_COHESION	-0.204076	-0.767226	0.911765	1	63	57	HDAC8,SFPQ,NAA10,BUB1,RB1,CHTF8,CTCF,HASPIN,POGZ,RAD21,DDX11,KIF22,PHB2,PPP2R1A,MAU2,REC8,HORMAD1,MACROH2A1,TENT4A,BUB1B,SLF2,CDC20,STAG3,SMC1A,ESPL1,PLK1
4863	GOBP_MITOTIC_METAPHASE_PLATE_CONGRESSION	-0.16674	-0.614275	1	1	53	53	KIF22,NUDC,CENPE,KIFC1,CHMP6,HNRNPU,KIF14,KIF2C,VPS4A,AURKB,SPDL1,CDCA8,RRS1,PSRC1,EML3
4864	GOBP_MITOTIC_CELL_CYCLE_CHECKPOINT_SIGNALING	-0.148785	-0.686529	1	1	130	128	PIDD1,CDK5RAP3,FANCD2,KNTC1,BUB1B,HMGA2,VPS4A,PRKDC,CCND1,AURKB,CDK5RAP2,BRSK1,PABIR1,SPDL1,MUS81,MUC1,TAOK2,GTSE1,EME2,CDKN1B,INTS3,FZR1,PLK1,PRAP1
3016	GOBP_MITOTIC_SPINDLE_ORGANIZATION	-0.225521	-1.04415	0.67324	1	126	126	TPX2,NUDC,BORA,TACC3,FLNA,MECP2,CENPE,KIF11,KIFC1,CEP192,CHMP6,HNRNPU,WRAP73,TUBG1,PRC1,DYNC1H1,POLDIP2,PTPA,KIF23,DCTN1,KIF15,WDR62,PCNT,PKD1,SUN2,KIF4A,AURKB,CKAP5,MYBL2,CDC20,NUMA1,TBCE,AAAS,FSD1,PARP3,TACC2,KIF4B,PSRC1,SMC1A,TUBG2,EML3,EML1,PLK1
4400	GOBP_MITOTIC_SISTER_CHROMATID_COHESION	-0.203831	-0.667057	0.969697	1	28	28	NAA10,RB1,CHTF8,HASPIN,POGZ,RAD21,MAU2,REC8,MACROH2A1,SLF2,CDC20,SMC1A
4861	GOBP_ENDOPLASMIC_RETICULUM_ORGANIZATION	0.180618	0.497405	1	1	90	88	SPTSSB,CASQ1,LMAN1L,GRAMD2A,TRAM1,TMEM38B,EIF2AK3,EMC3,TRDN,REEP1,TMEM38A,VCPIP1,GET4,EMC7,ATL1,CERT1,RTN4,CAMLG,REEP6,RTN3,TRAM1L1,GET1,REEP5,GET3,RAB18,SEC31A,LMAN1
4104	GOBP_MICROTUBULE_BASED_MOVEMENT	0.293268	0.849632	0.924076	1	393	370	PLA2G3,LDHC,TEX101,IQCF1,TTLL8,BICDL2,NEFL,DNAI2,ATP1A4,KIF12,ROPN1,ZBBX,EPPIN,CATSPER4,CATSPERD,GAS2L2,DNAI1,HYDIN,DNAH2,DNAAF6,TTLL6,GAS8,CFAP97D1,RSPH6A,MGARP,GAPDHS,ADCY10,MAP2,BICDL1,CFAP61,SYBU,DRC1,CFAP53,CFAP251,KIF26B,TEKT2,CFAP65,KIF6,TMEM108,TEKT3,KIF1A,RAB27B,CFAP43,DNAI3,TCTE1,KIF17,CFAP221,ARMCX3,DNAH14,SLC9C1,ENO4,TRIM46,SLC9B1,MEIG1,RASGRP1,CACNA1I,DAW1,DNAI4,RSPH9,DYNLT3,TEKT1,DN…
443	GOBP_MUSCLE_CONTRACTION	0.408711	1.17852	0.053	0.609154	349	322	GHSR,TRIM63,PTGER3,KCNJ5,CHRNG,PTGS2,SCN4A,SCN3B,ACTA2,MYLPF,CAV3,KBTBD13,EDNRB,MYBPH,NR4A1,SPX,CASQ2,KCNE3,LMOD3,ZC3H12A,CHRNA1,MYBPC1,CHRM3,NMUR2,TNF,RGS2,HTR2A,OXT,GJA5,P2RX2,LMOD1,SCN1A,MYOT,MYBPC3,DTNA,KCND3,STC1,CTNNA3,ATP1A2,RCSD1,CASQ1,ACTA1,NEDD4L,GJA1,KCNJ2,ADRA2B,CRYAB,CLCN1,ANKRD2,CACNA1H,SCN7A,GPER1,EDN1,SGCD,MYH13,GLRA1,DRD2,CLIC2,LMOD2,NOS1,TRPV4,CNN1,CALCRL,SNTB1,KCNE5,ANK2,DSC2,N…
4866	GOBP_REGULATION_OF_EXIT_FROM_MITOSIS	0.176353	0.390421	1	1	18	17	CDKN1C,RGCC,MAD2L1BP,NPM2,CDC14A
2207	GOBP_RESPONSE_TO_OSMOTIC_STRESS	0.374617	1.02293	0.458204	1	80	80	PTGS2,AQP5,SST,AQP9,TNF,MAP7,OXT,RCSD1,CLDN1,ERRFI1,AKR1B1,TLR3,TRPV4,SLC9A4,PAPPA2
4859	GOBP_NUCLEUS_ORGANIZATION	0.114999	0.32218	1	1	141	135	WBP2NL,SUN3,IRAG2,CHMP4C,DYRK3,PRKCB,GPER1,PIWIL1
3815	GOBP_MALE_MEIOTIC_NUCLEAR_DIVISION	-0.222937	-0.813751	0.865169	1	51	46	BRDT,BTBD18,DDX4,ASZ1
3050	GOBP_HOMOLOGOUS_CHROMOSOME_PAIRING_AT_MEIOSIS	0.337607	0.88153	0.683243	1	53	51	SYCE3,RNF212B,KASH5,TEX15,C14orf39,SPO11,MAEL
4500	GOBP_VACUOLE_ORGANIZATION	0.24429	0.692801	0.98002	1	188	181	HOOK1,NUPR1,NDP,TASL,GABARAPL1,ATP10B,MAP1LC3B2,CLVS2,GABARAP,WIPI1,CLVS1,MAP1LC3B,HEXB,SEC22B,SYT7,SYNPO2,SMCR8,RAB39A,ATG9B,GBA,RB1CC1,ARL8B,RAB7A,ATG12,CHMP2B,RAB7B,TP53INP1,IFT20,GRN,ATG5,P2RX7,ADPRH,CCDC115,RNF5,ATG101,ABCA1,GABARAPL2,GNPTAB,SNX30,PINK1,TMEM106B,TMEM39A,PIP4K2C,TP53INP2,C9orf72,ATG14,VPS18,RAB5A,RAB43,ATF2,MOAP1,PSEN1,TBC1D12,SCFD1,LAMTOR1,PPT1,FEZ1,ATP6AP2,TMEM41B,CLN5,MYO7…
2112	GOBP_FEMALE_MEIOSIS_I	-0.382909	-1.02423	0.430435	1	13	12	AURKA,CCNB2,HSF2BP,FBXO5,BRME1,CDC25B
2358	GOBP_MALE_MEIOSIS_I	-0.296249	-0.953476	0.503497	1	28	26	BRDT,BTBD18,DDX4
4071	GOBP_CYTOPLASM_ORGANIZATION	-0.245237	-0.674244	0.917949	1	16	14	FOSL1,TDRD10
839	GOBP_HETEROPHILIC_CELL_CELL_ADHESION_VIA_PLASMA_MEMBRANE_CELL_ADHESION_MOLECULES	0.49924	1.28194	0.131347	0.795238	47	42	CRTAM,PTPRD,GRID2,CEACAM8,IL1RAPL1,AMIGO3,ICAM1,SELP,CD6,CD209,CXADR,ITGAL,AMIGO1,AMIGO2
2293	GOBP_ADENYLATE_CYCLASE_ACTIVATING_G_PROTEIN_COUPLED_RECEPTOR_SIGNALING_PATHWAY	0.360845	1.01094	0.483903	1	155	135	PTGER3,GCG,LHCGR,ADGRG3,MC2R,GPHA2,LGR5,RXFP2,ADCY8,ADGRG7,GCGR,GPR65,ADRB3,LPAR3,ADCYAP1,ADCY4,GPR101,CNR2,ADM,ADGRG4,ADM2,ADRA2B,GPER1,DRD2,IAPP,ADGRB1,CALCRL,ARRDC3,MC5R,MRAP2,CXCL9,CALCB,ADGRE1,RXFP1,ADGRE2,GPR62,MC4R
2034	GOBP_NEURON_CELL_CELL_ADHESION	0.475368	1.05239	0.410256	1	17	17	TNR,NLGN3,CNTN4,RET,NRXN1,NLGN4X,NCAM2
4725	GOBP_CELL_MATRIX_ADHESION	0.222072	0.633794	0.996004	1	236	228	TNN,LYVE1,CD96,ECM2,SKAP1,HOXD3,CCR7,SIGLEC1,ITGB8,ADAMTS9,MYOC,ITGB7,FBLN5,ITGB6,ITGAX,VEGFA,BCL6,MMP12,SEMA3E,OTOA,STRC,CD36,HRG,ITGAL,FREM1,MYF5,EPDR1,FGA,ITGAD,MUC4,NPNT,VTN,ITGB2,CSF1,GREM1,ITGAM,CD63,ADAMTS12,MSLNL,TECTA,ONECUT2,STRCP1,HPSE,ONECUT1,ITGB3
764	GOBP_NUCLEAR_MIGRATION	-0.431722	-1.30422	0.112994	0.753981	21	21	DOCK7,SUN1,SYNE2,PAFAH1B1,HOOK3,NUDC,DYNC1H1,DCTN1,SUN2,TMEM201,SYNE3,FHOD1
4867	GOBP_ESTABLISHMENT_OR_MAINTENANCE_OF_CELL_POLARITY	0.197013	0.562252	1	1	221	218	CRTAM,CCL4,MOS,RND3,SFRP5,CCR7,MAP7,RHOH,FSCN3,FOXJ1,LAMA1,ANKFN1,GJA1,RND1,CD3G,KIF26B,SPRY1,OOEP,NCKAP1L
1508	GOBP_CELLULAR_RESPONSE_TO_NITROGEN_STARVATION	0.577	1.1606	0.282787	0.955313	12	10	GABARAPL1,MAP1LC3B2,GABARAP,MAP1LC3B,ATG5,GABARAPL2
4868	GOBP_NEGATIVE_REGULATION_OF_EPIDERMAL_GROWTH_FACTOR_ACTIVATED_RECEPTOR_ACTIVITY	0.16373	0.349986	1	1	14	13	ERRFI1,CBLB,SNX6,PSEN1
3420	GOBP_ESTABLISHMENT_OF_TISSUE_POLARITY	-0.224633	-0.882486	0.772727	1	72	72	DLG3,ZNRF3,FZD1,GPC6,SFRP1,WDR1,TIAM1,RYK,CELSR2,ARHGEF19,MKS1,DVL3,NPHP1,ROR1,PTK7,BRSK1,FZD6,FZD2,BRSK2,FUZ,WNT7A,SAPCD2,SMURF2,MED12,DVL1,ERBB4,CTHRC1,FOXF2
59	GOBP_LEUKOCYTE_CELL_CELL_ADHESION	0.455266	1.31642	0.000682336	0.0588128	381	348	CRTAM,IFNA2,SASH3,ELANE,SYK,XCL1,ZP4,IL10,EGR3,GPNMB,DPP4,PLA2G2D,LEP,CLECL1,OLR1,CD1D,IL6,IL36B,TNFSF14,NR4A3,CD86,LGALS9C,IGF2,HLA-DQA1,PTPN6,SELPLG,SKAP1,CCR7,ZC3H12A,IL21,ICOS,BMP7,IFNL1,TNF,NOD2,IL23R,RHOH,IL1RL2,LCK,CD28,PRKCQ,ICAM1,IL1A,IDO1,LGALS9B,CD177,FOXJ1,APOA4,HHLA2,MAP3K8,ITGB7,SELP,KLRK1,TIGIT,SIRPG,CD6,CD55,HLA-DMB,CD209,SLAMF1,LAX1,IFNB1,RAG1,BCL6,IL18,CD83,TNFSF13B,PIK3R6,IGF1,…
2318	GOBP_SMAD_PROTEIN_COMPLEX_ASSEMBLY	-0.36067	-0.978078	0.492891	1	13	13	SMAD3,PARP1,TGFB1,SMAD6
1306	GOBP_REGULATION_OF_EPIDERMAL_GROWTH_FACTOR_ACTIVATED_RECEPTOR_ACTIVITY	0.487752	1.18309	0.24023	0.932243	30	29	NCF1,AREG,EREG,EGF,ERRFI1,EPGN,BTC,HBEGF,CBLB
2278	GOBP_GLUTAMATE_RECEPTOR_SIGNALING_PATHWAY	0.387746	1.01038	0.480477	1	52	49	GRM3,GRIK3,GRM1,GRID2,GRIA4,NECAB2,CPEB4,GRM5,GRIN2B,GRIA2,GRM6,SLC1A1
2749	GOBP_ACTIVATION_OF_TRANSMEMBRANE_RECEPTOR_PROTEIN_TYROSINE_KINASE_ACTIVITY	0.424061	0.917036	0.600991	1	14	14	ANGPT1,EGF,NRG3,GREM1
1707	GOBP_G_PROTEIN_COUPLED_GLUTAMATE_RECEPTOR_SIGNALING_PATHWAY	0.519	1.12234	0.324659	0.969065	15	14	GRM3,GRIK3,GRM1
787	GOBP_RECEPTOR_GUANYLYL_CYCLASE_SIGNALING_PATHWAY	0.66189	1.33135	0.118852	0.769898	10	10	GUCY2C,NPPB,GUCY2F,GUCY2D
4659	GOBP_LYSOSOMAL_TRANSPORT	0.215923	0.601732	0.991935	1	122	119	CACNG5,HOOK1,CHMP4C,SORL1,NPC1,CHMP1B,CHMP5,LAMP2,RILP,M6PR,ARL8B,RAB7A,CHMP2B,PRKN,SNX16,RAB7B,DTX3L,PLEKHM1,NEDD4,GRN,PSAP,IGF2R,CACNG2,GNPTAB,CLU,PINK1,SCYL2,LAMP1,TMEM106B,VAMP7,C9orf72,ATG14,VPS18,GCC2,STX8
1518	GOBP_HOMOPHILIC_CELL_ADHESION_VIA_PLASMA_MEMBRANE_ADHESION_MOLECULES	0.387074	1.09024	0.285285	0.957381	170	155	DSG3,PCDHA11,CDH16,PCDHA6,PCDHA10,PTPRR,CNTN6,CDH23,PCDHA5,DSCAM,PCDHA13,IGFN1,MYOT,CDH12,PCDHA4,ROBO2,PCDH10,ROBO4,PCDHA2,CNTN4,CDH3,AMIGO1,CEACAM1,DSC2,AMIGO2,CDH17,CDH9,PCDHB4,PCDHA3,PCDHGA4,RET,CNTN2,MPZL2,PCDH1,PCDHGB3,CDH18,CLSTN2,CELSR1,PCDH19,CDH15,PCDHGA5,CDHR5,PCDHA7,PCDHA12,PCDH11X,PCDHB2,PCDHGB1,IGSF9,CDH26,PCDHAC2,NEXN,CDHR3,PCDHGA2,PCDHGB2,MYPN,CDH10,FAT2,DSG1
1416	GOBP_PROTEIN_KINASE_C_ACTIVATING_G_PROTEIN_COUPLED_RECEPTOR_SIGNALING_PATHWAY	0.493925	1.17783	0.264261	0.947041	27	26	CHRM1,AZU1,DGKK,HTR1B,EDN1,GRM5,DGKI,DGKB
2943	GOBP_CELL_CELL_JUNCTION_ASSEMBLY	0.332054	0.92943	0.654234	1	150	134	APLNR,ILDR1,CLDN6,CLDN19,PKP1,TNF,GJA5,CDH12,SNAI1,FRMPD2,MARVELD2,CLDN1,CLDN7,GJA1,UGT8,TRPV4,GRHL2,IL1B,NR1H4,CNTNAP2,CD9,ANK2,FLCN,CLDN18,CLDN16,PARD6B,CLDN5,CDH9,WNT11,CLDN3,CDH18,MPP7,OCLN
2787	GOBP_NEGATIVE_REGULATION_OF_CELL_ADHESION	0.336055	0.965099	0.613387	1	305	273	CRTAM,IFNA2,BMP2,SPI1,XCL1,IL10,GPNMB,PLA2G2D,ARHGDIG,ADAMTS18,CD86,LGALS9C,IL1RN,PTPN6,APOA1,MUC21,DSCAM,ZC3H12A,ANGPT1,IFNL1,WNT1,IDO1,MYOC,LGALS9B,TACSTD2,FOXJ1,PLXNA4,TNR,TIGIT,VEGFA,LAX1,IFNB1,BCL6,MMP12,SEMA3E,HLA-DRB1,CEBPB,IL2RA,GBP1,RND1,TRPV4,IL4I1,LGALS9,HRG,KLF4,RGCC,NCKAP1L,CD9,CEACAM1,PELI1,VTCN1,ADTRP,NRARP,RAG2,C1QTNF1,ARG2,TBX21,IL20RB,CBLB,ILDR2,ANGPT2,CD80,BMP4,LAG3,MBP,SEMA4D,…
666	GOBP_ADENYLATE_CYCLASE_MODULATING_G_PROTEIN_COUPLED_RECEPTOR_SIGNALING_PATHWAY	0.410547	1.17165	0.0959041	0.734113	244	218	CHRM1,PTGER3,GCG,MARCO,LHCGR,ADGRG3,MC2R,GPHA2,PTH2R,OPRK1,LGR5,RXFP2,GRM3,ADCY8,GNAT1,ADGRG7,GCGR,GRIK3,GRM1,FPR2,GPR65,HRH4,ADRB3,CHRM3,RGS2,LPAR3,ADCYAP1,GPR37L1,MTNR1A,ADCY4,GPR101,CNR2,ADM,ADGRG4,ADM2,HTR1F,CCR3,ADRA2B,CASR,GNAT3,MCHR1,GPER1,HTR1B,EDN1,DRD2,CRHR2,P2RY1,IAPP,ADGRB1,RIMS2,CALCRL,AVPR2,GRM5,FPR1,CHRM4,GNAT2,ARRDC3,MC5R,OPRD1
3496	GOBP_TRANSMEMBRANE_RECEPTOR_PROTEIN_SERINE_THREONINE_KINASE_SIGNALING_PATHWAY	0.315923	0.913013	0.79021	1	373	344	BMP2,AMHR2,SPI1,CILP,FOS,MIR140,SFRP2,GDF6,GDF2,IL17F,UCMA,CAV3,LEFTY1,SOST,INHBE,SFRP5,APOA1,GDF15,FOLR1,TDGF1,TGFB2,BMP7,CIDEA,EGR1,TNFAIP6,WNT1,TMEM100,GDF9,ITGB8,PSG9,HJV,CCN3,BMPR1B,FST,INHBA,WFIKKN2,ITGB6,CDKN1C,SORL1,ACVR1C,NRROS,TF,LDLRAD4,MSTN,NKX2-1,AFP,SDCBP,SPRY1,ELAPOR2,FGF9,PPARG,CITED2,CDKN2B,FLCN,NPNT,TOB1,CLDN5,INHBC,UBE2D1,GREM1,HSPA5,MSX2,CHST11,BMP4,ONECUT2,AKAP3,TFAP2B,LATS2,…
1430	GOBP_ENSHEATHMENT_OF_NEURONS	0.392439	1.10075	0.266064	0.947041	140	136	GAL3ST1,EGR2,DHH,KLK6,NCMAP,NTRK2,TNF,MAL,MYOC,GJC3,KCNJ10,RXRG,ITGAX,TLR2,UGT8,NDRG1,SOX10,FA2H,CNTN1,ID4,HEXB,CD9,AMIGO1,POU3F1,TG,ANK2,LGI4,CLDN5,PTPRZ1,MAL2,CNTN2,ARHGEF10,EIF2AK3,SOD1,MBP,ASPA,CXCR4,TSPAN2,RARA,NAB2,MPZ
1362	GOBP_ER_OVERLOAD_RESPONSE	0.572074	1.20437	0.251295	0.938612	12	12	DDIT3,HSPA5,EIF2AK3,SELENOS,BCL2L11,TMCO1,PPP1R15B
587	GOBP_PHOSPHOLIPASE_C_ACTIVATING_G_PROTEIN_COUPLED_RECEPTOR_SIGNALING_PATHWAY	0.454784	1.25896	0.0813835	0.699604	104	93	CHRM1,GPR32,PTGER3,CCKAR,LHCGR,FFAR4,OPRK1,HTR2C,GPR139,EDNRB,GRM1,FPR2,GPR65,GRP,C5AR1,NMBR,NMUR2,HTR2A,C3AR1,CASR,EDN1,DRD2,P2RY6,P2RY1,GRM5,FPR1,OPRD1,TRHR,C5AR2,AGTR1,GPR18
54	GOBP_BINDING_OF_SPERM_TO_ZONA_PELLUCIDA	0.670218	1.67889	0.000600415	0.0566837	41	36	TMPRSS12,PRSS37,TEX101,ACR,ZP4,ADAM5,PAEP,OVGP1,ZP2
3703	GOBP_FEMALE_MEIOTIC_NUCLEAR_DIVISION	-0.231824	-0.779944	0.84252	1	33	31	SYCP2,ATM,AURKA,MLH1,CCNB2,PPP2R1A,FMN2,HSF2BP,NCAPH,NCAPH2,FBXO5,TOP2A,BRME1,CDC25B,PLK1,WEE2
47	GOBP_NEUROPEPTIDE_SIGNALING_PATHWAY	0.573026	1.5713	0.000476327	0.0489188	108	85	GPR84,PPY,SSTR3,RXFP4,MC2R,PRLHR,NPPB,OPRK1,MCHR2,NPSR1,NPFFR1,RXFP3,TAC3,POMC,NPY,GPR139,GPR149,GRP,NMBR,NMUR2,ADCYAP1,NXPH2,NPY6R,GPR83,SCG5,SORCS3,NXPH3,GLRA3,MCHR1,SORL1,PYY,GLRA1,AGRP,NPBWR2
3011	GOBP_FEMALE_GAMETE_GENERATION	0.331052	0.931066	0.671672	1	158	147	PTGS2,LEP,MEIOSIN,YBX2,LGR5,KASH5,ANG,PIWIL2,GPR149,TNFAIP6,RGS2,GDF9,ADAMTS1,TUBB8,TDRD1,BMPR1B,INHBA,EREG,DIAPH2,C14orf39,BCL2L10,IGF1,EDN1,AFP,SPO11
4865	GOBP_MITOTIC_G2_DNA_DAMAGE_CHECKPOINT_SIGNALING	-0.150049	-0.521428	1	1	35	35	CDK5RAP3,HMGA2,BRSK1,TAOK2,FZR1,PLK1
211	GOBP_G_PROTEIN_COUPLED_RECEPTOR_SIGNALING_PATHWAY_COUPLED_TO_CYCLIC_NUCLEOTIDE_SECOND_MESSENGER	0.567121	1.4922	0.00972212	0.234897	67	54	CHRM1,SSTR3,MTNR1B,CCR1,LHCGR,MC2R,OR11H4,NPY,HTR2C,HRH4,ADRB3,CHRM3,HTR2A,LPAR3,MTNR1A,CNR2,HTR1F,HTR1B,CALCRL,CCL2,CHRM4,MC5R,OPRD1
1178	GOBP_G_PROTEIN_COUPLED_ACETYLCHOLINE_RECEPTOR_SIGNALING_PATHWAY	0.547399	1.21186	0.213675	0.922911	19	17	CHRM1,HRH4,CHRM3
4521	GOBP_REGULATION_OF_SISTER_CHROMATID_COHESION	-0.203772	-0.615587	0.981366	1	21	21	HDAC8,SFPQ,NAA10,BUB1,RB1,CTCF,RAD21,DDX11,MACROH2A1,SLF2,ESPL1
2878	GOBP_SPERMATID_NUCLEUS_DIFFERENTIATION	0.40097	0.88769	0.634921	1	21	17	PIWIL1,SYCP3,TBPL1,TSSK6,KDM3A,SELENOF,TMF1,CHD5,HMGB2
1936	GOBP_GERM_CELL_DEVELOPMENT	0.360872	1.03366	0.382	1	298	259	SPINK1,FAM9C,PLA2G3,SPANXB1,IQCF1,GALNTL5,MEIOSIN,HOOK1,YBX2,LGR5,DHH,DMRTB1,KASH5,PAEP,GMCL2,ROPN1,ANG,PIWIL2,GPR149,TNFAIP6,CATSPER4,CATSPERD,FSCN3,FAM9B,TUBB8,TDRD1,BMPR1B,CFAP97D1,EREG,DDX25,DIAPH2,RSPH6A,DMRTA1,C14orf39,LIN28A,IGF1,EDN1,SPO11,PIWIL1,CFAP65,OCA2,HEXB,CFAP43,PRDM1
3668	GOBP_JNK_CASCADE	0.304127	0.860948	0.835165	1	175	169	NCF1,MMP8,SFRP2,TLR7,NPHS1,GADD45G,WNT16,SERPINF2,CCR7,TNF,NOD2,IL1A,EDAR,SLAMF1,CASR,TNFSF11,TLR3,TRPV4,SH2D3C,SDCBP,GADD45B,GADD45A,CDC42EP5,IL1B,TLR4,TRAF1,ZNF622,FLT4,TPD52L1,RASGRP1,PYCARD,DUSP10,CD27,RB1CC1,ULK4,F2RL1,PRKN,PJA2,SH3RF2,STRADB,RIPK2,TGFBR3,ARHGEF6,STK3
2249	GOBP_SEROTONIN_RECEPTOR_SIGNALING_PATHWAY	0.40776	0.998881	0.472	1	40	31	CHRM1,OR11H4,HTR2C,HTR3B,HRH4,CHRM3,HTR2A,HTR3E,HTR1F,HTR1B
4649	GOBP_DOPAMINE_RECEPTOR_SIGNALING_PATHWAY	-0.19042	-0.67435	0.991736	1	40	37	GNB1,CAV2,PRMT5,GNAO1,CALY,DRD3,KLF16,FLNA,GNG2,GNAS,PALM,ADCY6,NCSTN,GNA11,PTGER1,ADCY5,DRD4,DRD1
168	GOBP_TYROSINE_PHOSPHORYLATION_OF_STAT_PROTEIN	0.535815	1.45331	0.00677748	0.20491	87	75	IFNA2,IL3,IL20,LEP,OSM,IL13,CSF2,IL6,LIF,IL24,IFNL4,IL21,IFNL1,TNF,IL23R,VEGFA,IL18,IGF1,TSLP,TNFRSF18,CSH2,TNFSF18,FLT3,IL23A,IL12A,HPX
3702	GOBP_NOTCH_SIGNALING_PATHWAY	0.305105	0.863163	0.842158	1	182	176	BMP2,HES3,TCIM,CNTN6,RIPPLY2,HOXD3,SORBS2,AGXT,TSPEAR,TGFB2,BMP7,WNT1,TMEM100,NOD2,DLX2,HES7,CCN3,SNAI1,BCL6,HEY1,ROBO2,IL2RA,POSTN,CNTN1,CHAC1,NFKBIA,NR1H4,KRT19,FOXA1,NRARP,TP63,RBM15,MAGEA1,PDCD10,DTX4,CFAP58,DNER,NOTCH2NLB,ONECUT1,NR0B2,JAG2,DLL4,PLN,ANXA4,DTX3L,NOTCH2NLA,BEND6,S1PR3,SREBF2,PSENEN,BLOC1S2,GATA5,NEURL1
1854	GOBP_I_KAPPAB_PHOSPHORYLATION	0.477489	1.08593	0.361011	0.991995	21	20	TLR7,TNF,TLR2,TLR3,TLR4
1273	GOBP_SYNAPTIC_TRANSMISSION_CHOLINERGIC	0.501565	1.19605	0.235157	0.932243	29	26	CHRNG,APOE,CHRNA1,CHRM3,CHRNA4,LAMA2,CHRNE,CHRNB2,CHRNA6,RIC3
676	GOBP_FUSION_OF_SPERM_TO_EGG_PLASMA_MEMBRANE_INVOLVED_IN_SINGLE_FERTILIZATION	0.604131	1.36778	0.0980861	0.737771	22	19	SPACA3,TMEM95,FOLR1,LYZL6,FOLR3,EQTN,SPESP1,ADAM2,CD9
4869	GOBP_SMALL_GTPASE_MEDIATED_SIGNAL_TRANSDUCTION	0.220491	0.640993	1	1	502	492	ELMO1,TRIM67,ARHGDIG,RAPGEF5,ARHGEF15,HMOX1,RRAD,KSR2,VAV3,RND3,CHN2,APOE,APOA1,GPR65,RASAL1,ARHGAP8,TGFB2,MCF2,RASGRP4,RHOH,RELN,GRAP2,SQSTM1,SYNPO2L,MYOC,CDKN1A,RAB38,ARHGAP40,RASGRF1,TAGAP,RAB33A,PREX2,SPATA13,BCL6,GABARAP,KITLG,IGF1,RRAGC,RND1,SH2D3C,FGD3,SDCBP,SPRY1,ARFGEF3,CDC42EP5,NUCB2,VAV1,FLCN,ARHGAP9,PIK3CG,SYDE2,FRMD7,DIRAS3,FGF2,NGF,CSF1,AGTR1,RASAL3,RAB39A,GPR18,ABL2,APOC3,RASGRP1,R…
2689	GOBP_ACTIVATION_OF_NF_KAPPAB_INDUCING_KINASE_ACTIVITY	0.423937	0.938536	0.583639	1	18	17	MAS1,TNFSF15,TLR3,CARD14,TNFRSF10A,TRAF4,TLR6,TNFRSF10B
2891	GOBP_ECTODERM_DEVELOPMENT	-0.298764	-0.905805	0.637427	1	22	20	ZBTB17,STX2,BMPR1A,SHH,EDA2R,NF2,VPS52,ITGA6,KRT6B
749	GOBP_EGG_ACTIVATION	0.668597	1.34484	0.110656	0.753168	10	10	ZP4,NLRP5,WBP2NL,ZP2
3872	GOBP_TRANSFORMING_GROWTH_FACTOR_BETA_RECEPTOR_SIGNALING_PATHWAY	0.295667	0.840003	0.878122	1	204	191	BMP2,AMHR2,SPI1,FOS,IL17F,CAV3,LEFTY1,APOA1,GDF15,FOLR1,TGFB2,CIDEA,WNT1,GDF9,ITGB8,PSG9,WFIKKN2,ITGB6,CDKN1C,NRROS,LDLRAD4,MSTN,NKX2-1,SDCBP,SPRY1,PPARG,CITED2,CDKN2B,FLCN,NPNT,CLDN5
134	GOBP_ACROSOME_REACTION	0.631218	1.59365	0.00412665	0.156997	40	38	SPINK1,PRSS37,ACR,ZP4,IQCF1,PLA2G10,ZP2,FAM170B,SPINK13,EQTN,PRND,SPESP1,CACNA1H,RIMS1,GLRA1,PLB1,TRIM36,SERPINA10
2839	GOBP_INTEGRIN_MEDIATED_SIGNALING_PATHWAY	0.337995	0.939518	0.625381	1	109	107	FGR,SYK,VAV3,APOA1,MPIG6B,ITGB8,ADAMTS1,PLEK,CD177,ITGB7,ITGB6,FYB1,ITGAX,ITGAL,VAV1,ITGAD,CEACAM1,ISG15,CDH17,ITGB2,TSPAN32,ITGAM,CD63,TXK,DAB2,ITGB3,ITGA1,TEC
351	GOBP_NEUROMUSCULAR_SYNAPTIC_TRANSMISSION	0.618399	1.47465	0.0360885	0.524157	28	26	CHRM1,EGR3,CHRNA1,TSPOAP1,P2RX2,DTNA
1393	GOBP_NEGATIVE_REGULATION_OF_ADENYLATE_CYCLASE_ACTIVITY	0.517711	1.1774	0.258724	0.946861	21	20	GPR87,GRM3,EDNRB,P2RY13,DRD2
199	GOBP_NITRIC_OXIDE_MEDIATED_SIGNAL_TRANSDUCTION	0.644567	1.52872	0.0087954	0.223447	27	25	SPINK1,NEUROD1,APOE,MAFA,RASD1,GUCY1A2,VEGFA,NDNF,NOS1,CD36,FPR1
1948	GOBP_I_KAPPAB_KINASE_NF_KAPPAB_SIGNALING	0.360413	1.03502	0.385614	1	288	274	BTK,TAB2,DEFB124,HMOX1,TLR7,S100B,LTF,EDNRB,FASLG,CCR7,ZC3H12A,ANGPT1,TNF,NOD2,RHOH,SQSTM1,IL1A,CARD16,TNIP3,CASP1,EDAR,TLR2,GJA1,IRAK2,TRIML2,PRKCB,EDN1,HLA-DRB1,TNFSF11,LURAP1L,TLR3,CD36,LGALS9,TRIM22,AVPR2,NFKBIA,CTH,IL1B,NR1H4,PELI2,BST2,TLR4,TRAF1,PELI1,REL,OPTN,TNFAIP3,LITAF,GPR89A,LGALS1,PYCARD,SECTM1,TRIM38,TRIM21,TNIP1,ZFAND6,BIRC3,NFKBIB,SUMO4,CASP10,STAT1,TIFA,F2RL1,RELB,PRKN,LAMTOR5,P…
4410	GOBP_BLASTODERM_SEGMENTATION	0.249873	0.579598	0.970519	1	26	22	TDGF1,TDRD1,PLD6,TBXT,FRS2,TBX3,FZD5,TDRD5,NRP2,TDRKH
3768	GOBP_TRIPARTITE_REGIONAL_SUBDIVISION	0.317835	0.712837	0.855942	1	22	18	TDGF1,TDRD1,PLD6,TBXT,FRS2,TBX3,FZD5,TDRD5,TDRKH,BASP1,TDRD7,TDRD6
4871	GOBP_RHO_PROTEIN_SIGNAL_TRANSDUCTION	0.17108	0.478858	1	1	139	134	ARHGDIG,APOE,APOA1,GPR65,SYNPO2L,MYOC,RASGRF1,BCL6,CDC42EP5,FLCN,AGTR1,GPR18,ABL2,APOC3,ARHGEF10,EPS8L3,PDCD10,CELSR1,LPAR4,MCF2L,PLEKHG7,ROPN1B,F2RL1,ARHGDIB
3688	GOBP_NEUROBLAST_PROLIFERATION	-0.214923	-0.808006	0.838235	1	61	57	SMO,SHH,PLXNB2,GLI3,WDR62,VEGFC,NDE1,CX3CR1,KDM1A,SMARCD3,ASPM,DISC1,EML1,CX3CL1,FGFR2,SIX3,TAFA3,TAFA1,HHIP
13	GOBP_SINGLE_FERTILIZATION	0.548756	1.53921	6.85908e-05	0.0254956	156	136	SPINK1,TMPRSS12,SPACA3,PRSS37,TEX101,TMEM95,ACR,ZP4,IQCF1,OR1D2,CECR2,DKKL1,ADAM5,PLA2G10,TRPC7,UMODL1,NLRP5,PAEP,FOLR1,OVGP1,LYZL6,WBP2NL,FOLR3,ZP2,FAM170B,SPINK13,IRAG2,EQTN,PRND,SPESP1,CACNA1H,RIMS1,GLRA1,GNPDA1,PLB1,HEXB,ADAM2,CD9,TRPC6,ZP1,TRIM36,SERPINA10
3791	GOBP_NEUROTRANSMITTER_SECRETION	0.293796	0.824956	0.859719	1	146	140	CPLX4,NR4A1,SYT4,SYT8,SYT10,HTR2A,MCTP1,UNC13C,STX3,CSPG5,CPLX1,PRKCB,GPER1,HTR1B,RIMS1,DRD2,SNCA,P2RY1,RIMS4,RIMS2,SYT7,SYT5,ERC2,NRXN1,CHRNA6,KCNMB4,CAMK2A,PTPRN2,MEF2C,HRH3,APBA1,RAP1A,P2RX1,CPLX2,PRKN,CNR1,STX11,UNC13A,P2RX7,ADCY1,PFN2,CACNB2,MCTP2,RAP1B,ADRA1A,VPS18,ADORA2A,RAB5A,FMR1,RPH3A,PSEN1,SNAP23,PPT1,PCLO,TACR2,PNKD,GRIK5
3388	GOBP_GASTRULATION	0.317349	0.897801	0.767233	1	190	176	OTX2,IL10,MMP8,APLNR,SFRP2,APELA,EYA2,NR4A3,IL1RN,EOMES,APOA1,PAX2,BMP7,EYA1,COL11A1,INHBA,FGF8,FOXA2,SNAI1,GJA1,DUSP2,ETS2,KLF4,TXNRD1,VTN,KDM6B,ITGB2,WNT11,HOXA11,BMP4,WNT8B,MMP15,MBP,TBXT,LAMB3,ITGB3
689	GOBP_FOREGUT_MORPHOGENESIS	-0.572183	-1.45851	0.1	0.737771	10	10	ACVR2B,NOTCH1,FOXF1,SHH,SMAD3,GATA4,SOX17
2251	GOBP_SALIVARY_GLAND_DEVELOPMENT	0.400719	1.0038	0.472665	1	36	36	FGF7,TGFB2,BMP7,TNF,FGF8,EDAR,LAMA1
4576	GOBP_SEGMENT_SPECIFICATION	0.227363	0.500539	0.986585	1	17	16	MEOX2,IRX2,MLLT3
4870	GOBP_RAS_PROTEIN_SIGNAL_TRANSDUCTION	0.205508	0.593905	1	1	348	339	ELMO1,TRIM67,ARHGDIG,RAPGEF5,KSR2,APOE,APOA1,GPR65,RASAL1,TGFB2,RASGRP4,RHOH,GRAP2,SQSTM1,SYNPO2L,MYOC,CDKN1A,RASGRF1,RAB33A,BCL6,GABARAP,KITLG,IGF1,SDCBP,SPRY1,ARFGEF3,CDC42EP5,FLCN,PIK3CG,FGF2,NGF,CSF1,AGTR1,RASAL3,RAB39A,GPR18,ABL2,APOC3,RASGRP1,RAB9A,ARHGEF10,RASGEF1B,EPS8L3,RALA,PDCD10,CELSR1,RAB39B,LPAR4,MCF2L,PLEKHG7,RAP1A,ROPN1B,PSD,F2RL1,DHCR24,PLD1,ARHGDIB,RIT1,MRAS,LRRD1
1092	GOBP_MESODERMAL_CELL_FATE_SPECIFICATION	0.59912	1.26131	0.19171	0.894997	12	12	SFRP2,EYA2,PAX2,EYA1
2802	GOBP_LACTATION	-0.260958	-0.92603	0.617647	1	44	41	SLC29A1,SLC29A2,ERBB4,NCOR2,APLN,SOCS2,XDH,CSN2
2331	GOBP_PARTURITION	0.46335	1.002	0.495663	1	15	14	CYP1A1,MAFF,EDN1,PLA2G4C,RXFP1,NODAL
1438	GOBP_HEMOSTASIS	0.377802	1.07862	0.267732	0.947041	228	220	SYK,TSPAN8,ADAMTS18,IL6,CELA2A,VAV3,APOE,SERPINF2,PTPN6,F11,MPIG6B,DGKK,GATA1,FAP,LCK,SLC4A1,PRKCQ,TFPI2,KRT1,PLEK,SAA1,SELP,FOXA2,SLC7A11,ADRA2B,KLKB1,EDN1,P2RY1,CD36,SERPINB2,SERPINC1,HRG,AVPR2,GP6,FGA,CD9,TLR4,VAV1,CEACAM1,ADTRP,PROS1,SERPINA10,PIK3CG,VTN,C1QTNF1,PLA2G4A,F13B,VWF,JMJD1C,TSPAN32,CYP4F11,F8,TXK,PLSCR1,NFE2L2,HGFAC,SERPINA1,DGKI,DGKB,F13A1,ALOX12,HPSE,COMP,ITGB3,ENPP4,ANXA5,P2RX1…
2084	GOBP_MUSCLE_ORGAN_DEVELOPMENT	0.356911	1.02745	0.423	1	333	309	BMP2,EGR3,FOS,EGR2,TRIM72,TBX1,KLHL40,LIF,MYLPF,IGF2,CAV3,NUPR1,ASB2,NPHS1,EOMES,NR4A1,VAX1,ATF3,MYOZ2,LMOD3,CHRNA1,ANKRD33,TGFB2,EGR1,XIRP2,ANKRD1,DMRTA2,P2RX2,METTL21C,UNC45B,MEOX2,KLF5,MYBPC3,COL11A1,ALX4,RXRG,FGF8,CASQ1,ACTA1,MAFF,GJA1,TCF21,HDAC9,CRYAB,ARID5B,TLL2,ANKRD2,CACNA1H,IGF1,ELN,SGCD,TAGLN,MSTN,WNT2,XBP1,ADGRB1,MKX,VGLL2,MYF5,CITED2,POPDC2,PAX5,SIX4,LAMA2,SOX6,HLF,RCAN1,RYR2,MYOZ1,H…
4872	GOBP_REGULATION_OF_MITOTIC_CELL_CYCLE	0.169338	0.49204	1	1	480	442	IL10,GPNMB,IGF2,CCDC8,PTPN6,RPRM,BMP7,TNF,CHMP4C,CD28,ADAMTS1,IL1A,MIR193A,INHBA,EREG,CDKN1A,FGF8,EGF,CYP1A1,CDKN1C,BCL6,IGF1,EDN1,HECW2,BRINP2,ASNS,SDCBP,MYO16,KLF4,CCL2,HYAL1,EPGN,IL1B,RGCC,THAP1,FOXA1,CDKN2B,CRADD,BTC,CKS2,SIK1,CCNG1,CDK7,PLK5,BTG2,NABP1,RPS27L,DYNLT3,CHFR,BMP4,NSMCE2,GAS1,RAD9B,BTG1,GMNN,HECA,HUS1B,TOM1L1,SMOC2,HSPA2,USP44,PDGFB,MAD2L1BP,ANXA1,SYF2,GPR132,DUSP3,BTG3,OVOL1,DAC…
2543	GOBP_ADULT_HEART_DEVELOPMENT	0.442259	0.95639	0.548947	1	14	14	APLNR,APELA
4056	GOBP_AXONAL_FASCICULATION	0.289892	0.668567	0.916766	1	22	21	NRCAM,CRTAC1,CNTN4,AMIGO1,CNTN2,CASP3,NCAM2,CNR1
4061	GOBP_PATTERN_SPECIFICATION_PROCESS	0.298199	0.865521	0.917083	1	460	428	BMP2,SP8,OTX2,EGR2,APLNR,TBX1,SFRP2,WNT6,FEZF1,ARC,DNAI2,LEFTY1,ASB2,HES3,TBR1,NEUROD1,EOMES,FOLR1,RIPPLY2,TDGF1,HOXD3,PAX2,SOX1,HOXA9,BMP7,WNT1,DMRTA2,DBX1,DDIT3,RELN,DNAI1,PIFO,RAX,EYA1,DLX2,HES7,MEOX2,TDRD1,FOXJ1,GAS8,BMPR1B,FST,ALX4,FOXB1,STC1,FGF8,FOXA2,SNAI1,GJA1,HOXB1,HEY1,RFX4,EDN1,NRG3,DRC1,ROBO2,WNT2,CFAP53,NDRG4,IRX2,SPRY1,ETS2,MYF5,OOEP,CITED2,PCSK5,FOXA1,HOXA5,NRARP,BHLHE40,TP63,FGF2…
2710	GOBP_SEX_DIFFERENTIATION	0.340585	0.974676	0.588	1	281	256	AMHR2,MAS1,LHCGR,LEP,SFRP2,RXFP2,UMODL1,DHH,NUPR1,DMRTB1,PRKACG,NHLH2,ZFP42,ANG,GPR149,TSPY2,TSPY10,TGFB2,TEX19,GATA1,TNFAIP6,DMRTA2,GDF9,ADAMTS1,IL1A,LHX8,BMPR1B,FST,INHBA,EREG,FGF8,DMRTA1,GJA1,TCF21,VEGFA,ARID5B,KITLG,ROBO2,CEBPB,AFP,TLR3,SPO11,SRD5A2,NR5A1,CDKL2,FGF9,CITED2,SIX4,BIK,TP63,DACH2,ATRX,IDH1,PCYT1B
1944	GOBP_SEX_DETERMINATION	0.473541	1.07211	0.383971	1	22	19	PTGDR,DHH,TCF21,NR5A1,FGF9,CITED2,SIX4,SOX3,FOXL2
2464	GOBP_NEUROMUSCULAR_JUNCTION_DEVELOPMENT	0.37985	0.97537	0.532009	1	43	42	PDZRN3,CHRNA1,P2RX2,UNC13C,DOK7,PPFIBP2,CACNB4,SIX4,MUSK,ANK3,NEDD4,UNC13A,CACNG2,COL4A1
1408	GOBP_LONG_TERM_MEMORY	0.463357	1.15393	0.262799	0.947041	35	35	ARC,ADCY8,PTCHD1,APOE,RELN,LRRN4,RASGRF1,DRD2
3	GOBP_DIGESTION	0.595148	1.65855	6.10361e-06	0.0103721	137	119	SPINK1,CHRM1,GHSR,CCK,PTGER3,LRCOL1,FABP2,AQP5,LEP,AKR1D1,CHIT1,GCNT3,PRSS1,OPRK1,SST,CTRB1,HAMP,NPSR1,ABCG8,NEUROD1,NPC1L1,APOA1,CLPSL2,AMY2A,CHIA,CTRB2,CHRM3,NOD2,OXT,PPARGC1A,APOA4,CRACD,SLC26A7,ADM2,MUC13,SLC2A5,SNX10,CD36,SLC9A4,VIL1,PGC,TLR4,TFF2,MUC4,LIMA1,AKR1C2,APOA5,ABCG5,UCN
21	GOBP_EXCRETION	0.6329	1.67712	0.000111235	0.0270037	65	59	CLCNKA,NPPB,GUCA2B,HMOX1,NPSR1,AQP9,SCNN1G,NPHS1,EDNRB,ABCG8,CORIN,SPX,AMN,KCNK5,OXT,STC1,NEDD4L,EDN1,DRD2,AVPR2,CLDN16,ATP6V0A4,ABCG5,KCNJ1,AQP6,AGTR1,UGT1A7,CHRNB2,SLC22A18
3829	GOBP_RESPIRATORY_GASEOUS_EXCHANGE_BY_RESPIRATORY_SYSTEM	0.288591	0.774123	0.869748	1	70	66	NR4A2,SFTPB,HNMT,ATP1A2,NLGN3,ELN,EDN1,GLRA1,SFTPC,CFAP43,HOXA5,CFAP221,FLT4,CSF2RB,UCP3,CHST11,JAG2,CFAP54,DNAH9,TTLL1,COX5B,GLS,NEK10,SFTPD,BPGM,SPAG16,TRAF4
3725	GOBP_CIRCADIAN_RHYTHM	0.304586	0.865041	0.846154	1	205	194	MTNR1B,TPH2,EGR3,OPN5,LEP,KCNH7,CSF2,RPE65,RORC,PIWIL2,NTRK2,EGR1,TNF,PPARGC1A,MTNR1A,NAMPT,NFIL3,DRD2,KLF9,NKX2-1,AGRP,AHR,ID4,OPN3,PPARG,PTGDS,MTTP,BHLHE40,SIK1
1537	GOBP_MYOBLAST_FUSION	0.440559	1.12545	0.29	0.957381	45	41	TNFSF14,CAV3,NPHS1,GDF15,WNT1,ADAMTS5,KCNH1,CACNA1H,NOS1,ADGRB1,CD9,ERVFRD-1,CD53,CXCL9,ERVW-1,TMEM182,CXCL10,NFATC2
1350	GOBP_SHORT_TERM_MEMORY	0.596639	1.20011	0.247268	0.932909	11	10	CUX2,PTCHD1
1693	GOBP_MEMORY	0.388135	1.08092	0.321897	0.968237	122	118	PTGS2,CUX2,KCNK10,ARC,S100B,ADCY8,SLC8A2,PTCHD1,APOE,SYT4,HTR2A,OXT,RELN,SLC24A2,LRRN4,SORCS3,RASGRF1,DRD2,CEBPB,ABCC8,NGF,RCAN1,PAIP2,SLC1A1,LDLR,CHRNB2,MUSK,SLC6A4
4015	GOBP_DOSAGE_COMPENSATION	0.298532	0.678934	0.908544	1	21	20	XIST,LRIF1,RBM15,EIF1,PCGF5,RLIM,YTHDC1
12	GOBP_SENSORY_PERCEPTION_OF_CHEMICAL_STIMULUS	0.512735	1.45894	6.60581e-05	0.0254956	530	209	PIGR,TAS1R1,OR5B2,GFY,TAS2R1,TRPM5,CNGA2,OR10J3,OR4K1,OR52N4,RTP3,PKD1L3,FFAR4,BEST2,RTP2,OR3A3,OR1D2,OR1F12,OR11H4,OR52P1P,OR8D1,TAS2R7,OR1L4,OR4F15,OR51M1,OR6F1,GNAT1,OR2T12,OR14K1,NPY,OR2M5,OR51E2,OR8J3,OR5AU1,OR1N1,OR4K3,OR51F2,OR2G3,OR52N2,OR4A15,OR2C3,OR2J2,OR2M2,AZGP1,SLC24A4,OR2A42,OR56B1,OR52D1,OR4A47,OR12D1,OR52E1,OR51B5,OR10A3,OR1F1,SYT10,OR51E1,OR1J2,OR10Z1,OR4A4P,OR1P1,C5AR1,TAS2R3,O…
159	GOBP_FEEDING_BEHAVIOR	0.519129	1.43924	0.0058626	0.187374	107	94	GHSR,PPY,CCK,GCG,RXFP4,FOS,LEP,PRLHR,OPRK1,NPSR1,NR4A3,NPY,HTR2C,TBR1,GDF15,SLC24A4,TRH,NTRK2,NMUR2,OXT,INSL5,SGIP1,ADM2,MCHR1,PYY,HTR1B,DRD2,P2RY1,AGRP,IAPP,OPRD1,LEPR,MRAP2,UCN
2233	GOBP_EMBRYO_IMPLANTATION	0.387152	1.01434	0.467603	1	57	52	PTGS2,SPP1,APELA,LIF,STC1,STC2,GJA1,ACOD1,VEGFA,ACVR1C,IL1B,PCSK5,A1CF
772	GOBP_PERIPHERAL_NERVOUS_SYSTEM_DEVELOPMENT	0.456171	1.24166	0.115026	0.757452	78	78	EGR3,EGR2,NHLH2,EDNRB,NCMAP,NTRK2,HAPLN2,NEUROG3,SERPINI1,MYOC,PLXNA4,RXRG,CLDN1,UGT8,NDRG1,SOX10,FA2H,ADGRB1,CITED2,POU3F1,LGI4,NGF,ARHGEF10,ONECUT2,SOD1
418	GOBP_PHOTOTRANSDUCTION	0.538115	1.38176	0.0485651	0.590345	48	42	RP1,OPN5,GNAT1,GRK7,CABP4,SLC24A4,GNGT1,SLC24A2,GUCY2F,RS1,AIPL1,ABCA4,GRK1,GUCY2D,OPN3,GNAT2,GNGT2,PLEKHB1
4073	GOBP_CELL_AGING	0.273259	0.759966	0.918016	1	128	113	SPI1,WNT16,YPEL3,MME,MAGEA2B,WNT1,CDKN1A,BCL6,CITED2,MIR370,B2M,CDKN2B,ARG2,TP63,SOD1,NSMCE2,SLC30A10,MAP2K6,NUAK1,TBX3,PAWR,RWDD1,LIMS1,PLK2,MAGEA2,ZNF277,CDKN2A,MAP3K5,MAPK8,MAP2K3,MAP2K1,IGF1R,EEF1E1,BRCA2,CALR,ING2,ROMO1,PDCD4,YBX1,NPM1
1566	GOBP_MESODERM_DEVELOPMENT	0.392225	1.09305	0.294355	0.957381	132	119	BTK,TBX1,SFRP2,APELA,EYA2,EOMES,PAX2,TSPY2,IKZF1,TSPY10,BMP7,EYA1,HES7,INHBA,FGF8,SNAI1,GJA1,VEGFA,ETS2,KLF4,CITED2,TXNRD1,TP63,KDM6B,WNT11,SECTM1,HOXA11,BMP4,TBXT,ITGB3,TWSG1,NODAL,MIXL1,TBX3,HCK,OVOL1,SCX,WLS
3596	GOBP_ENDODERM_DEVELOPMENT	0.299313	0.812964	0.818465	1	78	76	MMP8,APELA,ARC,EOMES,COL11A1,INHBA,FGF8,DUSP2,VTN,ITGB2,BMP4,MMP15,LAMB3,ONECUT1,NODAL,PAX9,MIXL1
3208	GOBP_RHYTHMIC_BEHAVIOR	0.335905	0.853532	0.723026	1	45	40	MTNR1B,EGR2,CSF2,EGR1
2373	GOBP_LOCOMOTORY_BEHAVIOR	0.352212	1.00012	0.505495	1	193	183	GHSR,SLC4A10,DPP4,NR4A2,SOD2,OPRK1,ADCY8,ELAVL4,HTR2C,GRM1,APOE,CDH23,TRH,DSCAM,SLURP1,EGR1,RELN,SCN1A,IDO1,PITX3,KCNJ10,TNR,FOXA2,ATP1A2,SEZ6,PREX2,GLRA1,DRD2,SNCA,CNTN1,GRM5,HEXB,ARRDC3,OPRD1,NPC1,LGI4,CHL1,ALK,RCAN1,GRM6,CNTN2,SLC1A1,HPGDS,SELENOP,CHRNB2,SOD1,PPP1R1B,OXR1,CEND1,APBA1,HOXB8,PRKN,FZD4,PRKCE,ABAT,CSTB,MCOLN3,NTAN1
204	GOBP_PHOTOTRANSDUCTION_VISIBLE_LIGHT	0.692744	1.55368	0.00898057	0.223447	19	18	RP1,GNAT1,GRK7,GUCY2F,RS1,AIPL1,ABCA4,GRK1,GUCY2D
4042	GOBP_REGULATION_OF_MITOTIC_NUCLEAR_DIVISION	0.27124	0.754256	0.91388	1	111	109	IGF2,CCDC8,BMP7,TNF,CD28,IL1A,EREG,FGF8,EGF,IGF1,EDN1,EPGN,IL1B,RGCC,BTC
2069	GOBP_LEARNING	0.368837	1.03644	0.419419	1	145	142	PTGS2,FOS,ARC,OPRK1,ELAVL4,SLC8A2,TBR1,NEUROD2,NTRK2,RELN,SLC24A2,LRRN4,SORCS3,TNR,FOXB1,ATP1A2,SLC7A11,NLGN3,TLR2,RAG1,DRD2,NDRG4,BCHE,ABCC8,GRM5,CNTNAP2,ADAM2,CLDN5,UCN,GABRA5,CNTN2,HMGCR,BTG2,SLC1A1,NRXN1,CHRNB2
1714	GOBP_MECHANOSENSORY_BEHAVIOR	-0.431832	-1.12151	0.326693	0.969065	14	11	HTT,ETV1,SLITRK6,STRA6
2558	GOBP_AGING	0.34299	0.984273	0.552	1	313	283	SPI1,KL,IL10,PTGS2,FOS,LEP,SOD2,KRT25,CD68,HAMP,ELAVL4,NPY,EDNRB,WNT16,YPEL3,PAX2,MME,MAGEA2B,WNT1,HTR2A,KRTAP4-9,PITX3,CDKN1A,ADM,SLC1A2,CLDN1,CYP1A1,KRT16,CDKN1C,CRYAB,BCL6,EDN1,P2RY1,NR5A1,MT-ATP6,MT-ND4,KRTAP4-8,PCK1,GRM5,KCNMB1,CITED2,MIR370,B2M,PAX5,CDKN2B,KCNE2,KRT33B,ARG2,TP63,FGF2,UCP3,GBA,KRT14,AVPR1B,NFE2L2,SOD1,ATP2B1,MBP,NSMCE2,JUND,SLC30A10,COMP,MAP2K6,TFCP2L1,NUAK1,IGFBP2,CNR1,ABAT…
487	GOBP_ANDROGEN_METABOLIC_PROCESS	0.586756	1.39919	0.0628638	0.653727	29	26	AKR1D1,SPP1,DHRS9,UGT2B7,ADM,CYP3A4,SRD5A2,HSD17B7,HSD3B2,HSD17B11
2823	GOBP_MATING_BEHAVIOR	0.407904	0.903039	0.62149	1	19	17	NHLH2,OXT,MTNR1A,DMRTA1,HEXB
1258	GOBP_REGULATION_OF_HEART_CONTRACTION	0.386877	1.09858	0.232767	0.932243	212	192	KCNJ5,SCN3B,APELA,CYP2J2,CAV3,SLC8A2,EDNRB,CORIN,SPX,CASQ2,KCNE3,ZC3H12A,TGFB2,RNLS,TNF,RGS2,OXT,GJA5,GJC3,KCND3,STC1,ADM,CTNNA3,ATP1A2,ADM2,GJA1,KCNJ2,CACNA1H,EDN1,DRD2,CXADR,CLIC2,NOS1,GCH1,KCNE5,CELF2,ANK2,POPDC2,DSC2,PIK3CG,KCNE2,UCN,KCNH6,RYR2,HBEGF,SLC1A1,KCNE1,DES,TMEM38B,SCN4B,KCNJ12,ATP2B1,RGS4,KCNQ1,PKP2,HSPB7,CACNA1G,TRDN,KCNN2,PLN,GSTO1,MYH6,P2RX4,ISL1,DMD,TACR3,TMIGD3,AGT,MYL3,TMEM38…
3901	GOBP_ANTEROGRADE_AXONAL_TRANSPORT	0.275392	0.717609	0.885033	1	49	49	NEFL,MGARP,MAP2,KIF1A,RAB27B,TRIM46,SOD1,ARL8B,AP3B2
3933	GOBP_NEURON_RECOGNITION	0.272753	0.709223	0.892039	1	49	48	TNN,NRCAM,CNTN6,DSCAM,CRTAC1,ROBO2,ROBO4,CNTN4,CNTNAP2,AMIGO1,CNTN2,CASP3,CXCR4,NCAM2,CNR1,IGSF9,NEXN
142	GOBP_TRNA_PROCESSING	-0.330269	-1.48592	0.00473396	0.169956	125	123	METTL2A,CDKAL1,DDX1,RPP38,LSM6,MTO1,TRMT5,GRSF1,TRPT1,THG1L,TRMT44,TRMT1L,TYW1,QTRT2,PRORP,PUS1,CTU1,TRDMT1,CDK5RAP1,TP53RK,PUS7,TRUB1,URM1,LCMT2,ALKBH8,HSD17B10,ADAT2,TRMT2B,NSUN3,DTWD2,OSGEP,TRMT1,ELP1,ADAT1,RPUSD4,PUSL1,TRMT61B,PUS3,RPP40,TRMT13,METTL2B,METTL1,FTSJ1,WDR6,TSEN54,RPP14,ELP5,POP1,RPP21,NAT10,TSEN2,DUS2,DALRD3,CTU2,ELAC2,DUS3L,GTPBP3,AARS2,TRMU,TARBP1,PTCD1,WDR4,DUS1L,THADA,QTRT1
4178	GOBP_BILE_ACID_METABOLIC_PROCESS	0.25238	0.653897	0.936612	1	49	44	LEP,AKR1D1,NR5A2,NR1H4,CES1,NPC1,STARD4,BAAT,PROX1
838	GOBP_ESTROGEN_METABOLIC_PROCESS	0.522311	1.27445	0.131279	0.795238	37	30	RDH8,UGT2B7,CYP3A7,CYP2C9,HSD17B2,CYP3A4,CYP1A1,HSD17B7,SULT1A1,CYP2C8,HSD17B11,UGT1A7
742	GOBP_C21_STEROID_HORMONE_METABOLIC_PROCESS	0.520361	1.29479	0.109977	0.752675	37	34	BMP2,AKR1D1,DHRS9,CYP11B2,EDNRB,EGR1,ADM,CACNA1H,AKR1B1,AFP,HSD3B2,AKR1C2
560	GOBP_REGULATION_OF_BLOOD_PRESSURE	0.427107	1.20852	0.0749251	0.68087	183	172	KL,PTGS2,LEP,SOD2,NPPB,KLK3,HMOX1,ACTA2,TAC3,GCGR,POMC,NPY,OR51E2,CYP11B2,EDNRB,CORIN,SERPINF2,SPX,ADRB3,RNLS,CYP4F12,TNF,OXT,GJA5,P2RX2,NCALD,GPR37L1,RENBP,CPA3,ADM,ATP1A2,UTS2B,ADM2,ADRA2B,LVRN,EDN1,DRD2,NOS1,SLC2A5,ENPEP,GCH1,AVPR2,PPARG,PCSK5,UCN,HSD11B2,AGTR1,AVPR1B,AGTRAP,NPR3,SOD1,ATP2B1,KCNQ1,PTGS1,GUCY1A1,UTS2R,P2RX1,F2RL1,CNR1,MYH6,ACVRL1,P2RX4,PDGFB,ABAT,TACR3,BDKRB1,AR,AGT
3867	GOBP_ADULT_LOCOMOTORY_BEHAVIOR	0.282945	0.766355	0.877211	1	76	74	NR4A2,TRH,SCN1A,KCNJ10,FOXA2,ATP1A2,SEZ6,PREX2,GLRA1,DRD2,SNCA,OPRD1,NPC1,LGI4,CHL1,CNTN2,OXR1,CEND1,HOXB8,PRKN,CSTB,NTAN1,FGF12,GIP
1835	GOBP_RETROGRADE_AXONAL_TRANSPORT	0.471584	1.0876	0.35434	0.984428	21	21	NEFL,MGARP,TMEM108,KIF1A,SOD1
4693	GOBP_ASYMMETRIC_CELL_DIVISION	-0.205442	-0.595797	0.994083	1	18	18	RGS14,ASPM,INSC
3876	GOBP_NEGATIVE_REGULATION_OF_DNA_REPLICATION	0.291574	0.714263	0.878857	1	32	31	GDF2,GMNC,BCL6
110	GOBP_SENSORY_PERCEPTION_OF_SMELL	0.493878	1.38981	0.00294724	0.136591	458	152	OR5B2,GFY,CNGA2,OR10J3,OR4K1,OR52N4,BEST2,OR3A3,OR1D2,OR1F12,OR11H4,OR52P1P,OR8D1,OR1L4,OR4F15,OR51M1,OR6F1,OR2T12,OR14K1,OR2M5,OR51E2,OR8J3,OR5AU1,OR1N1,OR4K3,OR51F2,OR2G3,OR52N2,OR4A15,OR2C3,OR2J2,OR2M2,SLC24A4,OR2A42,OR56B1,OR52D1,OR4A47,OR12D1,OR52E1,OR51B5,OR10A3,OR1F1,SYT10,OR51E1,OR1J2,OR10Z1,OR4A4P,OR1P1,OR2H2,OR5B21,OR2L5,OR13D1,OR13A1,OR10AD1,CNGA4,DRD2,OR10Q1,OR4F17,OR4D1
4043	GOBP_AXO_DENDRITIC_TRANSPORT	0.271135	0.737233	0.9139	1	77	77	NEFL,MGARP,MAP2,SYBU,TMEM108,KIF1A,RAB27B,KIF17,ARMCX3,TRIM46,SOD1,ARL8B,APBA1,KLC3,AP3B2,BLOC1S2,AP3S1,TRAK2,UCHL1,HSBP1,APP,FEZ1
1666	GOBP_MATING	0.449312	1.118	0.315193	0.964497	39	34	NHLH2,EDNRB,OR2H2,OXT,MTNR1A,DMRTA1,P2RY1,HEXB,PI3,SLC6A4,PPP1R1B,VGF,P2RX1,CNR1,ABAT
4147	GOBP_HISTONE_MRNA_METABOLIC_PROCESS	-0.229732	-0.711578	0.931973	1	24	24	LSM1,TENT4B,ERI1,DCP2,SSB,SLBP,NCBP2,TENT2,MBLAC1,LSM11,MTPAP,XRN1,ZNF473,CPSF3,NCBP1,TUT1,UPF1,ATM,CPSF2,LSM10,EXOSC4,EXOSC10,TUT4
3468	GOBP_VISUAL_BEHAVIOR	0.308896	0.802805	0.783843	1	48	47	LRRN4,FOXB1,SLC1A2,ATP1A2,SLC7A11,RAG1,DRD2,NDRG4,ABCC8,ADAM2,HMGCR,CHRNB2,PPP1R1B
4778	GOBP_MITOCHONDRIAL_FUSION	0.178363	0.43521	0.998858	1	30	30	BNIP3,VAT1,PLD6,PRKN,PID1,CHCHD3,MFF,MIGA1,OMA1
904	GOBP_MINERALOCORTICOID_METABOLIC_PROCESS	0.604375	1.30697	0.144981	0.817002	14	14	BMP2,CYP11B2,EDNRB,CYP21A2
2856	GOBP_GLIAL_CELL_MIGRATION	0.358479	0.933391	0.630435	1	51	50	CCL3,GPR183,AZU1,TGFB2,RELN,NR2E1,P2RY1,CCL2,HEXB,CD9,CDK5R2,CSF1
928	GOBP_EPIDERMIS_DEVELOPMENT	0.389882	1.12051	0.152	0.834184	335	294	ST14,DKK4,LCE2A,LIPN,IL20,RBP2,FGF7,SULT2B1,KRT2,ACER1,KRT25,LGR5,PLA2G10,POU2F3,LCE3D,LCE3A,WNT16,SPRR2D,DCT,LCE1F,CDH23,LCE4A,TGFB2,TNF,EVPL,IL1A,FST,ALX4,INHBA,EREG,TCHH,LIPK,KRT31,FOXN1,SNAI1,EDAR,ZFP36,MAFF,KRT36,KRT16,ALOX15B,SPINK5,FLG2,REG3G,KRT34,AQP3,ERRFI1,HLA-DRB1,STRC,SCEL,WNT10A,TMC1,ZBED2,KRT12,FA2H,CNFN,ELAPOR2,KLF4,GRHL2,KRT17,OPN3,TMEM132E,MYCL,CDH3,ASAH1,POU3F1,GJB5,TP63,KDF1,K…
1682	GOBP_ISOPRENOID_CATABOLIC_PROCESS	0.564195	1.13485	0.319672	0.968237	11	10	CYP26A1,CYP2W1,BCO1,CYP26C1,SRD5A3
1836	GOBP_EXTRINSIC_APOPTOTIC_SIGNALING_PATHWAY_VIA_DEATH_DOMAIN_RECEPTORS	0.391886	1.07383	0.354573	0.98454	85	84	SPI1,SFRP2,HMOX1,FASLG,ATF3,TNF,MAL,TMC8,ICAM1,BMPR1B,GABARAP,FGA,CRADD,NGF,TNFAIP3,BEX3,PMAIP1,PEA15,DAPK1,SP100,STK3,ITPRIP,TNFRSF10A,BLOC1S2,DEDD2
1699	GOBP_ACTIVATION_OF_PHOSPHOLIPASE_C_ACTIVITY	0.465866	1.11654	0.322953	0.968237	30	27	ITK,CD86,ANG,C5AR1,RASGRP4,HTR2A
1857	GOBP_COPULATION	0.485292	1.08841	0.361345	0.991995	22	18	EDNRB,OXT,P2RY1,PI3,SLC6A4,VGF,P2RX1,CNR1,ABAT,VIP
4334	GOBP_ENDOSOME_TO_LYSOSOME_TRANSPORT	0.241679	0.640729	0.96068	1	62	60	CACNG5,HOOK1
623	GOBP_ADENYLATE_CYCLASE_INHIBITING_G_PROTEIN_COUPLED_RECEPTOR_SIGNALING_PATHWAY	0.472925	1.27442	0.085595	0.699604	78	69	CHRM1,MARCO,OPRK1,GRM3,GNAT1,GRIK3,GRM1,FPR2,HRH4,CHRM3,RGS2,GPR37L1,MTNR1A,HTR1F,CASR,MCHR1,HTR1B,EDN1,DRD2,P2RY1,GRM5,CHRM4,OPRD1
2859	GOBP_MOTOR_NEURON_AXON_GUIDANCE	0.370793	0.899392	0.631034	1	30	29	EGR2,RHOH,PLXNA4
3074	GOBP_INTRINSIC_APOPTOTIC_SIGNALING_PATHWAY_IN_RESPONSE_TO_OXIDATIVE_STRESS	0.337378	0.87412	0.688525	1	45	44	PRODH,SOD2,VNN1,ZNF622,NFE2L2,PDCD10,GSKIP,ARL6IP5,SOD1,PRKN
1584	GOBP_ASSOCIATIVE_LEARNING	0.40599	1.10507	0.298446	0.958899	80	78	FOS,OPRK1,ELAVL4,TBR1,NEUROD2,RELN,LRRN4,TNR,FOXB1,ATP1A2,SLC7A11,RAG1,DRD2,NDRG4,ABCC8,ADAM2,UCN,GABRA5,HMGCR,BTG2,SLC1A1,CHRNB2,PPP1R1B
2613	GOBP_INSULIN_RECEPTOR_SIGNALING_PATHWAY	0.348668	0.970903	0.565657	1	120	114	SERPINA12,KL,LEP,TRIM72,RPE65,IRS4,IGF2,MIR1271,DNAI1,PRKCQ,NAMPT,PDK4,SORL1,PRKCB,MSTN,IL1B,NR1H4
2139	GOBP_FIBROBLAST_GROWTH_FACTOR_RECEPTOR_SIGNALING_PATHWAY	-0.241978	-0.982868	0.439172	1	85	77	KLB,SHISA2,TBX2,CREB3L1,APLN,FGFR2,FGF10,HHIP,FGF16,MIR573,MIR503,FGF4,FGFBP1
4873	GOBP_RNA_SPLICING	0.13824	0.400883	1	1	434	416	RNVU1-3,RNVU1-2A,SRRM4,OVAAL,ILDR1,ENSG00000259697,RNU6-7,ELAVL4,RNU5F-1,CELF6,RNVU1-8,RBMXL2
1807	GOBP_GLUCOCORTICOID_METABOLIC_PROCESS	0.475223	1.09599	0.348395	0.980385	23	21	BMP2,CYP11B2,CYP21A2,APOA1,SERPINA6,CACNA1H
4874	GOBP_PHOSPHOLIPID_BIOSYNTHETIC_PROCESS	0.131385	0.376033	1	1	258	253	SLA2,HTR2C,APOA1,TPTE2,HTR2A,HMGCS1,RAB38,IDI1,PIP5K1B,SLC44A3,ADGRF5,PIK3C2G,PIK3R6,INPP4B,IDI2,HEXB,NR1H4,PLA2G4C,PIK3CG,PGAP4,PLA2G4A,IDH1,FGF2,PCYT1B,ABHD4,PLSCR1,TMEM38B,DGKB,ACSL3,SRD5A3,ABHD5,IPMK,PLD1,VAC14,PDGFB,IMPA1,FDPS,PIGB,PIK3C2A,PLCG2,MFSD2A,PLAAT3,DPM1,PCYT2,MVD,SERINC1,LIPH,CHKA,SH3YL1,ABHD3,PIP4K2C,BMX,CDS1,PIGH,ATG14
4281	GOBP_REGULATION_OF_CELL_SHAPE	0.262421	0.738044	0.953954	1	151	147	FGR,CCL3,SEMA4A,RND3,RHOH,CCL24,PLXNA4,SLC26A5,VEGFA,PEAK3,SEMA3E,EPB42,P2RY1,RND1,FGD3,CCL2,CDC42EP5,VIL1,HEXB
506	GOBP_REGULATION_OF_SMOOTHENED_SIGNALING_PATHWAY	-0.28659	-1.17657	0.0653907	0.658061	82	82	SERPINE2,ENPP1,TXNDC15,TULP3,TTC23,SFRP1,NDST1,DLG5,CREBBP,SMO,ULK3,SHH,TEDC1,TEDC2,GLI3,TCTN1,MKS1,GLIS2,GPR161,CHSY1,MEGF8,MGRN1,SUFU,KIF7,PRKACA,IFT172,IFT140,PTCH2,PRRX1,FUZ,STK36,IFT122,FGFR2,FGF10,ACTRT1,HHIP,CD3E,SCUBE1
4623	GOBP_ACTIN_POLYMERIZATION_OR_DEPOLYMERIZATION	0.232033	0.659215	0.99001	1	196	191	GHSR,CSF3,NPHS1,ANG,CCR7,LMOD3,CCL26,CCL24,LMOD1,PLEK,CRACD,ARHGAP40,IQANK1,TMSB4X,ELN,LMOD2,CDC42EP5,VIL1,NCKAP1L,TMSB15A,AVIL,CYRIA,LIMA1
3732	GOBP_REGULATION_OF_NOTCH_SIGNALING_PATHWAY	0.284284	0.789312	0.848024	1	97	95	TCIM,CNTN6,TSPEAR,TGFB2,BMP7,WNT1,NOD2,DLX2,CCN3,BCL6,HEY1,ROBO2,POSTN,CHAC1,NFKBIA,NRARP,TP63,MAGEA1,PDCD10,NOTCH2NLB,JAG2,DLL4
4014	GOBP_SULFATE_TRANSPORT	0.295208	0.662091	0.907563	1	18	18	SLC26A7,SLC26A5,SLC26A9
3554	GOBP_APOPTOTIC_MITOCHONDRIAL_CHANGES	0.299656	0.831327	0.807927	1	105	98	HRK,SOD2,EYA2,IFI6,IGF1,GPER1,BNIP3,TMEM14A,BIK,GZMB,BMF,PYCARD,HK2,CAMK2A,IFIT2,PMAIP1,BNIP3L,BBC3,PPIF,PRKN,TMEM102,BLOC1S2,FAM162A,CLU,PINK1,BCL2L11,GCLC,AIFM2,ATF2,MAPK8,MOAP1,PLA2G6,GHITM,ATP5IF1,VPS35,HGF,MFF,PLAUR,MLLT11
3965	GOBP_OPSONIZATION	0.305281	0.652562	0.897598	1	16	13	COLEC10,FCN1,C4BPA,PTX3,FCN3
2221	GOBP_DETERMINATION_OF_ADULT_LIFESPAN	0.460665	1.01415	0.463415	1	18	16	LEP
2136	GOBP_ATTACHMENT_OF_SPINDLE_MICROTUBULES_TO_KINETOCHORE	-0.286181	-1.01348	0.438017	1	37	37	TEX14,MIS12,BOD1,CDC42,SEH1L,BECN1,NDC80,ZNF207,AURKC,NUF2,NEK2,APC,MAD1L1,ABRAXAS1,EML4,CCNB1,RACGAP1,SPC25,RMDN1,CHAMP1,CDT1,ECT2,ABRAXAS2,RB1,CENPC,SIRT2,SPAG5,KNL1,CENPE,BUB3,KNSTRN,HNRNPU,KIF2C,RCC2,AURKB,SPC24
1572	GOBP_ISOPRENOID_BIOSYNTHETIC_PROCESS	0.465345	1.12874	0.295402	0.957381	30	29	DHRS9,RPE65,HMGCS1,IDI1,CYP1A1,IDI2,BCO1,LSS,HMGCR,ALDH8A1,SRD5A3,FDPS,MVD,CRABP2
4181	GOBP_RESPIRATORY_CHAIN_COMPLEX_IV_ASSEMBLY	-0.216183	-0.695782	0.937063	1	26	26	MT-CO3,COX19,COA6,COX17,COA8,PET117,SCO2,COX16,COA3,SURF1,SMIM20,COA4,COA5,OXA1L,SCO1,TIMM21,COA1,TACO1,COX10,FASTKD3,COX18,COX15,PET100,COX20,BCS1L
2583	GOBP_INTRINSIC_APOPTOTIC_SIGNALING_PATHWAY_IN_RESPONSE_TO_DNA_DAMAGE	0.349782	0.970603	0.55646	1	101	99	SFRP2,SOD2,HMOX1,NUPR1,ACKR3,TNF,DDIT4,BCL2A1,CDKN1A,SNAI1,BCL2L10,IFI16,MAEL,TP63,RPS27L,PYCARD,TPT1
2434	GOBP_AEROBIC_RESPIRATION	0.350475	0.994297	0.521479	1	187	182	CBFA2T3,NDUFC2-KCTD14,COX6B2,NUPR1,PDHA2,TNF,MTCO2P12,AK4,MT-ATP8,MT-CO2,MT-ND3,BNIP3,MT-ND2,SNCA,TRPV4,MT-ATP6,MT-CYB,MT-ND4,UCN,MT-ND4L,IDH1,UQCRHL,UQCRH,COX7C,MT-ND1,NDUFA4,MRPS36,MTFR2,ATP5F1E,NDUFA1,MT-CO3,MDH1B,ATP5ME,MT-ND6,NDUFB5,COA6,PPIF,NDUFA6,COX7A2,CYCS,MDH1,UQCRB,ATP5PD,NDUFS5,COX6A1,NDUFA2,NDUFS4,ATP5PF,COX5B,SUCLG2,NDUFB3,SDHD,MT-CO1,SLC25A33,NDUFB6,PINK1,COX7A2L,UQCRQ,MT-ND5,MIR2…
4197	GOBP_REGULATION_OF_CELL_SIZE	0.273206	0.773099	0.94006	1	180	178	SPP1,SEMA5B,SEMA4A,VAV3,CAV3,NRCAM,APOE,DSCAM,FSTL4,LPAR3,PLEK,PLXNA4,TNR,SLC26A5,SLC12A8,MAP2,POU4F2,VEGFA,SEMA3E,EDN1,TRPV4,NKX6-1,VAV1,EPHA7,SCTR,TRIM46,UCN,IL7R,NGF,SLC12A1,RET
4677	GOBP_FATTY_ACID_CATABOLIC_PROCESS	0.219802	0.609924	0.992879	1	102	99	LEP,HAO1,ALDH1L2,SESN2,PCK1,ADTRP,PCK2,IRS2,LPIN2,PLIN5,AIG1,ACAT2,CNR1,MCEE,PHYH,BDH2,PPARA,DECR1,MFSD2A,SCP2,ABHD3,ECHDC1,AUH,EHHADH,CPT1A
1839	GOBP_ACTIVATION_OF_ADENYLATE_CYCLASE_ACTIVITY	0.45577	1.09234	0.355248	0.984804	31	27	ACR,LHCGR,LGR5,RXFP2,ADRB3,ADCYAP1
2298	GOBP_CELLULAR_AMINO_ACID_CATABOLIC_PROCESS	0.362155	1.00707	0.486322	1	112	109	CRYM,PRODH,UROC1,KYNU,MAT1A,AGXT,PAH,PRODH2,HNMT,IDO1,CBSL,HPD,SDS,DAO,CBS,NOS1,IL4I1,AMDHD1,RIDA,HOGA1,ARG2,GLS2,HMGCL,HDC,ALDH8A1
2359	GOBP_SYNAPSE_ASSEMBLY	0.351028	0.993314	0.503497	1	180	171	GHSR,CUX2,GABRA1,SEMA4A,PTPRD,NRCAM,GRID2,ARMCX5-GPRASP2,DSCAM,IGFN1,NTRK2,IL1RAPL1,LHFPL4,OXT,AMIGO3,GABRB2,NLGN3,TLR2,SLITRK4,DRD2,ROBO2,SNCA,SDCBP,ADGRB1,FLRT3,AMIGO1,EPHA7,SIX4,CNTN5,FLRT2,AMIGO2,PCDHB4,GPM6A,NRXN1,CLSTN2,CHRNB2,MUSK,VSTM5,RAB17,DNER,SEMA4D,MEF2C,RAB29,NLGN4X,DNM3,BHLHB9
3720	GOBP_GLUTAMINE_FAMILY_AMINO_ACID_METABOLIC_PROCESS	0.291304	0.792903	0.845596	1	79	78	PRODH,UROC1,PRODH2,ART4,SLC7A11,SLC7A7,DAO,ASNS,NOS1,NR1H4,RIMKLA,AMDHD1,PHGDH,ARG2,GLS2
2472	GOBP_BODY_FLUID_SECRETION	0.360416	0.986314	0.533951	1	91	83	SPINK1,CHRM1,AQP5,NPPB,OPRK1,AGR2,CHRM3,MTCO2P12,FOXB1,GJA1,VEGFA,MT-CO2,EDN1,XBP1,SLC22A2,VAMP8
2080	GOBP_SERINE_FAMILY_AMINO_ACID_BIOSYNTHETIC_PROCESS	0.457237	1.0352	0.422249	1	21	19	AGXT,CBSL,CBS,CTH,PHGDH,PSAT1
4470	GOBP_BRANCHED_CHAIN_AMINO_ACID_CATABOLIC_PROCESS	-0.202978	-0.615395	0.976608	1	21	20	HSD17B10,ACAD8,BCAT2,MCCC2,IVD,BCKDK
4653	GOBP_BRANCHED_CHAIN_AMINO_ACID_METABOLIC_PROCESS	0.213695	0.502873	0.991813	1	25	24	SDS,BCAT1,HMGCL
1179	GOBP_METHIONINE_BIOSYNTHETIC_PROCESS	0.588464	1.23888	0.213731	0.922911	12	12	BHMT,BHMT2
246	GOBP_CARBOHYDRATE_TRANSPORT	0.476952	1.33992	0.012967	0.267868	156	144	HNF1A,AQP2,AQP10,ITLN1,FFAR4,LEP,SLC2A14,PPBP,SLC2A9,PLA2G1B,NR4A3,AQP9,SLC2A12,TNF,SLC2A3,SLC5A10,TRIB3,SLC1A2,SLC45A2,SLC26A5,POU4F2,SLC2A2,AQP3,PRKCB,IGF1,EDN1,SLC35D2,TMEM144,SESN2,SLC2A5,SLC17A5,OPN3,VIL1,IL1B
2982	GOBP_GLUTAMINE_FAMILY_AMINO_ACID_CATABOLIC_PROCESS	0.369661	0.881504	0.663562	1	27	26	PRODH,PRODH2,DAO,NOS1,ARG2,GLS2
2492	GOBP_PYRIMIDINE_NUCLEOSIDE_MONOPHOSPHATE_METABOLIC_PROCESS	0.413004	0.957994	0.537736	1	22	22	DPYS,UPP1,ENSG00000276759,CDA
3921	GOBP_CELLULAR_AMINO_ACID_BIOSYNTHETIC_PROCESS	0.277799	0.751857	0.889698	1	76	73	BHMT,AGXT,BHMT2,PAH,CBSL,SDS,ASNS,CBS,CTH,SLC1A3,BCAT1,PHGDH,PSAT1,GLS2
1797	GOBP_AROMATIC_AMINO_ACID_FAMILY_CATABOLIC_PROCESS	0.505154	1.09963	0.345588	0.979984	16	15	KYNU,PAH,IDO1,HPD,IL4I1
2811	GOBP_ASPARTATE_FAMILY_AMINO_ACID_BIOSYNTHETIC_PROCESS	0.391721	0.890869	0.619735	1	21	20	BHMT,BHMT2,ASNS
1630	GOBP_ASPARTATE_FAMILY_AMINO_ACID_CATABOLIC_PROCESS	0.505054	1.13273	0.308523	0.963543	18	18	CRYM,MAT1A,SDS,RIDA,ASPA
1318	GOBP_GAMMA_AMINOBUTYRIC_ACID_SIGNALING_PATHWAY	0.513634	1.19141	0.241745	0.932243	27	22	PHF24,GABRA1,GABRR1,GABRB2,GABRA6,GABRB1,GABRA5,GABRR2
2252	GOBP_ASPARTATE_FAMILY_AMINO_ACID_METABOLIC_PROCESS	0.392272	1.0195	0.472707	1	49	47	CRYM,MAT1A,BHMT,BHMT2,SDS,ASNS,PHGDH,RIDA
1731	GOBP_SERINE_FAMILY_AMINO_ACID_CATABOLIC_PROCESS	0.516875	1.11775	0.329616	0.969065	14	14	AGXT,CBSL,SDS,DAO,CBS
1403	GOBP_AROMATIC_AMINO_ACID_FAMILY_METABOLIC_PROCESS	0.475903	1.15435	0.262069	0.947041	31	29	TPH2,KYNU,DCT,PAH,IDO1,HPD,IL4I1
3003	GOBP_PYRIMIDINE_NUCLEOSIDE_MONOPHOSPHATE_BIOSYNTHETIC_PROCESS	0.391293	0.861432	0.669512	1	16	16	UPP1,ENSG00000276759,CDA
3449	GOBP_NUCLEOSIDE_MONOPHOSPHATE_BIOSYNTHETIC_PROCESS	0.311464	0.804359	0.779605	1	44	43	AMPD1,UPP1,ENSG00000276759,AMPD3,CDA
2124	GOBP_VITAMIN_BIOSYNTHETIC_PROCESS	0.454051	1.02799	0.434211	1	20	19	TNF,SNAI1,CYP3A4,BCO1,PSAT1,CYP27A1,TPK1,PDXK,CYP27B1,AKR1A1,RFK,NFKB1
4075	GOBP_PURINE_NUCLEOSIDE_MONOPHOSPHATE_BIOSYNTHETIC_PROCESS	0.291946	0.677189	0.918632	1	22	22	AMPD1,AMPD3
4268	GOBP_DEOXYRIBONUCLEOSIDE_METABOLIC_PROCESS	0.281791	0.581348	0.952064	1	11	11	GDA
1974	GOBP_SERINE_FAMILY_AMINO_ACID_METABOLIC_PROCESS	0.417122	1.05312	0.395928	1	40	38	AGXT,GLYAT,CBSL,SLC7A11,SDS,DAO,CBS,CTH,PHGDH,RIDA,PSAT1,BAAT
3628	GOBP_PURINE_DEOXYRIBONUCLEOTIDE_CATABOLIC_PROCESS	0.366677	0.737551	0.826503	1	10	10	GDA,NUDT18,PNP,NT5C1A
1803	GOBP_MIDGUT_DEVELOPMENT	-0.42367	-1.10032	0.346614	0.980053	11	11	FOXF1,SMO,HMGCS2,OTC
2626	GOBP_DEOXYRIBONUCLEOSIDE_MONOPHOSPHATE_BIOSYNTHETIC_PROCESS	0.467256	0.93986	0.568306	1	10	10	ENSG00000276759
4174	GOBP_NUCLEOSIDE_METABOLIC_PROCESS	0.262546	0.696051	0.936238	1	63	60	PTGDR,MACROD2,AICDA,GDA,UPP1,CDA
4123	GOBP_GLYCOPROTEIN_BIOSYNTHETIC_PROCESS	0.286489	0.824725	0.928	1	319	304	GAL3ST1,FUT5,B3GNT3,GALNTL5,FUT3,GCNT3,B3GNT6,MIR101-1,GGTA1,IL33,ST8SIA5,GALNT17,CHST9,SLC51B,GAL3ST2,GALNT8,CCR7,ST8SIA3,GATA1,B3GNT7,MGAT4D,B3GNT4,A4GNT,NECAB2,BMPR1B,HS6ST2,ST6GALNAC5,GCNT4,IGF1,ALG1L2,ABO,MIR644A,GALNT12,ST6GALNAC1,CHST8,CYTL1,B3GNT5,NPC1,MGAT4C,GALNT3,MGAT3,HS6ST3,ST3GAL6,DAD1,B3GALT1,HBEGF,ST6GALNAC3,CHST11,TNIP1,GALNT1,ST3GAL1,TMTC1,NECAB1,EXTL1,SRD5A3,GCNT2,GALNT15,AQP11…
3870	GOBP_NUCLEOBASE_METABOLIC_PROCESS	0.281987	0.711937	0.877828	1	39	38	DPYSL5,GDA,DPYS,CDA
3902	GOBP_GLYCOPROTEIN_METABOLIC_PROCESS	0.302106	0.875409	0.885115	1	388	369	GAL3ST1,BMP2,FUT5,B3GNT3,GALNTL5,LEP,FUT3,GCNT3,B3GNT6,MIR101-1,GGTA1,IL33,ST8SIA5,GALNT17,CHST9,SLC51B,GAL3ST2,GALNT8,CCR7,ST8SIA3,MIR181B1,GATA1,B3GNT7,MGAT4D,B3GNT4,NEU4,ADAMTS9,A4GNT,NECAB2,CELA1,BMPR1B,COL11A1,HS6ST2,ST6GALNAC5,GCNT4,NDNF,COL2A1,MMP12,IGF1,ALG1L2,ABO,MIR644A,GALNT12,ST6GALNAC1,CHST8,FBXO27,CYTL1,HYAL1,B3GNT5,NPC1,MGAT4C,GALNT3,MGAT3,HS6ST3,ST3GAL6,CTSL,DAD1,B3GALT1,HBEGF,ST6…
3224	GOBP_PURINE_NUCLEOSIDE_MONOPHOSPHATE_CATABOLIC_PROCESS	0.390831	0.806301	0.727031	1	11	11	GDA,AMPD3,PNP,NT5E,NT5C1A
3090	GOBP_GLUTAMINE_FAMILY_AMINO_ACID_BIOSYNTHETIC_PROCESS	-0.298877	-0.866767	0.692308	1	18	18	NAGS,PYCR2,CLN3,GLUD2,ALDH18A1,SLC25A12,ASL,PYCR3,NOXRED1,OTC
3664	GOBP_NUCLEOSIDE_DIPHOSPHATE_BIOSYNTHETIC_PROCESS	-0.270172	-0.732661	0.834123	1	13	13	DHODH,AK1,ENTPD8,CAD
1709	GOBP_RESPONSE_TO_NUTRIENT	0.382533	1.07464	0.325325	0.969065	150	143	KL,PTGS2,LEP,SPP1,SFRP2,CYP26A1,SOD2,HMOX1,SST,HAMP,KYNU,GCGR,ABCG8,FOLR1,BMP7,NOD2,IL1A,STC1,PKLR,FOXA2,STC2,CYP1A1,CASR,AQP3,LRAT,XBP1,BCHE,POSTN,NR1H4,PPARG,LIPG,CDKN2B,ABCG5,DAD1,A2M,UCP3,SLC6A4,ATP2B1,LPL,CXCL10,STAT1,F5,IGFBP2,RARA,CNR1,PIM1
4599	GOBP_NUCLEOSIDE_TRIPHOSPHATE_CATABOLIC_PROCESS	0.238681	0.510199	0.988622	1	13	13	ENSG00000276759,SMPDL3A
1144	GOBP_VITAMIN_CATABOLIC_PROCESS	0.58125	1.25696	0.203222	0.904825	16	14	CYP26A1,CYP4F12,CYP3A4,CYP2W1,CYP26C1,CYP4F11,CYP4F3
4290	GOBP_PURINE_NUCLEOSIDE_MONOPHOSPHATE_METABOLIC_PROCESS	0.244344	0.632981	0.954995	1	45	45	AMPD1,GDA,AK4,AMPD3
3419	GOBP_NUCLEOSIDE_DIPHOSPHATE_CATABOLIC_PROCESS	-0.286269	-0.776313	0.772512	1	13	13	ENTPD8,ENTPD6,ENTPD1
4163	GOBP_RIBONUCLEOSIDE_METABOLIC_PROCESS	0.259895	0.646682	0.93424	1	36	34	PTGDR,AICDA,UPP1,CDA
3857	GOBP_RIBONUCLEOSIDE_MONOPHOSPHATE_METABOLIC_PROCESS	0.28629	0.758638	0.875399	1	60	59	AMPD1,GDA,DPYS,UPP1,AK4,AMPD3,CDA
1585	GOBP_PURINE_NUCLEOBASE_BIOSYNTHETIC_PROCESS	-0.445037	-1.15581	0.298805	0.958899	11	11	HPRT1,SHMT1,PRPS1,PPAT,GMPS,GART,PRTFDC1,APRT,PAICS,ADA
4875	GOBP_PYRIMIDINE_NUCLEOSIDE_TRIPHOSPHATE_METABOLIC_PROCESS	-0.134886	-0.417799	1	1	25	24	NME9,DUT,DCTPP1,DTYMK,TYMS,UCK1,CMPK2,NME6,NME3,NME2,CTPS1,UCKL1,CAD
3977	GOBP_PURINE_DEOXYRIBONUCLEOTIDE_METABOLIC_PROCESS	0.306003	0.673666	0.9	1	16	16	GDA,NUDT18,PNP,NT5C1A
2883	GOBP_NUCLEOSIDE_CATABOLIC_PROCESS	0.379646	0.893394	0.635088	1	26	24	AICDA,GDA,UPP1,CDA,ENPP4,APOBEC3H,PNP
4130	GOBP_NUCLEOSIDE_MONOPHOSPHATE_METABOLIC_PROCESS	0.264608	0.720239	0.929534	1	79	78	AMPD1,GDA,DPYS,UPP1,AK4,ENSG00000276759,AMPD3,CDA
879	GOBP_CYCLIC_NUCLEOTIDE_METABOLIC_PROCESS	0.49988	1.26206	0.13914	0.805554	39	38	GUCY2C,NPPB,ADCY8,GUCY1A2,GUCY2F,ADCY4,ADCY10,GUCY2D
2087	GOBP_DEOXYRIBONUCLEOSIDE_MONOPHOSPHATE_METABOLIC_PROCESS	0.443434	1.0435	0.423392	1	24	24	GDA,DPYS,UPP1,ENSG00000276759
4701	GOBP_NUCLEOSIDE_TRIPHOSPHATE_BIOSYNTHETIC_PROCESS	0.213174	0.582001	0.994835	1	85	81	LDHC,MTCO2P12,PPARGC1A,PKLR,AK4,MT-ATP8,TMSB4X,MT-CO2,MT-ATP6,FLCN,AK7
4019	GOBP_NUCLEOSIDE_DIPHOSPHATE_METABOLIC_PROCESS	0.276929	0.771944	0.908999	1	130	123	CBFA2T3,NUPR1,HTR2A,DDIT4,SLC4A1,PKLR,GAPDHS,AK4,IGF1,HKDC1,HK3,ENO4,AK7,ENO2,GPD1,ZBTB20,ALDOB,NUDT18,HK2,PFKFB2
2405	GOBP_DEOXYRIBONUCLEOSIDE_MONOPHOSPHATE_CATABOLIC_PROCESS	0.455331	0.984657	0.515489	1	14	14	GDA,DPYS,UPP1
3297	GOBP_PYRIMIDINE_NUCLEOSIDE_TRIPHOSPHATE_BIOSYNTHETIC_PROCESS	-0.283558	-0.82234	0.745562	1	19	18	NME9,DTYMK,TYMS,UCK1,CMPK2,NME6,NME3,NME2,CTPS1,UCKL1,CAD
4026	GOBP_DEOXYRIBONUCLEOSIDE_TRIPHOSPHATE_METABOLIC_PROCESS	0.298734	0.657663	0.910976	1	16	16	ENSG00000276759,TBPL1
2644	GOBP_GROOMING_BEHAVIOR	0.427437	0.946284	0.57265	1	18	17	CNTNAP4,NMUR2,OXT,DRD2,SLC1A1,MC4R,HOXB8
4009	GOBP_NUCLEOTIDE_SUGAR_BIOSYNTHETIC_PROCESS	-0.23959	-0.698229	0.907104	1	17	17	AMDHD2,PGM3,NANS,GFPT1,UGDH,PMM2,PMM1,UAP1,UXS1,MPI,GNPNAT1,GFPT2,GFUS,GMDS,GMPPB,FCSK
2482	GOBP_PYRIMIDINE_RIBONUCLEOSIDE_TRIPHOSPHATE_METABOLIC_PROCESS	-0.32312	-0.941658	0.535519	1	18	17	NME7,NME4,ENTPD7,AK3,UCK2,NME1,ENTPD4,CTPS2,NME9,UCK1,NME6,NME3,NME2,CTPS1,UCKL1,CAD
3775	GOBP_RIBONUCLEOSIDE_MONOPHOSPHATE_BIOSYNTHETIC_PROCESS	0.29893	0.739164	0.856818	1	34	33	AMPD1,UPP1,AMPD3,CDA
2314	GOBP_RIBONUCLEOSIDE_MONOPHOSPHATE_CATABOLIC_PROCESS	0.46072	1.00291	0.491422	1	15	15	GDA,DPYS,UPP1,AMPD3
4382	GOBP_RIBONUCLEOSIDE_TRIPHOSPHATE_METABOLIC_PROCESS	0.245866	0.674192	0.967078	1	89	85	LDHC,GIMAP7,MTCO2P12,PPARGC1A,PKLR,AK4,MT-ATP8,TMSB4X,MT-CO2,MT-ATP6,FLCN
4656	GOBP_NUCLEOSIDE_TRIPHOSPHATE_METABOLIC_PROCESS	0.216157	0.600847	0.991878	1	111	107	LDHC,GIMAP7,MTCO2P12,PPARGC1A,PKLR,AK4,MT-ATP8,ENSG00000276759,TMSB4X,MT-CO2,MT-ATP6,FLCN,AK7
3167	GOBP_GLUCAN_BIOSYNTHETIC_PROCESS	0.335122	0.856099	0.712222	1	46	41	IGF2,MIR1271,GYS2,PPP1R3B,IGF1,PHKG1,IRS2,SELENOS,UGP2,NHLRC1
3343	GOBP_RIBONUCLEOSIDE_DIPHOSPHATE_METABOLIC_PROCESS	0.315214	0.878054	0.755826	1	112	106	CBFA2T3,NUPR1,HTR2A,DDIT4,SLC4A1,PKLR,GAPDHS,AK4,IGF1,HKDC1,HK3,ENO4,ENO2,GPD1,ZBTB20,ALDOB,NUDT18,HK2,PFKFB2
801	GOBP_RESPONSE_TO_PH	0.501402	1.29487	0.122807	0.781611	45	43	AQP10,PKD1L3,ACER1,SST,SCNN1G,GPR151,GPR65,GJA1,CTSS,ABCC8,PCK1,HYAL1
2089	GOBP_RESPONSE_TO_TEMPERATURE_STIMULUS	0.362749	1.02666	0.424	1	179	168	TFEC,PTGS2,FOS,SOD2,HMOX1,SST,TCIM,TRPM8,CIDEA,UCP1,TRPV3,HTR2A,MTCO2P12,IL1A,ADM,PKLR,HSPA6,CASQ1,MT-CO2,IGF1,HTR1B,LXN,MSTN,NOS1,TRPV4,NFKBIA,METRNL,TRPA1,FGF1,RGS7,UCP3,CD14,DNAJB4,EIF2AK3,SOD1,FOXO1,ATP2B1,LPL,VGF,CXCR4,MICB,CXCL10,DNAJB1,STAC,HSPA2,TRPM3,SLU7,TP53INP1
1512	GOBP_RRNA_TRANSCRIPTION	-0.322413	-1.10052	0.283333	0.955313	34	34	GTF3C5,DDX11,POLR1E,POLR1B,MTOR,BRF1,MACROH2A1,POLR1G,SMARCB1,DEDD,TCOF1,GTF3C1,NPM3,GTF3C2,SMARCA4
1329	GOBP_AMINE_CATABOLIC_PROCESS	0.492296	1.17988	0.243368	0.932243	30	27	MOXD2P,KYNU,CHDH,HNMT,IDO1,SAT1,IL4I1,DMGDH
526	GOBP_CELL_RECOGNITION	0.431909	1.2224	0.069	0.668023	222	168	CRTAM,TMPRSS12,SPACA3,PRSS37,TEX101,ACR,ZP4,FUT3,TNN,IGHG4,COLEC10,ADAM5,PAEP,NRCAM,COLEC12,IGHV2-26,FOLR1,CNTN6,OVGP1,IGHE,DSCAM,CCR7,FOLR3,ZP2,IGHV2-5,IGHV3-23,CD6,CRTAC1,IGHV4-34,CD209,SPESP1,FCN1,ROBO2,IGHA1,ROBO4,CD36,ADGRB1,CD5,CNTN4,PRF1,CNTNAP2,ADAM2,CD9,AMIGO1,ZP1
3868	GOBP_RIBONUCLEOTIDE_CATABOLIC_PROCESS	0.27924	0.725732	0.877729	1	47	47	NUDT10,GDA,DPYS,UPP1,AMPD3
3617	GOBP_MRNA_TRANSCRIPTION	0.302863	0.773689	0.824444	1	41	41	C5AR1,FOXE3,EREG,PPARG,TAF7,RARA,ZBTB1,TAF9,ATF4,TAF13,TAF12,ATF2,EPAS1,TAF4B
4876	GOBP_PYRIMIDINE_RIBONUCLEOTIDE_BIOSYNTHETIC_PROCESS	0.189021	0.438448	1	1	23	22	UPP1,CDA
4433	GOBP_CHEMOSENSORY_BEHAVIOR	-0.210914	-0.589354	0.973118	1	16	15	ATP6V1B1,PRKCG,ADCY3,NTRK1,OBP2B
1125	GOBP_OLIGOSACCHARIDE_CATABOLIC_PROCESS	0.593069	1.24857	0.199482	0.901893	13	12	GBA3,NEU4,NEU1,TREH,HEXB,MGAM,CTBS,MANBA
481	GOBP_AMINE_BIOSYNTHETIC_PROCESS	0.537107	1.36478	0.0611791	0.648422	41	40	SULT1A2,KL,MOXD2P,NR4A2,PRG3,TGFB2,PAH,SAT1,SNCA,DAO,GCH1,HDC,OAZ3,ASMT,NNMT
387	GOBP_AMINE_METABOLIC_PROCESS	0.469782	1.30816	0.0434343	0.571653	122	114	SULT1A2,KL,MOXD2P,NR4A2,PRG3,KYNU,NPY,CHDH,SLC22A3,AOC3,TRH,BHMT,TGFB2,PAH,HNMT,IDO1,SULT1B1,SULT1C2,SLC7A11,CYP1A1,SLC7A7,SAT1,DRD2,SNCA,DAO,IL4I1,GCH1,NR1H4,SULT1A1,DMGDH,ITGB2,HDC,OAZ3,SLC1A1,ITGAM,ASMT,NNMT,GDPD1,CHRNB2
1239	GOBP_PYRIMIDINE_DEOXYRIBONUCLEOSIDE_MONOPHOSPHATE_METABOLIC_PROCESS	0.570815	1.22016	0.22756	0.932243	13	13	DPYS,UPP1,ENSG00000276759
1915	GOBP_RESPONSE_TO_HEAT	0.381945	1.0619	0.377665	1	108	100	TFEC,PTGS2,HMOX1,SST,TCIM,TRPV3,IL1A,PKLR,HSPA6,CASQ1,IGF1,MSTN,NOS1,TRPV4,FGF1,CD14,DNAJB4,SOD1,MICB,CXCL10,DNAJB1,STAC,HSPA2,SLU7,TP53INP1
2083	GOBP_RESPONSE_TO_XENOBIOTIC_STIMULUS	0.352589	1.02123	0.422577	1	411	378	SULT1A2,MAS1,IL10,PTGS2,FOS,FOSB,SFRP2,CYP26A1,SOD2,HMOX1,SST,CYP2J2,VAV3,RORC,ABCG8,NEUROD1,CYP2C19,PON3,UGT1A9,CYP3A7,TGFB2,CYP4F12,TNF,NR1I2,ANKRD1,HTR2A,CYP2F1,LCK,CD69,CYP2C9,GLYAT,SULT1B1,INHBA,CRHBP,SLC1A2,SLC26A5,CYP3A4,LPO,PLIN2,CYP1A1,SULT1C3,CYP2W1,CYP2G1P,HTR1B,EDN1,DRD2,ACSM1,SNCA,SOX10,TLR3,NOS1,BCHE,GSTA3,AHR,SRD5A2,AIM2,ABCC8,SLC6A11,IL1B,NCKAP1L,NKX6-1,SULT1A1,CDH3,CSAG2,SLC1A3,C…
4435	GOBP_DEOXYRIBONUCLEOTIDE_BIOSYNTHETIC_PROCESS	0.245192	0.53979	0.973171	1	16	16	ENSG00000276759,TBPL1,RRM2B,ADK,AK5,SHMT1,DCK,RRM1
2764	GOBP_PYRIMIDINE_RIBONUCLEOSIDE_TRIPHOSPHATE_BIOSYNTHETIC_PROCESS	-0.323079	-0.888262	0.605128	1	15	14	UCK1,NME6,NME3,NME2,CTPS1,UCKL1,CAD
498	GOBP_CYCLIC_NUCLEOTIDE_BIOSYNTHETIC_PROCESS	0.600717	1.39341	0.0648585	0.658061	22	22	GUCY2C,NPPB,ADCY8,GUCY1A2,GUCY2F,ADCY4,ADCY10,GUCY2D
3843	GOBP_GLYCOLIPID_BIOSYNTHETIC_PROCESS	0.283298	0.762409	0.873431	1	71	68	GAL3ST1,ST8SIA5,GAL3ST2,ST8SIA3,A3GALT2,ST6GALNAC5,UGT8,FA2H,B3GNT5,PGAP4,B3GALT1,ST6GALNAC3,UGCG,ST3GAL1
4518	GOBP_RIBONUCLEOSIDE_TRIPHOSPHATE_BIOSYNTHETIC_PROCESS	0.233701	0.629677	0.981191	1	74	70	LDHC,MTCO2P12,PPARGC1A,PKLR,AK4,MT-ATP8,TMSB4X,MT-CO2,MT-ATP6,FLCN
971	GOBP_PHOSPHOLIPID_CATABOLIC_PROCESS	0.474624	1.23353	0.162664	0.852902	53	47	PLBD1,PLA2G4D,PLA2G10,ENPP6,APOC1,PLB1,PLA2G4C,LIPG,PLA2G4F,PLA2G4A,IDH1,PNPLA8,GDPD1,LDLR,SMPDL3A,GPCPD1
701	GOBP_STEROID_METABOLIC_PROCESS	0.401561	1.1539	0.102	0.739977	323	292	SULT1A2,SERPINA12,BMP2,RDH8,SULT2B1,LEP,AKR1D1,SPP1,DHRS9,DKKL1,CYP26A1,SULT4A1,CGA,HSD11B1,DHH,RORC,CYP11B2,EDNRB,CYP21A2,APOE,NPC1L1,APOA1,CYP2C19,UGT2B7,CYP3A7,EGR1,TNF,NR1I2,G6PC1,HMGCS1,IL1A,INSIG1,CYP2C9,APOA4,ADM,IDI1,HSD17B2,MSMO1,SNAI1,CYP3A4,SERPINA6,APOC1,CYP1A1,APOBR,NR5A2,CACNA1H,HSD17B14,CETP,IDI2,AKR1B1,AFP,SRD5A2,NR5A1,HSD17B7,SC5D,NR1H4,SULT1A1,ASAH1,NPC2,CES1,HSD3B2,LIMA1,AKR1C2…
3214	GOBP_PYRIMIDINE_DEOXYRIBONUCLEOTIDE_METABOLIC_PROCESS	0.349658	0.829287	0.725262	1	25	25	DPYS,UPP1,ENSG00000276759
1517	GOBP_COBALAMIN_METABOLIC_PROCESS	0.53884	1.16525	0.285006	0.957381	14	14	CTRC,AMN,CBLIF
3159	GOBP_PYRIMIDINE_RIBONUCLEOSIDE_MONOPHOSPHATE_METABOLIC_PROCESS	0.383383	0.834559	0.709559	1	15	15	DPYS,UPP1,CDA
3570	GOBP_NUCLEOTIDE_SUGAR_METABOLIC_PROCESS	-0.239748	-0.817726	0.811475	1	33	33	GFPT2,UGGT1,GFUS,GMDS,GNE,GMPPB,CSGALNACT1,DPAGT1,GALT,FUT8,FCSK,B4GALNT2
3091	GOBP_OLIGOSACCHARIDE_BIOSYNTHETIC_PROCESS	0.359681	0.857704	0.692666	1	28	26	FUT5,FUT3
4344	GOBP_PYRIMIDINE_RIBONUCLEOTIDE_METABOLIC_PROCESS	0.248997	0.603964	0.962069	1	30	29	DPYS,UPP1,CDA
2838	GOBP_OLIGOSACCHARIDE_METABOLIC_PROCESS	0.35079	0.925403	0.625268	1	63	57	FUT5,FUT3,ST8SIA5,GBA3,ST8SIA3,NEU4,ST6GALNAC5,NEU1,GLA,ST6GALNAC1,TREH,HEXB,MGAM,ST3GAL6,B3GALT1,ST6GALNAC3
4722	GOBP_RESPONSE_TO_UV	0.220316	0.618908	0.995992	1	147	145	ELANE,PTGS2,OPN5,MMP3,SERPINB13,MME,CARD16,CDKN1A,MMP1,OPN3,HYAL1,IL12A,BMF,AQP1,CASP3,MAPK13,COPS9,TP53INP1,NEDD4,ZBTB1,IL12B,IVL,MAP4K3,PCNA,ATF4,ST20,CASP9,CASP7,FMR1,CUL4B,MAPK8,H2AW,UBE2B,PIK3R1,DTL,PCLAF,DCUN1D3,OPN1SW,RO60,BRCA2,HYAL3
2960	GOBP_CYCLIC_NUCLEOTIDE_CATABOLIC_PROCESS	-0.309588	-0.839551	0.658768	1	13	13	PDE4B,PDE7A,PDE2A,CNP,PDE7B,PDE8A,PDE9A,PDE8B,PDE4A,PDE4C
1555	GOBP_RESPONSE_TO_WATER	0.555127	1.1687	0.292746	0.957381	13	12	AQP2
1290	GOBP_RESPONSE_TO_MECHANICAL_STIMULUS	0.385899	1.09636	0.237762	0.932243	201	191	PHF24,PTGS2,PKD1L3,FOS,FOSB,IL13,TLR7,TNFSF14,CAV3,SOST,CHRNA9,TNF,ANKRD1,HTR2A,SCN1A,CASP5,COL11A1,CASP1,ATP1A2,SLC26A5,ACTA1,KCNJ2,EDN1,STRC,DRD2,SCEL,BNIP3,TMC1,TLR3,P2RY1,TRPV4,GADD45A,NFKBIA,IL1B,CITED2,CNTNAP2,TLR4,USP53,SLC1A3,CRADD,TNFRSF8,PKD1L2,UCN,TRPA1,RYR2,PKD1L1,BTG2,WNT11,ANGPT2,NRXN1,AQP1,KCNQ1,JUND,IRF1,CXCR4,CXCL10,STAT1,IHH,IGFBP2,DMD,BDKRB1,BCL10,TNFRSF10A,AGT,P2RX7,FAS,SCX,KI…
914	GOBP_UV_PROTECTION	-0.490316	-1.32966	0.146919	0.81771	13	13	ERCC3,ERCC1,CAT,SDF4,XPA,ERCC4,SCARA3,ERCC5,ERCC2,MC1R
2800	GOBP_CARNITINE_METABOLIC_PROCESS	-0.336434	-0.873754	0.61753	1	13	11	ALDH9A1,POR,CROT,ACADM,SLC22A4,TMLHE,CPT1C,CPT2,CRAT,CPT1B
2920	GOBP_POST_EMBRYONIC_DEVELOPMENT	0.338144	0.92657	0.646454	1	87	84	SLC4A10,NR4A2,SOD2,CDH23,DSCAM,CELA1,ALX4,CSRNP1,VEGFA,ARID5B,KLF4,PRDM1,ATRX,TAL2,CHST11,SELENOP,BMP4,NPPC,SCN9A,CYP1A2,SERP1,FZD5,IGF2R,C12orf57,KDR,SEMA3C,BCL2L11,TIPARP
2918	GOBP_RESPONSE_TO_LIGHT_STIMULUS	0.333864	0.960626	0.646	1	310	300	SLC4A10,ELANE,RP1,PTGS2,FOS,OPN5,MMP3,SEMA5B,RPE65,GNAT1,NPY,SERPINB13,GRK7,CABP4,SLC24A4,DCT,MME,GNGT1,SLC24A2,GUCY2F,CARD16,LRRN4,FOXB1,CDKN1A,RS1,SLC1A2,ATP1A2,SLC7A11,AIPL1,EYS,RAG1,ABCA4,GRK1,DRD2,MT-ND3,GUCY2D,NDRG4,AGRP,MMP1,ABCC8,OPN3,HYAL1,ADAM2,GNAT2,SLC1A3,BEST1,IL12A,BHLHE40,ELOVL4,SIK1,GNGT2,PLEKHB1,GRM6,HMGCR,BMF
249	GOBP_DETECTION_OF_VISIBLE_LIGHT	0.57222	1.48235	0.01322	0.270664	51	45	RP1,OPN5,SEMA5B,RPE65,GNAT1,GRK7,GUCY2F,RS1,AIPL1,EYS,ABCA4,GRK1,GUCY2D,OPN3,GNAT2,BEST1,ELOVL4,GRM6
230	GOBP_DETECTION_OF_LIGHT_STIMULUS	0.538674	1.42811	0.0115266	0.25549	66	60	RP1,OPN5,SEMA5B,RPE65,GNAT1,GRK7,CABP4,SLC24A4,GNGT1,SLC24A2,GUCY2F,RS1,AIPL1,EYS,ABCA4,GRK1,GUCY2D,OPN3,GNAT2,BEST1,ELOVL4,GNGT2,PLEKHB1,GRM6
2021	GOBP_CELLULAR_RESPONSE_TO_STARVATION	0.368753	1.0377	0.408408	1	160	152	GCGR,ATF3,ZC3H12A,GABARAPL1,UPP1,CDKN1A,PDK4,MAP1LC3B2,FOXA3,RRAGD,KRT20,GABARAP,FNIP1,MYH13,SESN2,XBP1,ASNS,IFI16,RRAGC,WIPI1,ALB,PCK1,MAP1LC3B,CPEB4,DSC2,FLCN,SIK1,GBA,HSPA5,STK26,NFE2L2,LAMP2,EIF2AK3,FOXO1,WNT2B,PMAIP1,SLC39A4,JMY,NUAK1,ATG5,SLC38A3,FAS,SREBF2,PPARA,RRAGB,MFSD2A,GABARAPL2,ZFYVE1,WNT4,FOXO3,ATF4,PPM1D,SESN3,MAP3K5,ATG14,ATF2,PRKAA2,MAPK8,RNF152,BMT2,SLC2A1,VPS41
405	GOBP_DETECTION_OF_ABIOTIC_STIMULUS	0.464124	1.29609	0.0464178	0.582673	138	126	PHF24,RP1,PKD1L3,OPN5,SEMA5B,RPE65,GNAT1,CAV3,CHRNA9,GRK7,CABP4,TRPM8,SLC24A4,TNF,GNGT1,HTR2A,SLC24A2,SCN1A,GUCY2F,COL11A1,RS1,AIPL1,EYS,ABCA4,LXN,GRK1,STRC,TMC1,GUCY2D,OPN3,GNAT2,BEST1,PKD1L2,ELOVL4,TRPA1,GNGT2,PLEKHB1,PKD1L1,GRM6
457	GOBP_CATECHOL_CONTAINING_COMPOUND_BIOSYNTHETIC_PROCESS	0.615959	1.42057	0.0570749	0.635763	22	21	KL,MOXD2P,NR4A2,TGFB2,PAH,SNCA,DAO,GCH1,HDC
970	GOBP_RESPONSE_TO_LIGHT_INTENSITY	0.582835	1.28311	0.162195	0.852444	16	16	GNAT1,SLC24A4,SLC24A2,RS1,MT-ND3
3641	GOBP_RESPONSE_TO_SALT_STRESS	0.313937	0.75241	0.828143	1	27	27	TNF,OXT,CLDN1,AKR1B1,TRPV4,SLC9A4,PAPPA2,AVPR1B,AQP1
4644	GOBP_SNRNA_TRANSCRIPTION	0.203038	0.455371	0.991597	1	19	18	SNAPC1,CDK7,ELL2,ZNF143,SNAPC5
3659	GOBP_PHOTOPERIODISM	0.31168	0.768065	0.832574	1	33	32	OPN5,NPY,AGRP,BHLHE40,SIK1
4549	GOBP_ENTRAINMENT_OF_CIRCADIAN_CLOCK	0.22941	0.56533	0.984055	1	34	32	OPN5
3910	GOBP_RESPONSE_TO_RADIATION	0.304598	0.883441	0.886114	1	438	424	SLC4A10,ELANE,RP1,PTGS2,FOS,OPN5,MMP3,SEMA5B,SFRP2,SOD2,OPRK1,RPE65,HAMP,GNAT1,NPY,SERPINB13,GRK7,CABP4,SLC24A4,DCT,MME,EGR1,TNF,GNGT1,SLC24A2,IL1A,EYA1,GUCY2F,CARD16,LRRN4,FOXB1,ITGB6,CDKN1A,RS1,SLC1A2,ATP1A2,SLC7A11,AIPL1,EYS,CRYAB,RAG1,ABCA4,GRK1,DRD2,MT-ND3,IFI16,GUCY2D,NDRG4,AGRP,MMP1,GADD45A,ABCC8,OPN3,HYAL1,ADAM2,GNAT2,SLC1A3,BEST1,IL12A,BHLHE40,ELOVL4,ABCG5,SIK1,GNGT2,PLEKHB1,GRM6,HMGCR,B…
708	GOBP_RESPONSE_TO_VIRUS	0.393832	1.14047	0.103896	0.743257	391	357	IFNA2,FGR,IFNK,XCL1,CCL4,IFNA5,DUOX2,IL6,OPRK1,TLR7,PLA2G10,ACTA2,AICDA,IFNA6,IFNL4,IFI27,AZU1,ZC3H12A,CCL22,IL21,IFNL1,TNF,IL23R,ITGB8,DDIT4,ITGB6,POU2AF1,ITGAX,IFNA8,TLR2,CYP1A1,NLRP9,ACOD1,IFNB1,IFI6,MMP12,IFITM1,IFNW1,BNIP3,IFI16,GBP1,TLR3,LGALS9,TRIM22,AIM2,HYAL1,RNF125,IL1B,PRF1,IL23A,BST2,NPC2,VAMP8,ZBP1,IL12A,SELENOK,IFIT1B,RSAD2,TBX21,MX1,ISG15,IFI44L,TNFAIP3,IFIT3,BTBD17,MX2,TSPAN32,CXC…
3352	GOBP_RESPONSE_TO_CARBOHYDRATE	0.318293	0.906845	0.759	1	227	211	GCG,PTGS2,LEP,SOD2,OPRK1,RFX6,ADCY8,NEUROD1,COLEC12,MAFA,GYS2,PAX2,EGR1,SLC30A8,OXT,P2RX2,ICAM1,IL1A,PKLR,FOXA2,LIN28A,CASR,PRKCB,GPER1,HLA-DRB1,ACVR1C,SESN2,XBP1,SLC2A5,CALCRL,PCK1,IL1B,NR1H4,NKX6-1,CLTRN,SLC39A14,SOX4,PCK2,ZBTB20,ILDR2,COL4A3,ANGPT2,IRS2,PCSK1,LPL,PTPRN2,CASP3,MAP2K6,PFKFB2,NR0B2
301	GOBP_EPIDERMAL_CELL_DIFFERENTIATION	0.453121	1.28213	0.025974	0.439919	205	172	ST14,LCE2A,LIPN,IL20,SULT2B1,KRT2,ACER1,LCE3D,LCE3A,WNT16,SPRR2D,LCE1F,CDH23,LCE4A,EVPL,IL1A,EREG,TCHH,LIPK,FOXN1,ZFP36,MAFF,KRT36,KRT16,ALOX15B,SPINK5,REG3G,AQP3,ERRFI1,STRC,SCEL,TMC1,ZBED2,FA2H,CNFN,KLF4,GRHL2,KRT17,OPN3,TMEM132E,MYCL,CDH3,ASAH1,POU3F1,TP63,KDF1,MAFG,MSX2,USH1C,LCE1B,UGCG,BMP4,SOD1,KCNQ1,EXPH5,CASP3,SFRP4,GLI1,JAG2,PAX6,ABCA12
2944	GOBP_SPECIFICATION_OF_SYMMETRY	0.332115	0.927448	0.654545	1	139	129	APLNR,TBX1,DNAI2,LEFTY1,ASB2,FOLR1,RIPPLY2,TDGF1,DDIT3,DNAI1,FOXJ1,GAS8,FGF8,GJA1,DRC1,CFAP53,NDRG4,CITED2,PKD1L1,GREM1,DAW1,BMP4,WNT8B,MEF2C,DAAM2,IHH,DNAAF1,NODAL,TBX3,GREM2,AHI1
2467	GOBP_NUCLEOSIDE_MONOPHOSPHATE_CATABOLIC_PROCESS	0.423241	0.958232	0.532297	1	19	19	GDA,DPYS,UPP1,AMPD3
50	GOBP_FERTILIZATION	0.508953	1.4398	0.000490003	0.0489188	197	174	SPINK1,TMPRSS12,SPACA3,PRSS37,TEX101,TMEM95,ACR,ZP4,IQCF1,OR1D2,CECR2,DKKL1,ATP1A4,ADAM5,PLA2G10,TRPC7,UMODL1,NLRP5,PAEP,FOLR1,OVGP1,LYZL6,WBP2NL,FOLR3,ZP2,FAM170B,SPINK13,IRAG2,EQTN,PRND,SPESP1,CACNA1H,RIMS1,GLRA1,GNPDA1,MAEL,PLB1,TDRD9,HEXB,ADAM2,CD9,TRPC6,ZP1,TRIM36,SERPINA10
2361	GOBP_TOXIN_METABOLIC_PROCESS	0.447255	0.984632	0.503659	1	17	16	CYP3A4,CYP1A1,CYP2W1,NFE2L2,CYP1A2,AS3MT,PAM,DDC
232	GOBP_REGULATION_OF_G_PROTEIN_COUPLED_RECEPTOR_SIGNALING_PATHWAY	0.478622	1.33769	0.0116881	0.255734	139	130	PHF24,FRMPD1,RGS18,APLNR,APELA,RGS16,GNAT1,KLK6,KCTD8,CXCL8,GRK7,SLC24A4,GRP,ADRB3,RASGRP4,RGS2,ADCYAP1,GAS2L2,GUCY2F,PLEK,NECAB2,ADM,FGF8,AIPL1,RGS6,PDE6H,GPER1,HTR1B,EDN1,GRK1,DRD2,SNCA,GUCY2D,GRM5,ARRDC3,MRAP2,RGS5,SLC39A14,RGS7,CNTN2
4105	GOBP_ANTERIOR_POSTERIOR_PATTERN_SPECIFICATION	0.281294	0.799011	0.924076	1	214	195	BMP2,OTX2,TBX1,SFRP2,FEZF1,ARC,HES3,NEUROD1,RIPPLY2,TDGF1,HOXD3,HOXA9,WNT1,DDIT3,HES7,MEOX2,TDRD1,ALX4,FOXB1,FGF8,FOXA2,HOXB1,HEY1,WNT2,ETS2,MYF5,PCSK5,HOXA5,NRARP,BHLHE40,ZBTB16,CYP26C1,BTG2,HOXD4,MSX2,HOXA11,BMP4,MLLT3,PLD6,TBXT,WNT2B,MSX1,HOXB9,PAX6,HOXB8,HOXA10,FRS2,BHLHE41
2699	GOBP_EMBRYONIC_BODY_MORPHOGENESIS	-0.354562	-0.903788	0.585185	1	10	10	DAG1,FUZ,PHLDB1,IFT122
4027	GOBP_OOCYTE_DIFFERENTIATION	0.268636	0.706825	0.911135	1	58	55	YBX2,LGR5,ANG,TUBB8,TDRD1,EREG,IGF1,EDN1,SOHLH2,FOXL2,TUT7,PLD6,NPPC
917	GOBP_CATECHOL_CONTAINING_COMPOUND_METABOLIC_PROCESS	0.46986	1.23628	0.147752	0.820425	58	55	SULT1A2,KL,MOXD2P,NR4A2,NPY,TGFB2,PAH,DRD2,SNCA,DAO,GCH1,SULT1A1,ITGB2,HDC,SLC1A1,ITGAM,CHRNB2,PRKN,ABAT,TACR3,AOC2
3062	GOBP_ANTERIOR_POSTERIOR_AXIS_SPECIFICATION	0.337737	0.878199	0.685932	1	57	48	OTX2,RIPPLY2,TDGF1,DDIT3,TDRD1,FOXA2,ETS2,NRARP,BMP4,PLD6,TBXT,FRS2,NODAL,TBX3,FZD5,WLS,TDRD5,TDRKH,GPC3
3757	GOBP_AXIS_SPECIFICATION	0.288248	0.789848	0.853032	1	94	84	OTX2,WNT6,RIPPLY2,TDGF1,WNT1,DDIT3,TDRD1,STC1,FOXA2,ETS2,CITED2,NRARP,PKD1L1,BMP4,MNS1,PLD6,TBXT,PAX6,FRS2,NODAL,HSPB11,TBX3,AHI1,FZD5,WLS,AXIN2,COBL,TDRD5,TDRKH,GPC3
4431	GOBP_NEGATIVE_REGULATION_OF_CATABOLIC_PROCESS	0.269929	0.777276	0.973	1	326	312	CBFA2T3,IL10,LEP,TRIM40,TAB2,HP,KLHL40,HMOX1,TENT5C,ELAVL4,NUPR1,PKP1,CIDEA,TNF,WNT1,DDIT4,SLC4A1,IGF2BP1,IL10RA,ZFP36,APOC1,SORL1,SNCA,FHIT,SDCBP,ADGRB1,MAGEA6,IL1B,TENT5A,RYBP,NPC1,A1CF,LEPR,PIK3CG,ALK,TOB1,MGAT3,SEC22B,SMCR8,EFNA1,APOC3,HMGCR,BMF,BOLL,CYP51A1,RBM24
63	GOBP_RESPONSE_TO_TOXIC_SUBSTANCE	0.47964	1.36814	0.00087467	0.0707789	247	215	HBD,AQP10,HBZ,GUCY2C,CCL4,CCL3,PTGS2,FOS,HBM,HP,GPX7,NEFL,SOD2,DUOX2,PTGES,NUPR1,GPX5,APOE,PON3,BMP7,TNF,CYP2F1,RDH12,TRPM6,GLYAT,APOA4,ALOX5AP,FBLN5,MT1G,GLRX,SLC7A11,MT1M,TLR2,LPO,CLDN1,CYP1A1,MT1E,MT1F,TTPA,DRD2,CLIC2,SESN2,AHR,CD36,GCH1,HBQ1,ALB,MGST3,OPRD1,CES1,TXNRD1,MGST2,MT2A,GABRB1,GSTO2,TXN,PRXL2A,PDZK1,GPX3,NFE2L2,SLC22A18,SLC6A4,SOD1,MBP,PTGS1,SLC30A10,PXDNL,GPX8,ADH4,TPO,SCN9A,GSTO1,…
3155	GOBP_POST_EMBRYONIC_ANIMAL_MORPHOGENESIS	0.389923	0.83349	0.707965	1	14	13	CDH23,DSCAM
271	GOBP_RESPONSE_TO_FUNGUS	0.57066	1.47373	0.01698	0.319425	64	43	IL36RN,BTK,ELANE,SYK,SPI1,RNASE7,GNLY,HAMP,LTF
193	GOBP_RESPONSE_TO_EXTRACELLULAR_STIMULUS	0.419808	1.21962	0.00829498	0.219108	479	443	SPINK1,AQP2,GHSR,SSTR3,LRCOL1,KL,TPH2,PTGS2,FOS,LEP,SPP1,SFRP2,NR4A2,CYP26A1,SOD2,HMOX1,CD68,SST,HAMP,KYNU,GCGR,POMC,NPY,HTR2C,ABCG8,SLC22A3,APOE,GDF15,FOLR1,ATF3,SPX,CLPSL2,PAX2,ZC3H12A,BMP7,UCP1,RASGRP4,NMUR2,TNF,NOD2,OXT,DDIT3,IL1A,GABARAPL1,SGIP1,PPARGC1A,UPP1,GAST,CBSL,STC1,CDKN1A,ADM,PKLR,FOXA2,STC2,PDK4,SLC1A2,ZFP36,ACTA1,CYP1A1,MAP1LC3B2,FOXA3,RRAGD,CASR,SORL1,AQP3,KRT20,GABARAP,LRAT,ACVR…
1861	GOBP_DORSAL_VENTRAL_AXIS_SPECIFICATION	-0.418025	-1.08565	0.36255	0.992019	12	11	AXIN1,BMPR1A,SFRP1,WNT3,CXXC4,SMAD6
2513	GOBP_CARDIOBLAST_DIFFERENTIATION	0.42143	0.954132	0.541866	1	20	19	EOMES,TGFB2,GREM1,TBXT,PRICKLE1,MYOCD,ISL1
1953	GOBP_HORMONE_MEDIATED_SIGNALING_PATHWAY	0.368516	1.04265	0.387612	1	190	173	GHSR,SSTR3,LHCGR,SST,ZNF366,LGR5,RXFP2,NR4A3,GCGR,OR51E2,TRH,BMP7,METTL21C,CRHBP,RHOXF1,NR3C2,RXRG,TCF21,POU4F2,NR5A2,GPER1,NR2E1,CRHR2,LBH,AGRP,PADI2,NR5A1,PPARG,FOXA1,ESRRB,TP63,UFM1,RXFP1,BMP4,ESRRG,LATS2,DAB2,TAF7,RARA,GTF2H1,NODAL,NEDD4,ISL1,AR,PPARA,RWDD1,KDM3A,CRY1,PGRMC2,PLPP1,NKX3-1,DNAAF4,WBP2
3756	GOBP_DORSAL_VENTRAL_PATTERN_FORMATION	-0.205073	-0.84222	0.852941	1	89	81	GLI3,TCTN1,MKS1,GPR161,SUFU,WNT3,NOG,PRKACA,IFT172,GSC,WNT7A,CXXC4,GLI2,FOXN4,HOXB2,NKX2-2,SIX3,SMAD6,HHIP,GSX2,DSCAML1
3457	GOBP_GLIAL_CELL_DIFFERENTIATION	0.315868	0.899234	0.781	1	218	210	BMP2,EGR2,GCM1,IL6,LIF,OPALIN,FPR2,NCMAP,PAX2,SOX1,NTRK2,MIR181B1,C5AR1,TNF,MAL,RELN,GPR37L1,DLX2,MYOC,KCNJ10,TLR2,TRPC4,CSPG5,LIN28A,NR2E1,NRROS,BNIP3,NDRG1,SOX10,FA2H,CNTN1,ID4,IL1B,NKX6-1,TLR4,POU3F1,PHGDH,LGI4,PTPRZ1,SOX6,FGF2,SOX4,CNTN2,GBA,ARHGEF10,DUSP10,LDLR,DNER,SOD1,ASPA,CXCR4,DAAM2,PAX6,RHEB,TSPAN2
56	GOBP_CELL_CELL_RECOGNITION	0.597193	1.59157	0.000654861	0.0584818	70	63	TMPRSS12,SPACA3,PRSS37,TEX101,ACR,ZP4,FUT3,ADAM5,PAEP,FOLR1,OVGP1,CCR7,FOLR3,ZP2,CD6,CD209,SPESP1,PRF1,ADAM2,CD9,ZP1
3376	GOBP_RESPONSE_TO_METAL_ION	0.318367	0.918937	0.765	1	350	328	AQP2,SYT17,CPNE9,NCF1,TPH2,PTGS2,FOS,FOSB,ACER1,SOD2,HMOX1,HAMP,ADCY8,AQP9,JUNB,CYP11B2,CPNE4,NEUROD2,CASQ2,RASAL1,SYT4,SYT8,SYT10,FABP4,SLC30A8,IL1A,A3GALT2,ALOX5AP,CRHBP,KCNH1,PKLR,MT1G,MT1M,SLC26A5,ACTA1,CLDN1,CYP1A1,NEDD4L,MT1E,MT1F,CASR,CACNA1H,AQP3,EDN1,GLRA1,DRD2,BNIP3,TF,SNCA,NDRG1,ABCC8,KCNMB1,FGA,CPNE5,B2M,SLC40A1,MT2A,NPC1,MTTP,SYT7,SYT5,RYR2,CD14,SLC1A1,HSPA5,PLSCR1,NFE2L2,EIF2AK3,PCS…
4598	GOBP_BODY_MORPHOGENESIS	-0.189545	-0.680861	0.988506	1	45	44	MYH3,DAG1,SKI,WNT3,NOG,FUZ,PHLDB1,MMP2,IFT122,COL1A1,STRA6
1157	GOBP_RESPONSE_TO_LITHIUM_ION	0.541338	1.22561	0.208134	0.916759	22	19	TPH2,PTGS2,FABP4,PKLR,ACTA1
2242	GOBP_RESPONSE_TO_IRON_ION	0.410333	1.00518	0.469714	1	31	31	HMOX1,HAMP,CYP1A1,DRD2,TF,SNCA,B2M,SLC40A1
3997	GOBP_RESPONSE_TO_ZINC_ION	0.271023	0.701849	0.903614	1	53	46	SOD2,HAMP,SLC30A8,MT1G,MT1M,MT1E,MT1F,GLRA1,ABCC8,MT2A
3244	GOBP_PROXIMAL_DISTAL_PATTERN_FORMATION	0.339949	0.84059	0.730682	1	34	33	SP8,HOXA9,DLX2,IRX2,TP63,GREM1,HOXA11,HOXB9,GLI1,HOXA10,NODAL
4777	GOBP_HISTONE_MONOUBIQUITINATION	0.166253	0.403262	0.998851	1	29	29	RAG1,RYBP,UBE2E1,DTX3L,PCGF5,CUL4B,SKP1,RNF168,TRIM37,BMI1
2510	GOBP_DETECTION_OF_BIOTIC_STIMULUS	0.383008	0.959433	0.541002	1	37	36	CRTAM,CD1D,PGLYRP3,LY96,FAP,NOD2,TLR2,HLA-DRB1
2730	GOBP_REGULATION_OF_PROTON_TRANSPORT	0.390982	0.920068	0.595322	1	24	24	IL13,PM20D1,TMSB4X,TESC,NDUFA4,PPIF,COX17
1851	GOBP_NEGATIVE_REGULATION_OF_CELL_FATE_COMMITMENT	0.546907	1.10007	0.360656	0.991995	11	10	SFRP2,TBX21,SPDEF
4617	GOBP_EMBRYONIC_PATTERN_SPECIFICATION	0.220667	0.593916	0.989529	1	74	67	RIPPLY2,TDGF1,BMP7,WNT1,MEOX2,TDRD1,OOEP,NRARP,ZBTB16,PLD6,TBXT,FRS2,IHH,NODAL,TBX3,FZD5,COBL,TDRD5,NRP2,TDRKH
993	GOBP_SPECIFICATION_OF_ANIMAL_ORGAN_IDENTITY	0.487833	1.22579	0.170261	0.873357	37	37	BMP2,TBR1,PAX2,FGF8,ROBO2,WNT2,SPRY1,FGF2,FGF1,WNT11,HOXA11,BMP4,MEF2C,WNT2B,FRS2,ISL1,AR,GATA5,AXIN2
3485	GOBP_RESPONSE_TO_X_RAY	0.325285	0.801592	0.788155	1	32	32	SFRP2,HAMP
3442	GOBP_MEMBRANE_INVAGINATION	0.306396	0.845647	0.778571	1	137	90	ELMO1,MARCO,IGHG4,FCGR1A,IGHV2-26,IGHE,RHOH,IGHV2-5,XKR9,IGHV3-23,IGHV4-34,IGHA1,CD36,ADGRB1,NCKAP1L,MSR1,ITGB2,ITGAM,IGHV3-15,F2RL1,SNX9,SNX3,CLEC7A,PLCG2,ABCA1,XKR6,IGHM,ARHGAP12,VAMP7,IGHD,IGHV4-39,IGHV3-49,IGHV3-64
3384	GOBP_RESPONSE_TO_LEAD_ION	0.353049	0.799315	0.766746	1	20	19	PTGS2,CLDN1
2864	GOBP_MULTICELLULAR_ORGANISM_AGING	0.363837	0.914226	0.632236	1	42	37	LEP,SLC1A2,CRYAB,EDN1,NR5A1,TP63,GBA,AVPR1B,COMP,TFCP2L1,SERP1,DDC,ADRA1A,EDNRA
2940	GOBP_RESPONSE_TO_UV_B	0.400352	0.881375	0.652439	1	16	16	MME,CDKN1A,HYAL1,IL12A,IL12B,IVL
3577	GOBP_NADH_DEHYDROGENASE_COMPLEX_ASSEMBLY	0.306798	0.811665	0.814499	1	58	58	MT-ND2,MT-ND4,MT-ND1,TMEM126B,NDUFA1,MT-ND6,NDUFB5,NDUFA6,NDUFS5,NDUFA2,NDUFS4,NDUFB3,NDUFAF2,NDUFB6,MT-ND5,DMAC1,NDUFB1,NDUFA12,NDUFB2,NDUFA8,NDUFB4,NDUFA5,NDUFB11,NDUFB9,NDUFA3,NDUFAB1,NDUFB10,TMEM126A,NDUFC1,NDUFAF6
1186	GOBP_VASCULAR_TRANSPORT	0.420914	1.15419	0.215021	0.922911	87	85	SLC5A5,SLC7A3,ATP1A4,SLC8A2,SLCO1C1,SLC22A3,APOE,SLC7A5,SLC2A3,SLC6A20,SLC1A2,ATP1A2,SLC6A13,ABCC2,CD36,SLC38A1,SLC22A2,SLC1A3,LEPR,SLC16A12,AVPR1B,SLC1A4,SLC1A1,SLC13A3,SLC2A13
208	GOBP_REGULATION_OF_HYDROGEN_PEROXIDE_METABOLIC_PROCESS	0.691338	1.55053	0.00924952	0.226702	20	18	MMP3,HP,SOD2,DUOXA2,MTCO2P12,DUOXA1,MT-CO2,SNCA
3447	GOBP_CENTRIOLE_CENTRIOLE_COHESION	-0.285909	-0.786067	0.779487	1	14	14	KIF3A,NIN,RTTN,DCTN1,ODF2,CROCC
4877	GOBP_EXIT_FROM_MITOSIS	0.151811	0.368232	1	1	30	29	CDKN1C,RGCC,MAD2L1BP,NPM2,CDC14A,EPS8,CHMP4B,SIRT7
2611	GOBP_RESPONSE_TO_MANGANESE_ION	0.404669	0.933274	0.564804	1	22	21	PTGS2,SOD2,A3GALT2,HSPA5,EIF2AK3,SLC30A10,PRKN
654	GOBP_RESPONSE_TO_SELENIUM_ION	0.654366	1.37762	0.0932642	0.724937	12	12	SELENOV,SOD2
4331	GOBP_RESPONSE_TO_UV_C	0.259174	0.560467	0.960347	1	14	14	CARD16
537	GOBP_RESPONSE_TO_ACIDIC_PH	0.566706	1.36895	0.0712644	0.674185	29	28	AQP10,PKD1L3,SST,SCNN1G,GPR151,GPR65
899	GOBP_HISTONE_H3_K36_METHYLATION	-0.467416	-1.2851	0.14359	0.814261	15	14	SETD3,PAXIP1,SETMAR,NSD3,IWS1,SETD5,ASH1L,BRD4,SETD2,NSD1,NSD2
3303	GOBP_RESPONSE_TO_GAMMA_RADIATION	0.318014	0.836591	0.746767	1	56	53	SOD2,EGR1,IL1A,CDKN1A,CRYAB
3068	GOBP_REGULATION_OF_GASTRULATION	0.382407	0.846593	0.687424	1	17	17	OTX2,FOXA2
2556	GOBP_POSITIVE_REGULATION_OF_HEART_RATE	0.402261	0.954045	0.551804	1	27	25	SCN3B,ADM,ADM2,EDN1,GCH1,RYR2,SLC1A1,RGS4,KCNQ1,TACR3,ADRA1D,PDE4D,ADRA1A
3691	GOBP_RESPONSE_TO_INORGANIC_SUBSTANCE	0.313992	0.913256	0.839161	1	538	497	AQP2,SYT17,CPNE9,NCF1,TPH2,IL10,PTGS2,FOS,MMP3,HP,FOSB,ACER1,NEFL,CSF2,SELENOV,SOD2,IL6,HMOX1,HAMP,NR4A3,ADCY8,AQP9,AREG,JUNB,CYP11B2,EDNRB,CPNE4,NEUROD2,CASQ2,RASAL1,SYT4,SYT8,CCR7,PAX2,ZC3H12A,SYT10,BMP7,FABP4,SLC30A8,GPR37L1,IL1A,A3GALT2,APOA4,ALOX5AP,CRHBP,FBLN5,KCNH1,PKLR,MT1G,MT1M,ADCY10,SLC26A5,ACTA1,CLDN1,CYP1A1,NEDD4L,MT1E,CRYAB,MT1F,CASR,CACNA1H,AQP3,EDN1,GLRA1,DRD2,BNIP3,TF,SNCA,NDRG1,…
2937	GOBP_NEGATIVE_REGULATION_OF_AUTOPHAGY	0.337452	0.924675	0.651593	1	87	84	IL10,LEP,TAB2,HMOX1,NUPR1,IL10RA,SNCA,MAGEA6,NPC1,LEPR,SEC22B,SMCR8,BMF
3054	GOBP_MESENCHYMAL_CELL_PROLIFERATION	0.341625	0.872709	0.684444	1	41	41	BMP2,FGF7,TBX1,BMP7,WNT2,FGF9,WNT11,BMP4,IRS2,MSX1,STAT1,IHH
2332	GOBP_REGULATION_OF_TRANSPOSITION	0.418104	0.997021	0.495925	1	27	26	MORC1,AICDA,PIWIL2,TEX19,TEX15,PIWIL1,TDRD9,TUT7,ZNF93,APOBEC3H
1554	GOBP_REGULATION_OF_CELL_FATE_COMMITMENT	0.490919	1.14573	0.292654	0.957381	29	23	SFRP2,IL23R,IL23A,TBX21,FGF2,WNT11,BMP4,SPDEF,AR,IL12B
885	GOBP_NEGATIVE_REGULATION_OF_HEART_RATE	0.65008	1.3076	0.14071	0.810555	12	10	SPX,RNLS,TNF
2215	GOBP_POSITIVE_REGULATION_OF_PHOSPHOLIPASE_ACTIVITY	0.391949	1.02342	0.460541	1	56	51	ITK,PLA2G1B,CD86,ANG,C5AR1,RASGRP4,NMUR2,HTR2A,P2RY6,FGF2,AGTR1,ABL2,AVPR1B,TXK
4809	GOBP_RESPONSE_TO_IONIZING_RADIATION	0.199368	0.559809	0.998998	1	143	140	SFRP2,SOD2,HAMP,EGR1,IL1A,EYA1,ITGB6,CDKN1A,CRYAB,IFI16,GADD45A
1443	GOBP_POSITIVE_REGULATION_OF_CALCIUM_ION_TRANSPORT_INTO_CYTOSOL	0.436854	1.14068	0.269189	0.947041	54	51	CD19,XCL1,APLNR,IL13,NPSR1,PLA2G1B,P2RX2,CASQ1,GPER1,SNCA,P2RY6,CXCL9,AKAP6,CXCL10,P2RX1,TRDN,GSTO1,P2RX4,BDKRB1,P2RX7
1440	GOBP_REGULATION_OF_CALCIUM_ION_TRANSPORT_INTO_CYTOSOL	0.404724	1.12206	0.268293	0.947041	103	94	CD19,XCL1,APLNR,IL13,NPSR1,PLA2G1B,PTPN6,CASQ2,P2RX2,METTL21C,ATP1A2,CASQ1,GPER1,CLIC2,SNCA,P2RY6,NOS1,ANK2,RYR2,CXCL9,TMEM38B,AKAP6,CXCL10,P2RX1,TRDN,PLN,GSTO1,P2RX4,PRKCE,DMD,BDKRB1,ATG5,P2RX7,TMEM38A,CAMK2D,CALM2,JPH1,PDE4D
4403	GOBP_NEGATIVE_REGULATION_OF_PHOSPHORUS_METABOLIC_PROCESS	0.277899	0.805767	0.97003	1	442	415	SPINK1,NLRP2B,BMP2,CBFA2T3,MAS1,PYDC1,SFRP2,CAV3,NUPR1,PPEF2,APOE,PTPN6,SMYD3,ZC3H12A,TGFB2,BMP7,ANGPT1,TNF,RGS2,FABP4,PKIB,DDIT4,SLC4A1,PLEK,INHBA,CDKN1A,FOXA2,TRIB3,BOD1L2,SAMSN1,APOC1,CDKN1C,LAX1,SORL1,ERRFI1,PPP1R15A,CDA,DRD2,LDLRAD4,SNCA,MSTN,KIRREL2,SPRY1,GADD45B,PPP1R36,GADD45A,IL1B,PPARG,NCKAP1L,CEACAM1,CDKN2B,FLCN,PTPRB,NIBAN1,SMCR8,TNFAIP3,SH3GL2,GBA,GREM1,HMGCR,CBLB,PYCARD,DUSP10,PPP4R…
4766	GOBP_REGULATION_OF_AUTOPHAGY	0.241155	0.696352	0.998	1	339	333	IL10,LEP,ATP6V0D2,TAB2,HMOX1,NUPR1,ZC3H12A,NOD2,DDIT3,HSPB8,IL10RA,TRIB3,RRAGD,TRIML2,BNIP3,SNCA,MEFV,SESN2,IFI16,RRAGC,GPR137B,WIPI1,TRIM22,MAGEA6,ATP6V0E1,FLCN,NPC1,LEPR,ATP6V1C1,CRYBA1,SEC22B,OPTN,SMCR8,PLEKHF1,ATP6V1B2,ABL2,GBA,ATP6V1E1,BMF,DRAM1,ATP6V1G1,PYCARD,TRIM38,TRIM21,RAB39B,ATP6V1D,FOXO1,CASP3,ATP6V1G2,ATG12,RHEB,DAPK1,BNIP3L,PRKN,SNX32,RIPK2,TP53INP1,NEDD4,LAMP3,PSAP,ATG5,DCN,VPS26A…
2052	GOBP_REGULATION_OF_CELLULAR_KETONE_METABOLIC_PROCESS	0.372641	1.03759	0.413968	1	132	116	GHSR,PLA2G3,BMP2,PTGS2,DKKL1,NR4A3,APOA1,BHMT,EGR1,PPARGC1A,INSIG1,APOA4,ADM,TRIB3,PDK4,SLC7A11,APOC1,SLC7A7,SNCA,IL1B,NR1H4,PPARG,CES1,CEACAM1,APOA5
4589	GOBP_POSITIVE_REGULATION_OF_AUTOPHAGY	0.228634	0.640076	0.987928	1	136	133	HMOX1,ZC3H12A,NOD2,HSPB8,TRIML2,BNIP3,MEFV,SESN2,WIPI1,TRIM22,FLCN,OPTN,SMCR8,PLEKHF1,TRIM38,TRIM21,FOXO1,DAPK1,BNIP3L,PRKN,RIPK2,TP53INP1,DCN,PIK3C2A,PLK2,SNX30,KDR,FOXO3,PINK1,TMEM59,BCL2L11,PIP4K2C,TP53INP2,SESN3,C9orf72,PRKAA2,RNF152,MOAP1,SCOC,UVRAG,SVIP,TSC1,SNX7,WDR45,PIP4K2A,PLK3,ELAPOR1,TBK1,ATF6,GNAI3
2465	GOBP_VASCULAR_ENDOTHELIAL_GROWTH_FACTOR_PRODUCTION	0.379801	0.975244	0.532009	1	63	42	PTGS2,MIR140,IL6,CXCL17,C5AR1,TNF,IL1A,C3AR1,IL1B,FLT4,IL6R,EIF2AK3,SULF1,HPSE
2138	GOBP_REGULATION_OF_PHOSPHOLIPASE_ACTIVITY	0.384461	1.02462	0.439153	1	68	63	ITK,PLA2G1B,CD86,ANG,C5AR1,RASGRP4,NMUR2,RGS2,HTR2A,SNCA,P2RY6,FGF2,AGTR1,ABL2,RASGRP1,AVPR1B,TXK
2623	GOBP_MIRNA_METABOLIC_PROCESS	0.39407	0.944464	0.567474	1	27	27	LIN28B,ZC3H12A,LIN28A,TUT7,TRIM71,RC3H1,KCNQ1OT1
3884	GOBP_NEGATIVE_REGULATION_OF_CALCIUM_ION_TRANSPORT_INTO_CYTOSOL	0.315043	0.69746	0.881563	1	21	17	CASQ2,CLIC2,NOS1,TRDN,GSTO1,CALM2
3463	GOBP_REGULATION_OF_MESENCHYMAL_CELL_PROLIFERATION	0.327916	0.79539	0.782759	1	29	29	TBX1,WNT2,FGF9,WNT11,BMP4,IRS2,STAT1,IHH,KDR,SHOX2
2188	GOBP_STRIATED_MUSCLE_CELL_APOPTOTIC_PROCESS	0.396033	1.01692	0.452539	1	53	42	SFRP2,NUPR1,BMP7,GNGT1,LTK,POU4F2,BNIP3
4454	GOBP_POSITIVE_REGULATION_OF_ENDOTHELIAL_CELL_MIGRATION	0.244016	0.678637	0.975709	1	132	113	FGF18,PTGS2,HMOX1,MIR101-1,TDGF1,ZC3H12A,ANGPT1,EGF,TMSB4X,HDAC9,VEGFA,EDN1,FLT4,PIK3CG,FGF2,FGF1,NFE2L2,BMP4,PROX1,ANXA3,ITGB3,SMOC2,P2RX4,PDGFB,GRN,ANXA1,AGT,PIK3C2A,PLPP3,PLK2,KDR
431	GOBP_REGULATION_OF_PLATELET_ACTIVATION	0.533575	1.38245	0.0502732	0.5911	48	44	SYK,ADAMTS18,IL6,CELA2A,APOE,PRKCQ,PLEK,SELP,HRG,GP6,CD9,TLR4,CEACAM1,C1QTNF1,PLA2G4A,TXK,ALOX12,TEC,PDGFB,ABAT,PRKG1,PDGFRA
1382	GOBP_POSITIVE_REGULATION_OF_VASCULAR_ENDOTHELIAL_GROWTH_FACTOR_PRODUCTION	0.478783	1.16133	0.255172	0.941294	29	29	PTGS2,IL6,CXCL17,C5AR1,IL1A,C3AR1,IL1B,FLT4,EIF2AK3,SULF1,HPSE,NODAL,ISL1
4878	GOBP_PROTEASOMAL_PROTEIN_CATABOLIC_PROCESS	0.170656	0.496175	1	1	494	486	CBFA2T3,FBXO39,RNF144A,TRIM72,KLHL40,NUPR1,ASB2,APOE,IFI27,SEL1L2,DDIT3,DNAJB9,UBE2U,TRIB3,NEDD4L,KLHL15,RNF122,GABARAP,PRAME,HECW2,FHIT,HERPUD1,SDCBP,FBXO27,ECSCR,PELI1,RYBP,KCNE2,TBX21,DET1,RNF144B,SPSB4,GBA,HSPA5,TRIM38,TRIM9,NFE2L2,CHFR,TRIM71,YOD1,DAB2,CLGN,RNF217,PRICKLE1,PMAIP1,AQP11,HSP90B1,MAN1A1,PRKN,FEM1C,SH3RF2,USP44,NEDD4,SELENOS,FBXO33,LAMP3,CALR3,UBE2W,TAF9,RNF185,GET4,RCN3,OPHN1,H…
4462	GOBP_REGULATION_OF_PLATELET_DERIVED_GROWTH_FACTOR_RECEPTOR_SIGNALING_PATHWAY	0.244175	0.563132	0.976219	1	23	21	SNCA,NDRG4,CBLB,MYOCD,IFT20
1941	GOBP_REGULATION_OF_MITOCHONDRIAL_FUSION	0.509869	1.07342	0.38342	1	12	12	BNIP3,VAT1,PLD6,PRKN
4244	GOBP_REGULATION_OF_ENDOTHELIAL_CELL_MIGRATION	0.267922	0.760775	0.949051	1	231	183	FGF18,PTGS2,GDF2,HMOX1,SEMA4A,MIR101-1,APOE,TDGF1,ZC3H12A,ANGPT1,TNF,MEOX2,ADAMTS9,MIR193A,STC1,EGF,TMSB4X,HDAC9,VEGFA,EDN1,NR2E1,MMRN2,ADGRB1,HRG,GADD45A,KLF4,RGCC,PPARG,CEACAM1,FLT4,PIK3CG,FGF2,EFNA1,FGF1,ANGPT2,NFE2L2,PDCD10,BMP4,MEF2C,PROX1,ANXA3,ITGB3,DLL4,SMOC2,ACVRL1,P2RX4,PDGFB,SP100,GRN,ANXA1,AGT,DCN,PIK3C2A,PLPP3,PLK2
4881	GOBP_NEGATIVE_REGULATION_OF_ORGANELLE_ORGANIZATION	0.143855	0.415764	1	1	351	342	CTNNA2,TEN1,LIF,CAV3,NUPR1,LMOD3,BMP7,TBC1D30,LMOD1,MYOC,TACSTD2,CRACD,IQANK1,MAP2,TMSB4X,TRIM54,IGF1,BNIP3,LMOD2,SNCA,IAPP,TMEM14A,VIL1,PPARG,DNAI3,TMSB15A,AVIL,LIMA1,FLCN,FRMD7,ATRX,VAT1,SEC22B,SMCR8
3759	GOBP_NEGATIVE_REGULATION_OF_PLATELET_DERIVED_GROWTH_FACTOR_RECEPTOR_SIGNALING_PATHWAY	0.335208	0.691549	0.853529	1	12	11	SNCA,NDRG4,MYOCD
4152	GOBP_POSITIVE_REGULATION_OF_LAMELLIPODIUM_ASSEMBLY	0.264268	0.633368	0.933103	1	28	27	WNT1,MSTN,AVIL,FRMD7,OCLN,AKIRIN1,PIK3R1,ACTR3,BRK1,PIK3CA,CDC42,ARPC2,ATP7A,WASF2
2783	GOBP_REGULATION_OF_CARDIAC_MUSCLE_ADAPTATION	0.4255	0.895797	0.611399	1	18	12	ERRFI1,PPARG,MLIP,FOXO1
1646	GOBP_EPITHELIAL_STRUCTURE_MAINTENANCE	0.469047	1.12416	0.311419	0.963606	32	27	ILDR1,NEUROD1,NOD2,CRACD,CXADR,MUC13,TLR4,TFF2,MUC4
1448	GOBP_POSITIVE_REGULATION_OF_CELLULAR_CARBOHYDRATE_METABOLIC_PROCESS	0.435716	1.14157	0.269978	0.947041	56	52	GCG,MAS1,LHCGR,IGF2,PPARGC1A,IGF1,GPER1,SNCA,P2RY6,P2RY1,AVPR1B,NNMT,IRS2,FOXO1,PMAIP1
2779	GOBP_CELL_COMMUNICATION_BY_ELECTRICAL_COUPLING	0.371467	0.915397	0.610478	1	34	32	CASQ2,GJA5,GJC3,ATP1A2,GJA1,RYR2,ANK3,PKP2,TRDN,CAMK2D,CALM2,PDE4D,ATP1B1,ATP1A1,CACNA1C,GJC2
563	GOBP_POSITIVE_REGULATION_OF_MUSCLE_CELL_APOPTOTIC_PROCESS	0.572338	1.36481	0.0756694	0.685191	33	26	MIR140,SOD2,LTK,POU4F2,BNIP3,PPARG,IL12A,CAMK2A,AGT,IL12B,CAMK2D,ATF4,CDKN2A,MIR16-1,MAP3K5
4414	GOBP_REGULATION_OF_COLLAGEN_METABOLIC_PROCESS	0.236871	0.601887	0.971079	1	43	40	IL6,SERPINF2,FAP,ERRFI1,SERPINB7,RGCC,UCN,BMP4,NPPC,IHH,SCX,AMELX,WNT4
4637	GOBP_REGULATION_OF_EPITHELIAL_CELL_MIGRATION	0.239392	0.684004	0.991009	1	291	242	FGF18,FGF7,PTGS2,GDF2,HMOX1,SEMA4A,MIR101-1,PTPRR,APOE,TDGF1,ZC3H12A,TGFB2,ANGPT1,TNF,MEOX2,ADAMTS9,TACSTD2,MIR193A,STC1,EGF,TMSB4X,HDAC9,VEGFA,EPPK1,EDN1,NR2E1,MMRN2,ADGRB1,HRG,GADD45A,KLF4,HYAL1,VIL1,RGCC,PPARG,CEACAM1,FLT4,PIK3CG,FGF2,EFNA1,FGF1,HBEGF,ANGPT2,DUSP10,NFE2L2,PDCD10,BMP4,MEF2C,PROX1,ANXA3,ITGB3,DLL4,SMOC2,ACVRL1,P2RX4,PRKCE,PDGFB,SP100,GRN,ANXA1,CTSH,AGT,DCN,PIK3C2A,PLCG2
719	GOBP_REGULATION_OF_SIGNALING_RECEPTOR_ACTIVITY	0.425842	1.19827	0.105	0.743257	173	148	DKK4,CACNG5,NCF1,IL10,LY6G6D,DKKL1,ARC,TAFA4,CGA,AREG,CAV3,SHISA9,SLC24A4,MTRNR2L8,KLHL24,TNF,MTRNR2L2,RELN,CRHBP,EREG,WFIKKN2,DKK2,RASGRF1,NLGN3,EGF,ADRA2B,ERRFI1,EDN1,P2RY1,CCL2,CLEC12B,EPGN,PPARG,MUC4,BTC,MTRNR2L3,DLGAP1,BEGAIN,GREM1,HBEGF,CBLB,DLGAP2
4879	GOBP_REGULATION_OF_DOUBLE_STRAND_BREAK_REPAIR_VIA_HOMOLOGOUS_RECOMBINATION	-0.117613	-0.46047	1	1	70	70	ARID2,SPIDR,POGZ,KAT5,MAGEF1,FBH1,TP53BP1,RUVBL1,SETD2,MRGBP,HDGFL2,TIMELESS,RECQL5,MMS19,RUVBL2,TRRAP,DMAP1,EP400,FUS,BRD8,KDM1A,UBQLN4,PARP1,ACTB,ERCC6,RTEL1
1083	GOBP_NEGATIVE_REGULATION_OF_PLATELET_ACTIVATION	0.552013	1.24978	0.190191	0.894666	19	19	ADAMTS18,APOE,CD9,CEACAM1,C1QTNF1,ALOX12,PDGFB,ABAT,PRKG1,PDGFRA
3522	GOBP_NEGATIVE_REGULATION_OF_EPITHELIAL_CELL_MIGRATION	0.303715	0.829328	0.79773	1	112	80	GDF2,MIR101-1,PTPRR,APOE,TNF,MEOX2,ADAMTS9,TACSTD2,MIR193A,STC1,EPPK1,MMRN2,ADGRB1,HRG,GADD45A,KLF4,RGCC,PPARG,FGF2,ANGPT2,DUSP10,PDCD10
1233	GOBP_POSITIVE_REGULATION_OF_STRIATED_MUSCLE_CELL_APOPTOTIC_PROCESS	0.571723	1.23636	0.226766	0.932243	17	14	LTK,POU4F2,BNIP3,CAMK2A,AGT,CAMK2D,MIR16-1,MAP3K5
4769	GOBP_POSITIVE_REGULATION_OF_ORGANELLE_ORGANIZATION	0.242239	0.704121	0.998002	1	487	474	CSF3,HRK,IL5,RP1,MEIOSIN,CSF2,ARHGEF15,LCP1,IGF2,CAV3,NPHS1,SERPINF2,APOA1,GPR65,PIWIL2,CCR7,TNF,CCL26,PKIB,CCL24,CD28,LMOD1,PRKCQ,IL1A,SYNPO2L,PPARGC1A,MYOC,PLEK,CRACD,EREG,FGF8,MGARP,EGF,IGF1,GPER1,EDN1,BNIP3,LMOD2,SNCA,WIPI1,TRPV4,SDCBP,CDC42EP5,OOEP,EPGN,VIL1,IL1B,RGCC,NCKAP1L,BTC,BIK,GZMB,ATRX,SYNPO2,SMCR8,BMF,WNT11,PYCARD,ARHGEF10,MSX2,RALA,OCLN,MNS1,PLD6,SCIN,SLX1A,NSMCE2,SWAP70,PROX1,PMAI…
1567	GOBP_PROGRAMMED_CELL_DEATH_INVOLVED_IN_CELL_DEVELOPMENT	0.534894	1.14338	0.294564	0.957381	13	13	FASLG,IL1A,KITLG,IL1B,DNASE1L3,FGF2
910	GOBP_MUSCLE_CELL_APOPTOTIC_PROCESS	0.44518	1.20297	0.146138	0.81771	87	72	MIR140,SFRP2,SOD2,HMOX1,NUPR1,ZC3H12A,BMP7,GNGT1,GRIA4,LTK,POU4F2,IGF1,EDN1,BNIP3,DIPK2A,PPARG,IL12A
1483	GOBP_NEGATIVE_REGULATION_OF_CELL_DEVELOPMENT	0.385389	1.09055	0.276723	0.949062	180	171	SPP1,SEMA5B,IL6,SEMA4A,CAV3,LTF,PAEP,EDNRB,VAX1,SYT4,FSTL4,MIR181B1,BMP7,MCF2,TNF,GPR37L1,IL1A,DLX2,TACSTD2,PITX3,TNR,MAP2,VEGFA,LIN28A,SEMA3E,SORL1,IGF1,TTPA,NR2E1,GBP1,SOX10,FRZB,ABCC8,ID4,IL1B,NKX6-1,B2M,EPHA7,CDKN2B,CLDN18,TRIM46
1294	GOBP_MIRNA_CATABOLIC_PROCESS	0.577839	1.21651	0.238342	0.932243	12	12	LIN28B,ZC3H12A,LIN28A
608	GOBP_REGULATION_OF_MACROPHAGE_DERIVED_FOAM_CELL_DIFFERENTIATION	0.562493	1.35878	0.083908	0.699604	32	28	PLA2G3,CSF2,PLA2G10,ALOX15B,IL18,CETP,CD36,NFKBIA,PPARG,MSR1,CSF1,AGTR1,PLA2G2A,LPL,ITGB3,AGT,PPARA,ABCA1
1919	GOBP_REGULATION_OF_EXTRACELLULAR_MATRIX_DISASSEMBLY	0.484247	1.06607	0.378049	1	16	16	DPP4,IL6,FAP
2438	GOBP_NEGATIVE_REGULATION_OF_COLLAGEN_METABOLIC_PROCESS	-0.353111	-0.917065	0.521912	1	13	11	CIITA,MIR29A,PPARD,EMILIN1,CYP7A1,MIR218-1
4603	GOBP_REGULATION_OF_PROTEIN_KINASE_A_SIGNALING	0.226595	0.493258	0.988971	1	19	15	TCIM,IAPP,AKAP6,PJA2,ADGRV1
1947	GOBP_NEGATIVE_REGULATION_OF_STRIATED_MUSCLE_CELL_APOPTOTIC_PROCESS	0.459178	1.07166	0.385071	1	31	23	SFRP2,NUPR1,BMP7
4282	GOBP_POSITIVE_REGULATION_OF_CELL_DEVELOPMENT	0.276096	0.792745	0.954	1	297	288	BMP2,IL5,EGR2,CUX2,NEFL,IL6,LIF,PTPRD,APOA1,ARMCX5-GPRASP2,DCT,DSCAM,LMOD3,NTRK2,MME,IL1RAPL1,TNF,CASS4,LPAR3,DMRTA2,RELN,MYOC,PLXNA4,KHDC3L,TLR2,CSPG5,POU4F2,VEGFA,GPER1,TNFSF11,DRD2,ROBO2,WNT2,SOX10,MYF5,GRM5,IL1B,FGA,NKX6-1,AMIGO1
3498	GOBP_POSITIVE_REGULATION_OF_EPITHELIAL_TO_MESENCHYMAL_TRANSITION	0.310036	0.809539	0.79027	1	53	51	BMP2,IL6,TGFB2,BMP7,SNAI1,SDCBP,IL1B,RGCC,BMP4,DAB2,GCNT2,ISL1,BAMBI,FOXC1,AXIN2
817	GOBP_RESPONSE_TO_COLD	0.481514	1.25374	0.126087	0.786263	51	50	FOS,SOD2,TRPM8,CIDEA,UCP1,MTCO2P12,ADM,MT-CO2,NFKBIA,METRNL,TRPA1,RGS7,UCP3,EIF2AK3,FOXO1,ATP2B1,LPL,VGF,CXCL10,HSPA2
655	GOBP_REGULATION_OF_CELLULAR_CARBOHYDRATE_METABOLIC_PROCESS	0.432627	1.21463	0.0932798	0.724937	150	141	SERPINA12,GCG,CBFA2T3,MAS1,LHCGR,LEP,IGF2,GCGR,NUPR1,RORC,POMC,MIR1271,DDIT4,SLC4A1,PPARGC1A,PLEK,RUBCNL,FOXA2,PDK4,PPP1R3B,IGF1,GPER1,SNCA,P2RY6,SESN2,P2RY1
2437	GOBP_REGULATION_OF_CGMP_MEDIATED_SIGNALING	0.452951	0.979512	0.521685	1	14	14	MTNR1B
3306	GOBP_NEGATIVE_REGULATION_OF_EPITHELIAL_TO_MESENCHYMAL_TRANSITION	0.330768	0.828572	0.747153	1	40	36	SFRP2,TGFB2,FOXA2,LDLRAD4,NKX2-1,SPRY1,FOXA1,EFNA1
733	GOBP_POSITIVE_REGULATION_OF_MACROPHAGE_CHEMOTAXIS	0.603895	1.35441	0.108043	0.750468	18	18	CXCL17,C5AR1,C3AR1,SLAMF1,MSTN,TRPV4,CSF1
1589	GOBP_NEGATIVE_REGULATION_OF_MACROPHAGE_DERIVED_FOAM_CELL_DIFFERENTIATION	0.564027	1.16361	0.299601	0.958899	13	11	CETP,NFKBIA,PPARG,ITGB3,PPARA,ABCA1,ABCA5
2392	GOBP_POSITIVE_REGULATION_OF_SODIUM_ION_TRANSPORT	0.396174	0.976283	0.51139	1	33	32	SCN3B,GLRX,NOS1,CNTN1,TESC,SCN4B,ANK3,PKP2,PRSS8,ATP1B3,DMD,FGF12
2676	GOBP_NEGATIVE_REGULATION_OF_SODIUM_ION_TRANSPORT	0.418909	0.939524	0.581032	1	21	18	ATP1A2,NEDD4L,HECW2,PRKCE,NEDD4,HECW1,CAMK2D
3070	GOBP_POSITIVE_REGULATION_OF_MITOCHONDRION_ORGANIZATION	0.333709	0.899133	0.687565	1	72	70	HRK,PPARGC1A,MGARP,GPER1,BNIP3,BIK,GZMB,BMF,PYCARD,RALA,PLD6,PMAIP1,BBC3,PPIF,PRKN,DCN,FAM162A,KDR,PINK1,BCL2L11,MAPK8,MOAP1,PLA2G6,ATP5IF1,VPS35,MFF,PLAUR,MLLT11
4000	GOBP_REGULATION_OF_FIBROBLAST_MIGRATION	0.276319	0.68755	0.904762	1	35	34	ACTA2,HAS1
2427	GOBP_REGULATION_OF_CELL_COMMUNICATION_BY_ELECTRICAL_COUPLING	0.442152	0.973398	0.520732	1	16	16	CASQ2,GJA5,ANK3,TRDN,CAMK2D,CALM2,PDE4D
1365	GOBP_POSITIVE_REGULATION_OF_MYOTUBE_DIFFERENTIATION	0.585991	1.20893	0.251664	0.938612	17	11	TBX1,CAV3
2922	GOBP_REGULATION_OF_PLASMINOGEN_ACTIVATION	0.406062	0.878112	0.64684	1	15	14	SERPINF2
3129	GOBP_NEGATIVE_REGULATION_OF_CELL_MORPHOGENESIS_INVOLVED_IN_DIFFERENTIATION	-0.303325	-0.822569	0.701422	1	13	13	MELTF,ACTN4,DMTN,RCC2,FBLN1
1700	GOBP_POSITIVE_REGULATION_OF_PEPTIDYL_THREONINE_PHOSPHORYLATION	0.465827	1.11644	0.322953	0.968237	28	27	GCG,AZU1,BMP7,EGF
3434	GOBP_POSITIVE_REGULATION_OF_FIBROBLAST_MIGRATION	0.357449	0.772986	0.775713	1	15	14	ACTA2
4067	GOBP_FIBROBLAST_MIGRATION	0.265145	0.686626	0.917853	1	47	46	ACTA2,HAS1,CCN3,ARID5B,FGF2,DDR2,PRKCE,PRR5L,SDC4,LAMTOR2
2552	GOBP_PROTEIN_KINASE_A_SIGNALING	0.3932	0.953743	0.550575	1	35	29	GCG,LCP1,PRKACG,TCIM
810	GOBP_POSITIVE_REGULATION_OF_MACROPHAGE_DERIVED_FOAM_CELL_DIFFERENTIATION	0.600599	1.32964	0.124542	0.783847	19	17	PLA2G3,CSF2,PLA2G10,ALOX15B,IL18,CD36,MSR1,CSF1,AGTR1,PLA2G2A,LPL
975	GOBP_REGULATION_OF_GLUCOSE_TRANSMEMBRANE_TRANSPORT	0.445774	1.19966	0.16318	0.852902	78	68	ITLN1,FFAR4,LEP,PLA2G1B,NR4A3,TNF,TRIB3,SLC1A2,POU4F2,PRKCB,IGF1,EDN1,OPN3,IL1B,NFE2L2,OCLN,IRS2,HK2
2020	GOBP_NEGATIVE_REGULATION_OF_KERATINOCYTE_PROLIFERATION	0.483598	1.05271	0.408088	1	15	15	SLURP1,EPPK1,KLF9,KDF1
924	GOBP_REGULATION_OF_MACROPHAGE_CHEMOTAXIS	0.535521	1.27702	0.150175	0.828561	27	26	CXCL17,C5AR1,MMP28,C3AR1,SLAMF1,MSTN,TRPV4,MTUS1,CSF1
783	GOBP_NEGATIVE_REGULATION_OF_CENTROSOME_DUPLICATION	-0.503912	-1.34789	0.117391	0.764318	12	12	RBM14,CDK5RAP2,KAT2A,CCNF
4783	GOBP_REGULATION_OF_LAMELLIPODIUM_ASSEMBLY	0.181417	0.460014	0.998881	1	41	39	WNT1,MSTN,HRG,AVIL,FRMD7,OCLN
4058	GOBP_REGULATION_OF_CELL_MORPHOGENESIS_INVOLVED_IN_DIFFERENTIATION	0.265482	0.737335	0.916836	1	96	96	CUX2,PTPRD,APOA1,ARMCX5-GPRASP2,IL1RAPL1,CASS4,RELN,MYOC,TACSTD2,CSPG5
1242	GOBP_REGULATION_OF_PEPTIDYL_THREONINE_PHOSPHORYLATION	0.456901	1.17322	0.228477	0.932243	44	42	GCG,PPEF2,AZU1,BMP7,DDIT4,EGF
1090	GOBP_NEGATIVE_REGULATION_OF_MYOTUBE_DIFFERENTIATION	0.566775	1.24776	0.191463	0.894666	17	16	TMEM119,TRIM72,CCN3,XBP1
1304	GOBP_NEGATIVE_REGULATION_OF_TUMOR_NECROSIS_FACTOR_MEDIATED_SIGNALING_PATHWAY	0.505274	1.18902	0.239766	0.932243	28	24	NLRP2B,PYDC1,APOA1,CARD16
3347	GOBP_NEGATIVE_REGULATION_OF_CELL_SUBSTRATE_ADHESION	-0.237952	-0.894851	0.758621	1	66	61	MELTF,ACTN4,DMTN,BCAS3,TBCD,JAG1,RCC2,MAP4K4,RASA1,SPOCK1,ADAM15,MEN1,AJAP1,NF2,APOD,CX3CL1,PLG,COL1A1,MIR503,FBLN1,HOXA7
673	GOBP_REGULATION_OF_KERATINOCYTE_PROLIFERATION	0.534338	1.32126	0.0977273	0.737771	37	33	FGF7,AREG,SLURP1,ZFP36,REG3G,EPPK1,KLF9,CDH3,TP63,KDF1
4371	GOBP_REGULATION_OF_MITOCHONDRION_ORGANIZATION	0.251744	0.706447	0.965898	1	143	139	HRK,SQSTM1,PPARGC1A,MGARP,IGF1,GPER1,BNIP3,IAPP,TMEM14A,PPARG,BIK,FLCN,GZMB,VAT1,BMF,PYCARD,RALA,PLD6,PMAIP1,BNIP3L,BBC3,PPIF,PRKN,STAT2,DCN,FZD5,TMEM102,SREBF2,FAM162A,KDR,CLU,PINK1,BCL2L11,GCLC,MAPK8,MOAP1,PLA2G6,TSPO,GHITM,PID1,SIRT7,ATP5IF1,VPS35,HGF,MFF,TMEM135,PLAUR,MLLT11
4525	GOBP_POSITIVE_REGULATION_OF_CELL_SUBSTRATE_ADHESION	0.23718	0.660525	0.981837	1	122	118	ECM2,AGR2,NPY,APOA1,SKAP1,CCR7,CASS4,MYOC,ABI3BP,DMP1,CSPG5,VEGFA,NDNF,EDIL3,CD36,HRG,FGA,VIT,NPNT
1785	GOBP_POSITIVE_REGULATION_OF_GLUCOSE_TRANSMEMBRANE_TRANSPORT	0.432359	1.0864	0.342792	0.977397	44	37	ITLN1,NR4A3,SLC1A2,POU4F2,IGF1,OPN3,NFE2L2,OCLN,IRS2
2782	GOBP_RETINA_LAYER_FORMATION	0.385115	0.906264	0.610526	1	25	24	DSCAM,IGFN1,RS1,TSPAN12,SLC1A1,MEGF11,TFAP2B
2719	GOBP_NEGATIVE_REGULATION_OF_GLUCOSE_TRANSMEMBRANE_TRANSPORT	0.405452	0.917958	0.590909	1	22	19	LEP,TNF,PRKCB,IL1B,PEA15,SELENOS,GRB10,MIR103A1
1760	GOBP_REGULATION_OF_TUMOR_NECROSIS_FACTOR_MEDIATED_SIGNALING_PATHWAY	0.419688	1.09958	0.334773	0.969065	57	52	NLRP2B,SYK,PYDC1,APOA1,CARD16,CASP1,NR1H4,CASP4,TNFAIP3,PYCARD
3145	GOBP_REGULATION_OF_CHROMATIN_ASSEMBLY	0.350577	0.855417	0.704338	1	31	30	AICDA,DPPA3
348	GOBP_T_CELL_CHEMOTAXIS	0.637896	1.47116	0.0356718	0.522572	28	21	XCL1,CCL3,GPR183,TNFSF14,CCL26
3311	GOBP_POSITIVE_REGULATION_OF_CELL_MORPHOGENESIS_INVOLVED_IN_DIFFERENTIATION	0.3148	0.858865	0.747673	1	79	79	CUX2,PTPRD,APOA1,ARMCX5-GPRASP2,IL1RAPL1,CASS4,RELN,MYOC,CSPG5
4304	GOBP_TELOMERE_MAINTENANCE_VIA_TELOMERE_LENGTHENING	0.251196	0.685921	0.956656	1	81	80	ZSCAN4,TEN1,PKIB,PRKCQ
821	GOBP_REGULATION_OF_MYOTUBE_DIFFERENTIATION	0.504139	1.27833	0.127517	0.791816	48	39	TMEM119,TRIM72,TBX1,CAV3,LMOD3,CCN3,HDAC9,XBP1,MYF5,SIK1
767	GOBP_REGULATION_OF_T_CELL_CHEMOTAXIS	0.638306	1.34381	0.11399	0.755767	17	12	XCL1,TNFSF14
4465	GOBP_POSITIVE_REGULATION_OF_TRIGLYCERIDE_BIOSYNTHETIC_PROCESS	-0.227932	-0.618115	0.976303	1	14	13	GPLD1,CNEP1R1,SREBF1,CTDNEP1,SCARB1
4292	GOBP_NEGATIVE_REGULATION_OF_MITOCHONDRION_ORGANIZATION	0.245782	0.636484	0.955093	1	48	46	IGF1,BNIP3,IAPP,TMEM14A,PPARG,FLCN,VAT1,PPIF,PRKN,CLU,PINK1,GCLC
4646	GOBP_REGULATION_OF_TRIGLYCERIDE_BIOSYNTHETIC_PROCESS	0.221686	0.501906	0.991627	1	22	19	THRSP,SIK1,LDLR,PLIN5,MFSD2A
102	GOBP_HORMONE_TRANSPORT	0.459171	1.31867	0.0022014	0.109068	293	273	SPINK1,HNF1A,GHSR,BTK,FFAR2,MTNR1B,PLA2G3,GCG,CCKAR,CRYM,FFAR4,LEP,SPP1,OSM,ILDR1,CGA,IL6,SLC22A9,OPRK1,RFX6,CELA2A,ADCY8,LIF,POMC,FFAR1,HTR2C,IL1RN,SLCO1C1,NEUROD1,MAFA,TRH,SERPINA7,GRP,TNF,ADCYAP1,GDF9,SLC30A8,SLC7A5,SCG5,CCN3,INHBA,CRHBP,ADM,FOXA2,GJA1,FAM3B,CASR,CPLX1,GPER1,EDN1,HLA-DRB1,ACVR1C,TNFSF11,DRD2,P2RY1,TRPV4,RIMS2,ABCC8,IL1B,NR1H4,FGA,PPARG,NKX6-1,CLTRN,VAMP8,C1QTNF1,ICA1,UCN,SYT7,…
2191	GOBP_CHOLESTEROL_STORAGE	0.445155	1.00785	0.453349	1	21	19	CD36,PPARG,MSR1,CES1,STARD4,TTC39B,LPL,SREBF2,PPARA,ABCA1
2988	GOBP_POSITIVE_REGULATION_OF_CHOLESTEROL_EFFLUX	0.366893	0.870164	0.665891	1	27	25	APOE,APOA1,NFKBIA,PPARG,CES1
3178	GOBP_NEGATIVE_REGULATION_OF_CHOLESTEROL_STORAGE	0.410046	0.824785	0.714481	1	11	10	PPARG,CES1,TTC39B,PPARA,ABCA1
3400	GOBP_POSITIVE_REGULATION_OF_PHOSPHATASE_ACTIVITY	0.330353	0.80607	0.769406	1	36	30	BMP2,PLEK,PPP1R15A,NPNT,MEF2C,ITGA1
866	GOBP_LIPID_LOCALIZATION	0.381025	1.10509	0.136863	0.805065	469	423	SLC10A6,APOL4,FFAR2,PLA2G3,FABP12,SYK,FABP2,RBP2,PLA2G2D,LEP,SPP1,IL6,SLC22A9,PLA2G10,PLA2G1B,AQP9,PTGES,POMC,FABP5P3,SLCO1C1,ABCG8,SLC51B,APOE,NPC1L1,APOA1,FASLG,SPX,ZC3H12A,CIDEA,PMP2,NMUR2,TNF,FABP4,GDF9,OXT,FABP6,SLC4A1,CFHR4,IL1A,SLC27A6,APOA4,ATP10B,INHBA,XKR9,ABCA13,SLCO1A2,EGF,PLIN2,APOC1,PLSCR2,ABCB4,APOBR,SPNS3,ABCA4,ATP8B4,LRAT,EDN1,TTPA,ACVR1C,CETP,LDAF1,CIDEC,TNFSF11,DRD2,APOL5,PLA2G…
1975	GOBP_REGULATION_OF_CARDIAC_MUSCLE_CONTRACTION_BY_CALCIUM_ION_SIGNALING	0.450722	1.06065	0.396491	1	26	24	CASQ2,ATP1A2,CLIC2,ANK2,RYR2,TMEM38B,PLN,GSTO1,DMD,TMEM38A,CAMK2D,CALM2
622	GOBP_REGULATION_OF_KETONE_BIOSYNTHETIC_PROCESS	0.618839	1.37002	0.0854701	0.699604	17	17	BMP2,DKKL1,EGR1,ADM
1825	GOBP_REGULATION_OF_SEQUESTERING_OF_TRIGLYCERIDE	0.5079	1.09834	0.351921	0.983064	15	14	CIDEA,PLIN2,PPARG,LPL,PLIN5,ABHD5,PPARA,OSBPL8
3291	GOBP_POSITIVE_REGULATION_OF_GLUCOSE_METABOLIC_PROCESS	0.328528	0.833037	0.743848	1	42	39	GCG,IGF2,PPARGC1A,IGF1,NNMT,IRS2,FOXO1,PMAIP1
688	GOBP_REGULATION_OF_CHOLESTEROL_ESTERIFICATION	0.643148	1.37478	0.0998736	0.737771	14	13	APOE,APOA1,APOA4,APOC1,APOA5,STARD4,AGTR1
1660	GOBP_POSITIVE_REGULATION_OF_MITOCHONDRIAL_MEMBRANE_POTENTIAL	-0.434812	-1.10835	0.314815	0.964497	11	10	VCP,MTLN,MYC,STOML2,AKT1,AKT2
1124	GOBP_POSITIVE_REGULATION_OF_PATHWAY_RESTRICTED_SMAD_PROTEIN_PHOSPHORYLATION	0.462795	1.19846	0.199343	0.901893	49	46	BMP2,GDF6,GDF2,LEFTY1,INHBE,GDF15,TGFB2,BMP7,GDF9,INHBA,MSTN,SDCBP,PPARG,INHBC,BMP4,DAB2,ACVRL1,TWSG1,NODAL
2273	GOBP_POSITIVE_REGULATION_OF_STEROID_BIOSYNTHETIC_PROCESS	0.438442	0.992648	0.478469	1	23	19	CGA,TNF,IL1A,ADM,STARD4,FGF1,DAB2
1025	GOBP_POSITIVE_REGULATION_OF_LIPID_STORAGE	0.53864	1.24941	0.178066	0.884021	27	22	PLA2G10,ZC3H12A,CIDEA,PLIN2,CD36,MSR1,LPL,PLIN5
3165	GOBP_REGULATION_OF_CHOLESTEROL_EFFLUX	0.337916	0.858643	0.71079	1	52	40	PLA2G10,APOE,APOA1,EGF,CETP,NFKBIA,PPARG,CES1,TTC39B
589	GOBP_REGULATION_OF_TRIGLYCERIDE_CATABOLIC_PROCESS	0.662873	1.39553	0.0816062	0.699604	14	12	APOA1,APOA4,SORL1,APOA5,PIK3CG,APOC3,PLIN5,ABHD5
447	GOBP_REGULATION_OF_INOSITOL_PHOSPHATE_BIOSYNTHETIC_PROCESS	0.667105	1.44262	0.0545229	0.62183	16	14	MAS1,LHCGR,PLEK,GPER1,SNCA,P2RY6,P2RY1
3453	GOBP_POSITIVE_REGULATION_OF_NEURON_PROJECTION_DEVELOPMENT	0.31206	0.87668	0.780561	1	150	144	PLA2G3,TRIM67,CUX2,ELAVL4,ALKAL2,APOE,ARMCX5-GPRASP2,NTRK2,BMP7,RGS2,RELN,PLPPR5,SERPINI1,KHDC3L,LTK,NDNF,NDRG4,CNTN1,AVIL,AMIGO1,TOX,ALK,PLK5,RET,ABL2,ZNF804A,HSPA5,NFE2L2,RAP1A,BHLHB9,CNR1,VLDLR,SNX3,PTK6,GRN,AGT,CNTF,ZDHHC15
863	GOBP_REGULATION_OF_METAL_ION_TRANSPORT	0.386636	1.12035	0.134865	0.796689	403	369	SPINK1,MTNR1B,GCG,CD19,XCL1,CCL4,CCR1,CCL3,PTGS2,LRRC55,APLNR,IL13,SCN3B,FXYD3,OPRK1,RRAD,HAMP,NPSR1,PLA2G1B,CAV3,GEM,IL16,FFAR1,TSPAN13,PTPN6,CASQ2,NKAIN1,KCNE3,LILRA5,EPPIN,SLN,LILRA2,KLHL24,TRPV3,DPP6,HTR2A,P2RX2,KCNS1,METTL21C,STC1,KCNIP1,STC2,GLRX,ATP1A2,CASQ1,EGF,NEDD4L,KCNJ2,CASR,MCHR1,GPER1,DRD2,TF,CLIC2,HECW2,TMC1,SNCA,P2RY6,CACNB4,NOS1,CNTN1,ABCC8,CCL2,TESC,KCNE5,KCNMB1,AMIGO1,TRPC6,B2M…
1595	GOBP_REGULATION_OF_CARDIAC_MUSCLE_CONTRACTION_BY_REGULATION_OF_THE_RELEASE_OF_SEQUESTERED_CALCIUM_ION	0.497796	1.13211	0.300842	0.958899	22	20	CASQ2,ATP1A2,CLIC2,ANK2,RYR2,TMEM38B,PLN,GSTO1,DMD,TMEM38A,CAMK2D,CALM2
2759	GOBP_REGULATION_OF_GLUCOSE_METABOLIC_PROCESS	0.343079	0.955466	0.60303	1	123	115	SERPINA12,GCG,LEP,IGF2,GCGR,RORC,POMC,MIR1271,PPARGC1A,RUBCNL,FOXA2,PDK4,PPP1R3B,IGF1,SESN2,LEPR,C1QTNF1,SIK1,NNMT,IRS2,FOXO1,PMAIP1,PFKFB2
2391	GOBP_REGULATION_OF_GLUCAN_BIOSYNTHETIC_PROCESS	0.411052	0.985163	0.510957	1	31	27	IGF2,MIR1271,PPP1R3B,IGF1
1990	GOBP_MAGNESIUM_ION_HOMEOSTASIS	-0.395572	-1.00832	0.4	1	13	10	EDN3,KEL
1197	GOBP_REGULATION_OF_NECROTIC_CELL_DEATH	0.469512	1.18539	0.217195	0.923107	47	38	MIR101-1,NUPR1,MTCO2P12,MT-CO2,SLC6A13,BNIP3,ASAH1,PELI1,ZBP1,UCN,ATG9B,BIRC3,PPIF
4678	GOBP_NEGATIVE_REGULATION_OF_NEURON_PROJECTION_DEVELOPMENT	0.21504	0.60202	0.992958	1	136	133	SPP1,SEMA5B,SEMA4A,APOE,FSTL4,MCF2,AMIGO3,NEU4,TNR,MAP2,SEMA3E,TRPV4,B2M,EPHA7,TRIM46,EFNA1,CDKL3,MBP,SEMA4D,DAB2,RAB29,SPART,DNM3,SEMA6B,MYLIP,DRAXIN,NTN1,KIAA0319,SEMA3C,PAQR3,CD38,MAG,MIR210,KANK1,SEMA5A
2687	GOBP_CELLULAR_COMPONENT_ASSEMBLY_INVOLVED_IN_MORPHOGENESIS	0.343886	0.955314	0.582909	1	112	104	PLA2G3,CAV3,MYOZ2,NCMAP,LMOD3,ANKRD1,LMOD1,SYNPO2L,CASQ1,ACTA1,TLR2,UGT8,EDN1,LMOD2,CNTN1,KRT19,CD9,ANK2,SIX4,ADPRHL1,CSRP2,MYOZ1,TNNT1,PROX1,LDB3,IHH,MYH6,TBPL1,MYL9,PDGFRA,MYPN,TCAP
2026	GOBP_NEGATIVE_REGULATION_OF_PHOSPHATASE_ACTIVITY	0.416198	1.04257	0.408884	1	37	36	TGFB2,TNF,BOD1L2,PPP1R15A,PPP1R36,NCKAP1L,PPP4R4,PPP1R1B,SEMA4D
3321	GOBP_MACROPHAGE_CYTOKINE_PRODUCTION	0.363364	0.790981	0.75	1	17	15	TGFB2,CD36,TLR4,PLCG2,GPRC5B
4484	GOBP_REGULATION_OF_LOW_DENSITY_LIPOPROTEIN_PARTICLE_CLEARANCE	0.243794	0.539725	0.978022	1	22	17	IL19,ABCC8,NR1H4,APOC3,LDLR,MYLIP
4880	GOBP_POSITIVE_REGULATION_OF_EPITHELIAL_CELL_MIGRATION	0.210511	0.592927	1	1	175	155	FGF18,FGF7,PTGS2,HMOX1,MIR101-1,TDGF1,ZC3H12A,TGFB2,ANGPT1,EGF,TMSB4X,HDAC9,VEGFA,EDN1,HYAL1,VIL1,FLT4,PIK3CG,FGF2,FGF1,HBEGF,NFE2L2,BMP4,PROX1,ANXA3,ITGB3,SMOC2,P2RX4,PRKCE,PDGFB,GRN,ANXA1,CTSH,AGT,PIK3C2A,PLCG2,PLPP3,PLK2
3380	GOBP_NEGATIVE_REGULATION_OF_LIPOPROTEIN_PARTICLE_CLEARANCE	0.360482	0.770559	0.766119	1	19	13	IL19,APOC1,ABCC8,APOC3,LDLR,MYLIP
770	GOBP_NEGATIVE_REGULATION_OF_LIPID_STORAGE	0.582498	1.32474	0.11432	0.756888	22	20	LEP,IL6,TNF,NFKBIA,PPARG,CES1,TTC39B,ITGB3,ABHD5,PPARA,ABCA1,OSBPL8
1041	GOBP_NEGATIVE_REGULATION_OF_TRANSCRIPTION_BY_COMPETITIVE_PROMOTER_BINDING	-0.491549	-1.25297	0.181481	0.887547	10	10	MUC1,TFAP2A,DACH1
1633	GOBP_REGULATION_OF_PHOSPHATASE_ACTIVITY	0.404945	1.09987	0.309129	0.963543	84	76	BMP2,PPP1R17,PPP1R2C,TGFB2,TNF,PLEK,BOD1L2,PPP1R15A,DRD2,PPP1R36,NCKAP1L,NPNT,RCAN1,PPP4R4,PPP1R1B,SEMA4D,MEF2C,ITGA1,PPP1R2B,HSP90B1,NUAK1
3010	GOBP_REGULATION_OF_LIPOPROTEIN_PARTICLE_CLEARANCE	0.371212	0.873547	0.671345	1	34	24	GPIHBP1,IL19,APOC1,ABCC8,NR1H4,LIPG,APOC3,LDLR
4077	GOBP_NEGATIVE_REGULATION_OF_LOW_DENSITY_LIPOPROTEIN_PARTICLE_CLEARANCE	0.304886	0.628993	0.918775	1	15	11	IL19,ABCC8,APOC3,LDLR,MYLIP
3424	GOBP_POSITIVE_REGULATION_OF_GLIOGENESIS	0.313098	0.834429	0.773545	1	64	63	BMP2,EGR2,IL6,LIF,TNF,TLR2,SOX10,IL1B,NKX6-1,PTPRZ1
3772	GOBP_UBIQUITIN_RECYCLING	-0.266413	-0.712618	0.856522	1	12	12	PINK1,TRIM32,FBXW7,AMBRA1,UBE2K,UBE2S,IDE,PLAA,RNF135,TRIM6,UBE2C
3968	GOBP_ASTROCYTE_DEVELOPMENT	0.275069	0.694472	0.89819	1	43	38	IL6,FPR2,MIR181B1,C5AR1,TNF
3195	GOBP_RESPONSE_TO_AUDITORY_STIMULUS	0.354617	0.834495	0.719298	1	27	24	CHRNA9,ATP1A2,SLC26A5,DRD2,CNTNAP2,USP53,SLC1A3,UCN,NRXN1,CXCL10,KIAA0319,CHRNA10,PTN
2425	GOBP_GAMMA_AMINOBUTYRIC_ACID_SECRETION	0.471672	0.973081	0.520639	1	11	11	TRH,TRPC4,HTR1B,APBA1,ABAT,P2RX7
3864	GOBP_NEURAL_CREST_FORMATION	-0.262905	-0.722821	0.876923	1	15	14	PEF1,SFRP1,POLR1B,PDCD6,TCOF1,GSC,FUZ,SOX9
1017	GOBP_POSITIVE_REGULATION_OF_NECROTIC_CELL_DEATH	0.593849	1.2842	0.17596	0.882051	18	14	MTCO2P12,MT-CO2,SLC6A13,BNIP3,ZBP1,ATG9B
1227	GOBP_NEGATIVE_REGULATION_OF_MUSCLE_CELL_APOPTOTIC_PROCESS	0.465441	1.1802	0.224832	0.932243	49	39	SFRP2,HMOX1,NUPR1,ZC3H12A,BMP7,GRIA4,IGF1,EDN1,DIPK2A
4308	GOBP_REGULATION_OF_EPITHELIAL_TO_MESENCHYMAL_TRANSITION	0.24911	0.691863	0.957404	1	102	96	BMP2,SFRP2,IL6,TGFB2,BMP7,FOXA2,SNAI1,LDLRAD4,NKX2-1,SDCBP,SPRY1,IL1B,RGCC,FOXA1
4150	GOBP_MESENCHYMAL_CELL_DEVELOPMENT	0.260986	0.717537	0.932377	1	89	87	SEMA5B,TBX1,SEMA4A,EDNRB,FOLR1,BMP7,KBTBD8,SEMA3E,KITLG,EDN1,SOX10,CITED2,CYP26C1,RET
3629	GOBP_REGULATION_OF_TRANSLATIONAL_INITIATION_BY_EIF2_ALPHA_PHOSPHORYLATION	0.367533	0.739273	0.826503	1	10	10	EIF2AK3,DNAJC3,PPP1R15B,EIF2AK2,NPM1
3812	GOBP_POSITIVE_REGULATION_OF_GLUTAMATE_SECRETION	-0.266045	-0.690948	0.864542	1	12	11	GABBR1,NTSR1,AVP
3823	GOBP_NEURAL_CREST_CELL_DIFFERENTIATION	0.281547	0.779395	0.868769	1	96	93	SEMA5B,TBX1,SEMA4A,EDNRB,FOLR1,BMP7,KBTBD8,SEMA3E,KITLG,EDN1,WNT10A,SOX10,FRZB,CITED2,CYP26C1,RET,BMP4,SEMA4D,MEF2C
1419	GOBP_NEGATIVE_REGULATION_OF_GLIOGENESIS	0.45804	1.15093	0.264472	0.947041	41	37	MIR181B1,GPR37L1,DLX2,PITX3,LIN28A,NR2E1,SOX10,ABCC8,ID4,NKX6-1,CDKN2B,DUSP10,LDLR
1038	GOBP_DOPAMINE_SECRETION	0.485044	1.21879	0.180477	0.886388	37	37	SYT17,OPRK1,SYT4,SYT8,SYT10,HTR2A,CHRNA4,FGF20,HTR1B,DRD2,SNCA,SYT7,SYT5,CHRNB2,CHRNA6,PRKN,CNR1,ABAT
4207	GOBP_OLIGODENDROCYTE_DEVELOPMENT	0.253849	0.645028	0.94327	1	42	40	MAL,KCNJ10,TLR2,SOX10,FA2H,CNTN1,ID4
690	GOBP_REGULATION_OF_MICROTUBULE_NUCLEATION	-0.571678	-1.45722	0.1	0.737771	10	10	ARHGEF7,PAK1,HSPA1B,GIT1,MECP2,EML2,DCTN1,CKAP5
3626	GOBP_POSITIVE_REGULATION_OF_PEPTIDASE_ACTIVITY	0.308366	0.875524	0.826174	1	195	184	CASP12,SYK,SFRP2,ST18,FASLG,TNF,LCK,EGLN3,CASP5,TNFSF15,CASP1,BCL2L10,GPER1,ACVR1C,SNCA,MEFV,IFI16,LGALS9,AIM2,SLC22A2,PPARG,CASP4,GRIN2B,CRADD,EFNA1,RPS27L,SLC1A1,PYCARD,CLDN3,COL4A3,FOXL2,BEX3,ARL6IP5,EIF2AK3,MBP,PMAIP1,CASP10,P2RX1,CTSD,DAPK1,BBC3,RIPK2,NODAL,CYCS,BCL10,GRN,CTSH,HSPE1,FAS,CLEC7A,RCN3,PSENEN,FAM162A,USP50,CASC2,PINK1,NKX3-1,ST20,BCL2L11,TANK,PERP,NLRP2,CASP9
2064	GOBP_GLUTAMATE_SECRETION	0.447716	1.0449	0.418246	1	25	23	SYT4,TRH,NTRK2,GJA1,SNCA,AVPR1B,HRH3,APBA1,P2RX7
804	GOBP_GLIAL_CELL_PROLIFERATION	0.504481	1.28874	0.123333	0.782032	44	41	CHRM1,IL6,AREG,TNF,SOX10,ABCC8,IL1B,CDKN2B,LGI4,LEPR,SOX4,CSF1,GBA
4882	GOBP_TRANSPORT_ALONG_MICROTUBULE	0.164178	0.462425	1	1	156	155	BICDL2,NEFL,MGARP,MAP2,BICDL1,SYBU,TMEM108,KIF1A,RAB27B,KIF17,ARMCX3,TRIM46,RASGRP1,SOD1,ARL8B,APBA1,KLC3,AP3B2,IFT20,ARL3,BLOC1S2,CAMSAP3,LAMP1,AP3S1,BBS12,TRAK2,UCHL1,LCA5,TTC30A,HSBP1,RPGR,APP,FEZ1,RAB21,TTC21A,DYNLT2B,BLOC1S1,UBB,WDR19,STAU2,DTNBP1,CDC42,RAB1A,HAP1,IFT46
1766	GOBP_RESPONSE_TO_PURINE_CONTAINING_COMPOUND	0.382978	1.07038	0.336694	0.971292	134	130	SLC5A5,PTGS2,FOS,FOSB,DUOX2,AQP9,AREG,CASQ2,HCN1,GATA1,OXT,P2RX2,CRHBP,STC1,PKLR,P2RY6,P2RY1,AHR,PCK1,IL1B,PIK3CG,RYR2,GPD1,KCNE1,HSPA5,AQP8,TMEM38B,AKAP6,AQP1,SLC6A4,SOD1,KCNQ1,VGF,RAP1A,STAT1,P2RX1,CDO1,HSP90B1,P2RX4,ASS1,PANX1,NDUFS4,P2RX7,TMEM38A,P2RY12
1758	GOBP_REGULATION_OF_SKELETAL_MUSCLE_ADAPTATION	-0.427321	-1.1098	0.334661	0.969065	14	11	ATP2A2,CAMK2B,MYH7,ACTN3,CAMK2G,TNNC1
2369	GOBP_SCHWANN_CELL_DEVELOPMENT	0.400841	0.981933	0.505143	1	31	31	NCMAP,NTRK2,MYOC,NDRG1,FA2H,POU3F1,LGI4,ARHGEF10,SOD1
3188	GOBP_REGULATION_OF_GLUTAMATE_SECRETION	0.370858	0.821025	0.717949	1	19	17	SYT4,TRH,SNCA,AVPR1B,HRH3,P2RX7
509	GOBP_NEGATIVE_REGULATION_OF_PEPTIDASE_ACTIVITY	0.422196	1.20536	0.0659341	0.660377	260	220	SPINK1,SERPINA12,PTGS2,ITIH1,WFDC8,SLPI,CARD17,SFRP2,TNFSF14,LTF,WFDC1,SERPINB13,SERPINF2,NR4A1,WFDC12,PAX2,SERPINA7,EPPIN,SPINK13,SPINK8,TNF,NLRP7,SERPINA9,A2ML1,TFPI2,SERPINI1,RENBP,CARD16,SERPINB11,SERPINI2,SERPINB10,WFIKKN2,SERPINA6,CRYAB,SPINK5,VEGFA,RAG1,IFI6,WFDC13,SORL1,WFDC5,LXN,SPINK4,FNIP1,SERPINE3,SNCA,IFI16,SERPINB7,SERPINB2,SERPINC1,HRG,KLF4,PZP,WFDC3,VIL1,CST2,BST2,PI3,PROS1,SERPIN…
2862	GOBP_NEGATIVE_REGULATION_OF_PHOSPHATIDYLINOSITOL_3_KINASE_SIGNALING	-0.297926	-0.856653	0.631868	1	19	16	SERPINE2,DAB2IP,TWIST1,NLRC3,TREM2,TSC2,INPP5E
2866	GOBP_URINARY_TRACT_SMOOTH_MUSCLE_CONTRACTION	0.442498	0.89006	0.632514	1	10	10	HTR2A,P2RX2
2576	GOBP_REGULATION_OF_GLIOGENESIS	0.350462	0.973052	0.555218	1	100	95	BMP2,EGR2,IL6,LIF,MIR181B1,TNF,GPR37L1,DLX2,PITX3,TLR2,LIN28A,NR2E1,SOX10,ABCC8,ID4,IL1B,NKX6-1,CDKN2B,PTPRZ1,DUSP10,LDLR,ASPA,CXCR4,DAAM2,RHEB
656	GOBP_PHOSPHATIDYLINOSITOL_3_KINASE_SIGNALING	0.43373	1.21657	0.0933735	0.724937	144	136	CSF3,SERPINA12,FGR,NCF1,LEP,OSM,NYAP2,WNT16,PTPN6,TPTE2,NTRK2,TGFB2,ANGPT1,TNF,HTR2A,RELN,CD28,MYOC,SELP,LTK,EGF,PIP5K1B,PREX2,PIK3C2G,IL18,IGF1,GPER1,EDN1,DIPK2A,MYO16,FLT3,CEACAM1,CRYBA1,PIK3CG,FGF2,RASGRP1,PIK3AP1,PIK3IP1,PDGFD
311	GOBP_POSITIVE_REGULATION_OF_PHOSPHATIDYLINOSITOL_3_KINASE_SIGNALING	0.51065	1.38505	0.0280957	0.460553	79	75	CSF3,SERPINA12,FGR,NCF1,LEP,OSM,WNT16,PTPN6,NTRK2,TGFB2,ANGPT1,TNF,RELN,CD28,MYOC,SELP,EGF,IL18,IGF1,GPER1
913	GOBP_RESPONSE_TO_ISOQUINOLINE_ALKALOID	0.540755	1.28251	0.146682	0.81771	28	25	FOSB,OPRK1,ADCY8,PITX3,DRD2,SLC1A1,PCSK1,PPP1R1B,RGS4,CXCR4,PEA15,CNR1,PRKCE,TACR3
1320	GOBP_REGULATION_OF_MUSCLE_HYPERTROPHY	0.43642	1.15459	0.242004	0.932243	71	58	TRIM63,HAMP,NR4A3,CAV3,MIR199B,RGS2,ERRFI1,IGF1,EDN1,MSTN,PPARG,MLIP,LMCD1,AKAP6,FOXO1,RGS4,P2RX4,AGT,PPARA,GATA5,CAMK2D
2007	GOBP_RESPONSE_TO_MUSCLE_ACTIVITY	0.461506	1.04487	0.405502	1	21	19	ABCG8,PPARGC1A,MSTN,ABCG5,METRNL,RYR2,AGT,PERM1
4456	GOBP_REGULATION_OF_NEURON_PROJECTION_DEVELOPMENT	0.276522	0.802028	0.976024	1	431	421	PLA2G3,TRIM67,CTNNA2,SPP1,SEMA5B,CUX2,NEFL,SFRP2,ARC,SEMA4A,ELAVL4,PTPRD,KLK6,TBR1,ALKAL2,NRCAM,APOE,GRID2,ARMCX5-GPRASP2,DSCAM,NTRK2,FSTL4,BMP7,IL1RAPL1,MCF2,RGS2,LPAR3,AMIGO3,RELN,NEUROG3,NEU4,PLPPR5,SERPINI1,PLXNA4,TNR,KHDC3L,LTK,NEDD4L,MAP2,SEZ6,POU4F2,VEGFA,NDNF,EFHC2,SEMA3E,NR2E1,ROBO2,HECW2,NDRG4,CNTN1,TRPV4,KLF4,KIF1A,AVIL,AMIGO1,B2M,EPHA7,TOX,ALK,TRIM46,FRMD7,NGF,EFNA1,PLK5,RET,ABL2,CNTN…
1496	GOBP_RESPONSE_TO_INACTIVITY	0.573359	1.18287	0.279627	0.951557	12	11	IL10,FBXO32,CASQ1,DRD2
430	GOBP_REGULATION_OF_SKELETAL_MUSCLE_CONTRACTION	0.665399	1.44846	0.0502451	0.5911	16	15	SCN4A,CAV3,KBTBD13,NR4A1,CASQ1,KCNJ2
4165	GOBP_TONIC_SMOOTH_MUSCLE_CONTRACTION	0.293388	0.605272	0.934754	1	11	11	HTR2A,EDN1,AGT,CD38,EDNRA
338	GOBP_GASTRO_INTESTINAL_SYSTEM_SMOOTH_MUSCLE_CONTRACTION	0.723012	1.49161	0.0332889	0.498338	11	11	GHSR,PTGER3,SPX
2060	GOBP_SCHWANN_CELL_DIFFERENTIATION	0.412005	1.03526	0.416572	1	37	37	EGR2,NCMAP,NTRK2,MYOC,NDRG1,FA2H,POU3F1,LGI4,ARHGEF10,SOD1,NAB2,ERBB3
4218	GOBP_STRIATED_MUSCLE_CELL_PROLIFERATION	0.257495	0.686663	0.944915	1	72	64	MIR199B,TGFB2,ANGPT1,FGF20,MSTN,WNT2,DIPK2A,NDRG4,FGF9,CITED2,FGF2,MEF2C,GLI1,PIM1,TGFBR3
2656	GOBP_POSITIVE_REGULATION_OF_MUSCLE_HYPERTROPHY	0.391646	0.938655	0.575548	1	37	27	HAMP,NR4A3,IGF1,EDN1
1703	GOBP_VASCULAR_ASSOCIATED_SMOOTH_MUSCLE_CONTRACTION	0.470776	1.11654	0.323632	0.968237	26	25	ACTA2,EDNRB,CHRM3,HTR2A,ADRA2B,EDN1,ATP2B1,COMP,P2RX1,AGT,PIK3C2A,CD38,EDNRA
517	GOBP_REGULATION_OF_PHOSPHATIDYLINOSITOL_3_KINASE_SIGNALING	0.455667	1.26543	0.0671414	0.662064	111	103	CSF3,SERPINA12,FGR,NCF1,LEP,OSM,WNT16,PTPN6,NTRK2,TGFB2,ANGPT1,TNF,RELN,CD28,MYOC,SELP,EGF,PIP5K1B,IL18,IGF1,GPER1,DIPK2A,FLT3,CEACAM1,CRYBA1,FGF2,RASGRP1,PIK3AP1,PIK3IP1,PDGFD,SEMA4D,F2RL1,PDGFB,ERBB3,PLGLB2,NEDD4,AGT,DCN,PRR5L,PPP1R16B,PDGFRA
2336	GOBP_STRIATED_MUSCLE_ADAPTATION	0.385477	0.995499	0.496711	1	54	43	TRIM63,MYOZ2,MYOC,ACTA1,ERRFI1,MSTN,PPARG,MLIP,MYOZ1,TNNT1,FOXO1
1151	GOBP_MUSCLE_ATROPHY	0.61801	1.24309	0.206284	0.913672	11	10	TRIM63,GATM,MSTN
2967	GOBP_RESPONSE_TO_AMINE	0.346931	0.890841	0.660044	1	43	42	NR4A2,NR4A1,RGS2,OXT,CNR2,EDN1,DRD2,RGS7,SLC1A1,SOD1,PPP1R1B,RGS4
1722	GOBP_RESPONSE_TO_STIMULUS_INVOLVED_IN_REGULATION_OF_MUSCLE_ADAPTATION	0.548089	1.13073	0.328895	0.969065	13	11	TRIM63,FBXO32,CASQ1
3097	GOBP_SKELETAL_MUSCLE_CELL_PROLIFERATION	0.386934	0.836748	0.693928	1	15	14	ANGPT1,MSTN,FGF2
3209	GOBP_NEGATIVE_REGULATION_OF_MUSCLE_ADAPTATION	0.394427	0.813721	0.723036	1	12	11	ERRFI1,PPARG,MLIP,FOXO1
4063	GOBP_POSITIVE_REGULATION_OF_COLLAGEN_METABOLIC_PROCESS	0.273405	0.651969	0.917346	1	26	26	SERPINF2,SERPINB7,RGCC,UCN,BMP4,IHH,SCX,AMELX,WNT4
1263	GOBP_PHASIC_SMOOTH_MUSCLE_CONTRACTION	0.526658	1.19775	0.233454	0.932243	23	20	GHSR,PTGER3,EDNRB,P2RX2,EDN1,DRD2
536	GOBP_OXYGEN_TRANSPORT	0.674128	1.41923	0.0712435	0.674185	15	12	HBD,HBZ,HBM,NGB
2097	GOBP_MYOTUBE_CELL_DEVELOPMENT	0.414907	1.03327	0.427759	1	39	35	KLHL40,SMYD3,LMOD3,P2RX2,ACTA1,HDAC9,IGF1,MYF5,RCAN1,DNER,TMEM182,NFATC2
4295	GOBP_DNA_INTEGRATION	-0.235304	-0.599796	0.955556	1	10	10	ZNF91,SETMAR,BANF1,NYNRIN,THAP9,SMARCB1
38	GOBP_REGULATION_OF_HORMONE_LEVELS	0.451199	1.31179	0.000262025	0.0351527	499	459	SPINK1,HNF1A,GHSR,BTK,FFAR2,MTNR1B,PLA2G3,BMP2,GCG,SLC5A5,CCKAR,CRYM,RDH8,DPP4,FFAR4,LEP,AKR1D1,SPP1,DHRS9,OSM,ILDR1,CYP26A1,PRLHR,CGA,DUOX2,IL6,SLC22A9,OPRK1,RFX6,RPE65,CELA2A,ADCY8,LIF,DUOXA2,POMC,FFAR1,HTR2C,KLK6,CYP11B2,CHST9,IL1RN,EDNRB,SLCO1C1,CYP21A2,NEUROD1,CORIN,MAFA,TRH,SERPINA7,GRP,UGT2B7,UGT1A9,CYP3A7,EGR1,TNF,ADCYAP1,GDF9,SLC30A8,SLC7A5,RDH12,CYP2C9,SCG5,CCN3,ADH1C,SULT1B1,INHBA,CRHB…
4137	GOBP_SMOOTH_MUSCLE_CELL_MIGRATION	0.262347	0.707389	0.93089	1	91	71	TAFA5,MIR140,NR4A3,ADAMTS1,CCN3,SORL1,IGF1,P2RY6,NDRG4,FGF9,TLR4,VTN,NFE2L2,PDGFD,MEF2C,ITGB3,PDGFB,MYOCD,AGT,PRKG1
1530	GOBP_NEGATIVE_REGULATION_OF_MUSCLE_HYPERTROPHY	0.462592	1.13995	0.288155	0.957381	37	32	TRIM63,CAV3,MIR199B,RGS2,ERRFI1,MSTN,PPARG,MLIP,FOXO1,RGS4,P2RX4,PPARA,GATA5
154	GOBP_RESPONSE_TO_ACTIVITY	0.553522	1.4713	0.00571677	0.187374	65	61	GCG,KL,MAS1,TPH2,IL10,LEP,SOD2,IL6,ABCG8,TNF,OXT,PPARGC1A,EDN1,MSTN,PCK1,ABCG5,METRNL,RYR2,UCP3,ANGPT2
119	GOBP_MONOCARBOXYLIC_ACID_TRANSPORT	0.512324	1.42712	0.00347087	0.147701	117	106	SLC10A6,PLA2G3,SYK,PLA2G2D,LEP,SLC22A9,PLA2G10,PLA2G1B,AQP9,PTGES,SLCO1C1,SLC51B,SLC22A3,NMUR2,TNF,OXT,IL1A,SLCO1A2,ABCB4,CASR,EDN1,SLC6A13,TNFSF11,DRD2,PLA2G12B,SLC6A12,SLC5A12,ABCC2,CD36,SLC16A6,SLC6A11,IL1B,TSPO2,CES1,CEACAM1,PLA2G4F,PLA2G4A,ABCC11,SLC16A14,SLC16A9,SLC16A12,AVPR1B,PNPLA8,PLA2G2A
2986	GOBP_REGULATION_OF_SKELETAL_MUSCLE_CELL_PROLIFERATION	0.411097	0.865473	0.664508	1	13	12	ANGPT1,MSTN,FGF2
3563	GOBP_NEGATIVE_REGULATION_OF_SMOOTH_MUSCLE_CELL_MIGRATION	0.319208	0.761192	0.810244	1	39	26	TAFA5,MIR140
4317	GOBP_HEPARAN_SULFATE_PROTEOGLYCAN_BIOSYNTHETIC_PROCESS	-0.206136	-0.663447	0.958042	1	26	26	EXT1,HS6ST1,NDST3,NDST1,TCF7L2,CSGALNACT1,B3GALT6,XYLT2,EXTL3,XYLT1
1939	GOBP_NUCLEOTIDE_SUGAR_TRANSMEMBRANE_TRANSPORT	-0.394416	-1.05501	0.382609	1	12	12	SLC35B1,SLC35B4,SLC35A4,SLC35D3
720	GOBP_MYOTUBE_DIFFERENTIATION	0.437498	1.21764	0.105157	0.743257	124	111	TMEM119,TRIM72,TBX1,KLHL40,TNFSF14,CAV3,NPHS1,GDF15,SMYD3,LMOD3,WNT1,P2RX2,ADAMTS5,KLF5,CCN3,KCNH1,ACTA1,HDAC9,CACNA1H,IGF1,XBP1,NOS1,ADGRB1,MYF5,CD9,SIX4,ERVFRD-1,SIK1,RCAN1,CD53,CXCL9,ERVW-1,RBM24,DNER,MEF2C,TMEM182,CXCL10,NFATC2,BHLHE41
1716	GOBP_MUSCLE_HYPERTROPHY	0.395813	1.08459	0.327852	0.969065	101	84	TRIM63,LEP,HAMP,NR4A3,CAV3,MIR199B,SORBS2,RGS2,MYOC,ERRFI1,IGF1,EDN1,MSTN,PPARG,MLIP,RYR2,LMCD1,AKAP6,FOXO1,RGS4,MYH6,P2RX4,AGT,PPARA,GATA5,CAMK2D,TCAP
3411	GOBP_C4_DICARBOXYLATE_TRANSPORT	-0.255067	-0.825694	0.77037	1	28	27	SLC25A12,SLC7A13,SLC25A10,SLC25A22,SLC25A11,NTSR1,SLC1A6,SLC3A1
1764	GOBP_BICARBONATE_TRANSPORT	0.455231	1.1042	0.335632	0.969985	29	29	SLC4A10,SLC4A1,SLC26A7,SLC26A5,RHAG,SLC26A9,BEST1,CYB5R4
3565	GOBP_ORGANOPHOSPHATE_ESTER_TRANSPORT	0.30478	0.855278	0.810431	1	147	139	PLA2G10,ABCG8,APOE,APOA1,FASLG,SLC17A9,SLC25A31,SLC25A52,G6PC1,SLC4A1,APOA4,ATP10B,XKR9,APOC1,PLSCR2,ABCB4,ABCA4,ATP8B4,CETP,NPC2,APOA5,DBI,MTTP,ABCC11,ATG9B,APOC3,LDLR,PLSCR1
2840	GOBP_NEGATIVE_REGULATION_OF_PEPTIDYL_THREONINE_PHOSPHORYLATION	0.403223	0.904346	0.62545	1	19	18	PPEF2,DDIT4
157	GOBP_ORGANIC_ANION_TRANSPORT	0.435096	1.25625	0.00584324	0.187374	362	332	SLC10A6,SLC4A10,PLA2G3,SYK,SLC6A15,PLA2G2D,LEP,SLC7A3,SLC2A14,SLC22A10,SLC2A9,SLC22A9,PLA2G10,PLA2G1B,SLC22A7,SLC6A5,AQP9,PTGES,SLC22A25,GRM1,SLCO1C1,SLC51B,SLC22A3,FOLR1,SYT4,TRH,SLC17A9,FOLR3,NTRK2,AGXT,SLC25A31,SLCO4C1,NMUR2,TNF,RGS2,OXT,SLC4A1,SLC7A5,IL1A,SLC27A6,SLC66A1L,SLC2A3,KCNJ10,SLC26A7,SLC6A20,SLC1A2,ATP1A2,SLC7A11,SLC26A5,SLCO1A2,TRPC4,GJA1,ABCB4,SLC7A7,CASR,SLC2A2,RHAG,SLC26A9,SLC13…
2029	GOBP_ACIDIC_AMINO_ACID_TRANSPORT	0.395414	1.04831	0.409139	1	63	60	GRM1,SYT4,TRH,NTRK2,TNF,KCNJ10,SLC1A2,ATP1A2,SLC7A11,GJA1,SLC6A13,SNCA,SLC1A3,SLC17A7,SLC25A18,AVPR1B,SLC1A4,SLC1A1,ARL6IP5,SLC17A8,HRH3,APBA1,SLC38A7,ABAT
1023	GOBP_INORGANIC_ANION_TRANSPORT	0.402047	1.13788	0.178	0.884021	185	168	SLC4A10,CLCNKA,SLC5A5,BEST2,GABRA1,FXYD3,GABRR1,CLCA4,CA7,GABRD,NMUR2,BEST3,SLC4A1,ANO2,CLIC5,SLC26A7,GABRB2,SLC26A5,SLC12A8,CLIC3,GLRA3,GABRA6,CASR,CLCN1,SLC26A9,GLRA1,GABRP,CLIC2,CEBPB,P2RY6,ABCC2,TTYH1,GRM5,ANO5,SLC1A3,TG,BEST1,SLC17A7,CLCA2,SLC39A14,SLC12A1,ABCC11,AQP6,GABRB1,GABRA5,GPR89A,SLC1A4,SLC1A1
813	GOBP_AMINE_TRANSPORT	0.437631	1.21147	0.125127	0.784623	100	93	GHSR,SYT17,LEP,OPRK1,AQP9,SYT4,SYT8,TRH,SYT10,TNF,RHCG,RGS2,HTR2A,CHRNA4,OXT,FGF20,ATP1A2,ADRA2B,HTR1B,DRD2,SNCA,P2RY1,SLC22A2,CLTRN,SYT7,SYT5,AVPR1B,CHRNB2,CHRNA6,ARL6IP5,RGS4,HRH3,PRKN,CNR1,ABAT,SLC38A3,AGT,P2RX7
640	GOBP_POLYOL_TRANSPORT	0.65717	1.38353	0.0893782	0.711954	13	12	AQP2,AQP10,AQP9
3146	GOBP_BASIC_AMINO_ACID_TRANSPORT	0.404676	0.834864	0.704394	1	11	11	SLC7A4,SLC66A1L,SLC7A7
3289	GOBP_HEME_TRANSPORT	0.385988	0.79631	0.743009	1	11	11	HRG,HPX,FLVCR2,PGRMC2,SLC46A1,FLVCR1
2101	GOBP_NUCLEOBASE_TRANSPORT	0.519893	1.04573	0.428962	1	10	10	AQP9,SLC28A1
3105	GOBP_AROMATIC_AMINO_ACID_TRANSPORT	0.397567	0.836989	0.695596	1	13	12	SLC7A5,SLC3A2,OCA2,SLC38A7,SLC38A3
266	GOBP_PROSTAGLANDIN_TRANSPORT	0.675138	1.51419	0.0164334	0.31396	19	18	PLA2G3,LEP,PLA2G10,PTGES,OXT,IL1A,EDN1,TNFSF11,IL1B,PLA2G4A
609	GOBP_ORGANIC_HYDROXY_COMPOUND_TRANSPORT	0.408023	1.16823	0.084	0.699604	286	258	AQP2,SLC10A6,GHSR,AQP10,SYT17,SYK,LEP,SPP1,OPRK1,PLA2G10,AQP9,POMC,SLCO1C1,ABCG8,SLC51B,SLC22A3,APOE,NPC1L1,APOA1,SYT4,SYT8,SYT10,HTR2A,CHRNA4,OXT,APOA4,FGF20,ABCA13,SLCO1A2,EGF,APOC1,ABCB4,ADRA2B,ABCA4,AQP3,HTR1B,CETP,DRD2,SNCA,SLC5A12,NOS1,P2RY1,ABCC2,CD36,NFKBIA,SLC22A2,PPARG,TSPO2,MSR1,LIPG,NPC2,CES1,CEACAM1,LIMA1,APOA5,NPC1,MTTP,C1QTNF1,ABCG5,SYT7,SYT5,STARD4,ABCC11,AGTR1,SEC24A,APOC3,TTC39B…
827	GOBP_PEPTIDE_TRANSPORT	0.399971	1.14356	0.128871	0.79395	249	234	SPINK1,HNF1A,GHSR,FFAR2,MTNR1B,GCG,SLC15A1,FFAR4,LEP,ILDR1,IL6,RFX6,CELA2A,ADCY8,FFAR1,HTR2C,IL1RN,NEUROD1,MAFA,TRH,GRP,TNF,ADCYAP1,SLC30A8,CCN3,CRHBP,FOXA2,SLC7A11,GJA1,CD209,FAM3B,CASR,CPLX1,GPER1,EDN1,HLA-DRB1,ACVR1C,TNFSF11,DRD2,TRPV4,RIMS2,ABCC8,IL1B,NR1H4,FGA,NKX6-1,CLTRN,ICA1,UCN,CDH17,SYT7,SOX4,CYB5R4,PCK2,SLC13A3,ILDR2,IRS2,TAP1,MC4R,TFAP2B,PTPRN2,VGF,PFKFB2,NR0B2
583	GOBP_REGULATION_OF_LIPID_STORAGE	0.507054	1.31846	0.0806979	0.699604	55	48	LEP,IL6,PLA2G10,ZC3H12A,CIDEA,TNF,PLIN2,CD36,NFKBIA,PPARG,MSR1,CES1,TTC39B,LPL,PLIN5,ITGB3,ABHD5,ALKBH7,SREBF2,PPARA,ABCA1,OSBPL8
2847	GOBP_L_GLUTAMATE_TRANSMEMBRANE_TRANSPORT	0.373562	0.902389	0.626437	1	29	28	GRM1,TNF,KCNJ10,SLC1A2,ATP1A2,SLC7A11,SLC1A3,SLC17A7,SLC25A18,SLC1A4,SLC1A1,ARL6IP5,SLC17A8
2305	GOBP_L_AMINO_ACID_TRANSPORT	0.374225	0.997945	0.488347	1	69	64	SLC7A3,GRM1,TNF,SLC7A5,SLC66A1L,KCNJ10,SLC6A20,SLC1A2,ATP1A2,SLC7A11,SLC7A7,SLC3A2,SLC7A9,SLC38A1,SLC36A3,SLC22A2,CLTRN,SLC1A3,SLC17A7,SLC25A18,SLC1A4,SLC1A1,ARL6IP5,SLC17A8
2363	GOBP_L_ALANINE_TRANSPORT	-0.370087	-0.94336	0.503704	1	10	10	SLC38A5,SLC36A2
4683	GOBP_PURINE_NUCLEOTIDE_TRANSPORT	0.210023	0.509431	0.993103	1	30	29	SLC17A9,SLC25A31
60	GOBP_ORGANIC_ACID_TRANSPORT	0.466605	1.34175	0.000692187	0.0588128	323	297	SLC10A6,PLA2G3,FABP12,SYK,FABP2,SLC6A15,RBP2,PLA2G2D,LEP,SLC7A3,SLC7A4,SLC22A9,PLA2G10,PLA2G1B,SLC6A5,AQP9,PTGES,SLC7A14,SLC38A11,FABP5P3,GRM1,SLCO1C1,SLC51B,SLC25A48,APOE,FOLR1,SPX,SYT4,TRH,FOLR3,NTRK2,AGXT,SLC38A8,PMP2,NMUR2,TNF,RGS2,FABP4,OXT,FABP6,SLC7A5,IL1A,SLC27A6,SLC66A1L,KCNJ10,SLC26A7,SLC6A20,SLC1A2,ATP1A2,SLC7A11,SLC26A5,SLCO1A2,TRPC4,PLIN2,GJA1,SLC7A7,SLC26A9,SLC13A2,HTR1B,EDN1,SLC6A1…
1665	GOBP_STEROL_TRANSPORT	0.389879	1.0858	0.315152	0.964497	132	115	LEP,PLA2G10,ABCG8,APOE,NPC1L1,APOA1,APOA4,ABCA13,EGF,APOC1,ABCB4,CETP,CD36,NFKBIA,PPARG,TSPO2,MSR1,LIPG,NPC2,CES1,LIMA1,APOA5,NPC1,MTTP,ABCG5,SYT7,STARD4,SEC24A,APOC3,TTC39B,LDLR
1538	GOBP_GAMMA_AMINOBUTYRIC_ACID_TRANSPORT	0.523238	1.15191	0.290244	0.957381	17	16	TRH,TRPC4,HTR1B,SLC6A13,SLC6A12,SLC6A11,APBA1,ABAT,P2RX7
3217	GOBP_ATP_TRANSPORT	0.373747	0.822804	0.72561	1	16	16	SLC17A9,SLC25A31
1754	GOBP_DOPAMINE_TRANSPORT	0.421961	1.09868	0.333696	0.969065	51	50	SYT17,OPRK1,SLC22A3,SYT4,SYT8,SYT10,HTR2A,CHRNA4,FGF20,HTR1B,DRD2,SNCA,SLC22A2,SYT7,SYT5,CHRNB2,CHRNA6
1412	GOBP_POSITIVE_REGULATION_OF_KERATINOCYTE_PROLIFERATION	0.582615	1.20196	0.263648	0.947041	14	11	FGF7,AREG,REG3G,CDH3,TP63
4407	GOBP_COENZYME_A_METABOLIC_PROCESS	-0.21731	-0.630216	0.970414	1	18	18	PANK2,PANK3,PPCS,ACAT1,PANK1,NUDT7,CROT,ACOT7,PPCDC,NUDT8,SLC25A16,DCAKD,ACLY,NUDT19,MCCC2,COASY,PANK4
1108	GOBP_NOREPINEPHRINE_TRANSPORT	0.54353	1.23612	0.196149	0.901893	22	20	GHSR,SLC22A3,OXT,ADRA2B,SNCA,P2RY1,SLC22A2
707	GOBP_BRANCHED_CHAIN_AMINO_ACID_TRANSPORT	0.646079	1.36018	0.103627	0.743257	12	12	SLC6A15,SLC7A5,SLC6A20,SLC3A2
3648	GOBP_ORGANIC_CATION_TRANSPORT	0.307323	0.769842	0.829157	1	37	36	SLC22A3,SLC44A3,SLC19A2,SLC22A2,TSPO2,PDZK1,SLC22A18,ADORA2A,SLC22A1,PSEN1,SLC25A26,SLC22A16,TACR2,ATP13A3,SLC44A5,SLC38A2,SLC7A8,SLC18A3
4884	GOBP_ATP_SYNTHESIS_COUPLED_PROTON_TRANSPORT	0.168654	0.399998	1	1	26	25	MT-ATP8,MT-ATP6,ATP5F1E,ATP5ME,ATP5PD,ATP5PF,ATP5PO,ATP5MG,ATP6V0C,ATP5MC3,ATP5MF,ATP5F1C,ATP6V1A
4559	GOBP_CELL_GROWTH	0.268622	0.781142	0.985015	1	487	465	SYT17,DCSTAMP,CPNE9,TRIM40,SPP1,SEMA5B,TNN,SFRP2,NPPB,GDF2,HAMP,SEMA4A,CAV3,ROS1,WFDC1,NRCAM,APOE,RASAL1,SYT4,MIR199B,DSCAM,SORBS2,FSTL4,IGFBPL1,TGFB2,RGS2,LPAR3,TMC8,PRKCQ,CCN3,PLXNA4,INHBA,TNR,FBLN5,CDKN1A,NLGN3,NEDD4L,GJA1,MAP2,CRYAB,POU4F2,VEGFA,BCL6,SEMA3E,IGF1,EDN1,RIMS1,NRG3,CDA,SESN2,FRZB,SDCBP,RIMS2,HRG,TMEM108,KRT17,PAPPA2,HYAL1,CPNE5,NKX6-1,BST2,FLRT3,CEACAM1,EPHA7,FLCN,TRIM46,UCN,NGF,…
91	GOBP_FATTY_ACID_TRANSPORT	0.546773	1.50576	0.00168628	0.0934336	99	88	PLA2G3,FABP12,SYK,FABP2,RBP2,PLA2G2D,SLC22A9,PLA2G10,PLA2G1B,PTGES,FABP5P3,APOE,SPX,PMP2,NMUR2,FABP4,OXT,FABP6,IL1A,SLC27A6,PLIN2,EDN1,TNFSF11,DRD2,PLA2G12B,CD36,FABP7,IL1B,PPARG,PLA2G4F,PLA2G4A,AVPR1B,PNPLA8,PLA2G2A,IRS2,ACSL3
876	GOBP_SNRNA_METABOLIC_PROCESS	-0.313584	-1.18474	0.138336	0.805065	64	56	INTS9,INTS10,INTS4,ICE1,EXOSC8,INTS7,SNAPC3,INTS6,MTREX,INTS14,TUT1,USB1,MEPCE,EXOSC7,EXOSC3,INTS8,EXOSC2,RPAP2,EXOSC4,METTL4,EXOSC10,TOE1,DKC1,INTS5,METTL16,INTS11,SNAPC4,CT45A10,EXOSC5,CC2D1A,INTS1,EXOSC6,INTS3,ELL3,CT45A1
3085	GOBP_GLYCINE_TRANSPORT	0.4009	0.844007	0.690415	1	13	12	SLC6A5,RGS2,SLC6A20,SLC36A3
1013	GOBP_MONOAMINE_TRANSPORT	0.434705	1.18199	0.175311	0.881619	83	77	GHSR,SYT17,SYK,OPRK1,SLC22A3,SYT4,SYT8,SYT10,HTR2A,CHRNA4,OXT,FGF20,ADRA2B,HTR1B,DRD2,SNCA,NOS1,P2RY1,SLC22A2,SYT7,SYT5,CHRNB2,CHRNA6,SLC6A4,HRH3,ITGB3,P2RX1,PRKN,CNR1,ABAT
258	GOBP_LIPID_CATABOLIC_PROCESS	0.42783	1.23082	0.0147363	0.291185	328	299	PNLIPRP3,LIPN,LRCOL1,AOAH,PLA2G2D,LEP,AKR1D1,SPP1,ACER1,FAAH2,CYP26A1,PNPLA5,PLA1A,GPIHBP1,PLBD1,PLA2G4D,PLA2G10,PLA2G1B,HSD11B1,GBA3,APOE,APOA1,CLPSL2,ENPP6,CYP4F12,CIDEA,TNF,NEU4,APOA4,HAO1,LIPK,CYP3A4,PNPLA1,APOC1,LIPF,ALDH1L2,CYP2W1,SORL1,HSD17B14,PLA2G12B,SESN2,BCO1,NEU1,GLA,SRD5A2,PLB1,PCK1,HEXB,IL1B,PLA2G4C,ASAH1,LIPG,CES1,ADTRP,MGST2,APOA5,PIK3CG,PLA2G4F,HSD17B11,ALK,PLA2G4A,IDH1,LIPA,PLC…
2209	GOBP_MAGNESIUM_ION_TRANSPORT	0.452608	1.0151	0.458583	1	18	18	NIPAL4,KCNJ2,CLDN16,SLC41A2,NIPAL1,ZDHHC13,MRS2,NIPAL2
310	GOBP_LONG_CHAIN_FATTY_ACID_TRANSPORT	0.530525	1.40583	0.027689	0.455351	66	59	PLA2G3,SYK,FABP2,PLA2G2D,PLA2G10,PLA2G1B,APOE,SPX,NMUR2,FABP4,SLC27A6,PLIN2,DRD2,PLA2G12B,CD36,PPARG,PLA2G4F,PLA2G4A,AVPR1B,PNPLA8,PLA2G2A,IRS2,ACSL3
3151	GOBP_FOLIC_ACID_TRANSPORT	0.415324	0.835401	0.706284	1	10	10	FOLR1,FOLR3,SLC19A2
1788	GOBP_ENERGY_DERIVATION_BY_OXIDATION_OF_ORGANIC_COMPOUNDS	0.364802	1.05019	0.343	0.977397	321	306	CBFA2T3,KL,LEP,NDUFC2-KCTD14,SOD2,COX6B2,NR4A3,IGF2,GCGR,NUPR1,POMC,MIR1271,GYS2,PDHA2,ADRB3,TNF,PYGM,G6PC1,MTCO2P12,PPARGC1A,RUBCNL,PPP1R3B,AK4,MT-ATP8,ADGRF5,MT-CO2,IGF1,MT-ND3,BNIP3,ACSM1,MT-ND2,SNCA,TRPV4,MT-ATP6,MT-CYB,MT-ND4,OPN3,FLCN,LEPR,MRAP2,UCN,MT-ND4L,IDH1,UQCRHL,GPD1,GBA,PHKG1,SLC25A18,UQCRH,COX7C,MT-ND1,NDUFA4,MRPS36,MTFR2,IRS2,MC4R,SLC25A25,RB1CC1,ETFRF1,ATP5F1E,NDUFA1,MT-CO3,MDH1B…
3544	GOBP_VIRAL_PROCESS	0.317035	0.918747	0.804196	1	415	399	IFNA2,CCL4,CCL3,SLPI,CLDN6,POU2F3,CD86,AICDA,LTF,CXCL8,APOE,IFI27,SELPLG,ZC3H12A,SIGLEC1,TNF,HTR2A,CHMP4C,CD28,TMPRSS2,ICAM1,CCR5,ITGB7,ITGB6,MRC1,ZFP36,CLDN1,CD55,CD209,NR5A2,SLAMF1,PIK3C2G,IFNB1,TRIML2,IFITM1,TRIM31,HLA-DRB1,FCN1,CXADR,SLC3A2,IFI16,TRIM10,LGALS9,TRIM22,CCL2,PCSK5,BST2,VAMP8,NPC1,CHMP1B,MGAT4C,RSAD2,MX1,ISG15,CHMP5,AGTR1,BTBD17,CTSL,AVPR1B,LGALS1,ST6GALNAC3,TRIM38,LDLR,PLSCR1,CD…
2483	GOBP_PHOSPHOLIPID_TRANSPORT	0.353747	0.982173	0.535968	1	102	95	PLA2G10,ABCG8,APOE,APOA1,FASLG,SLC4A1,APOA4,ATP10B,XKR9,APOC1,PLSCR2,ABCB4,ABCA4,ATP8B4,CETP,NPC2,APOA5,DBI,MTTP,ATG9B,APOC3,LDLR,PLSCR1
778	GOBP_CARBOHYDRATE_CATABOLIC_PROCESS	0.421489	1.18404	0.116232	0.761636	154	145	CBFA2T3,FUT5,AOAH,CHIT1,NUPR1,GBA3,AMY2A,CHIA,HTR2A,PYGM,DDIT4,G6PC1,SLC4A1,NEU4,PKLR,GAPDHS,PPP1R3B,RBKS,TKTL1,IGF1,HKDC1,NEU1,GK,TREH,DHDH,HEXB,HK3,MGAM,ENO4,ENO2,GPD1,ZBTB20,ALDOB,HK2,RPEL1,RB1CC1
3023	GOBP_ORGANIC_ACID_CATABOLIC_PROCESS	0.330484	0.944397	0.675325	1	243	233	CRYM,LEP,AKR1D1,PRODH,CYP26A1,UROC1,KYNU,ALDH1L1,MAT1A,AGXT,PON3,CYP4F12,PAH,PRODH2,HNMT,RENBP,IDO1,CBSL,HPD,HAO1,ALDH1L2,CYP2W1,SDS,DAO,SESN2,CBS,GNPDA1,NOS1,IL4I1,PCK1,AMDHD1,ADTRP,RIDA,HOGA1,ARG2,GLS2,HMGCL,HDC,CYP26C1,ALDH8A1,PCK2,CYP4F11,IRS2,AMDHD2,LPIN2,ASPA,PLIN5,AIG1,CYP4F3,CDO1,ACAT2,CNR1,NPL,ABAT,MCEE,PHYH,BDH2,PPARA,DECR1,THNSL2,MFSD2A,IDNK,GLS,HGD
4513	GOBP_LONG_CHAIN_FATTY_ACID_IMPORT_ACROSS_PLASMA_MEMBRANE	0.262907	0.528822	0.980874	1	10	10	CD36,IRS2,ACSL5,SLC2A1,ACSL1
4883	GOBP_NUCLEOBASE_CONTAINING_COMPOUND_TRANSPORT	0.17524	0.499866	1	1	218	212	C12orf50,LUZP4,ARC,SLC17A9,SLC25A31,SLC25A52,IGF2BP1,SLC28A1,SIDT1,DDX25,ZFP36
1860	GOBP_TERPENOID_BIOSYNTHETIC_PROCESS	0.491178	1.08133	0.362195	0.992019	17	16	DHRS9,RPE65,HMGCS1,CYP1A1,BCO1,LSS,ALDH8A1
2493	GOBP_COENZYME_A_BIOSYNTHETIC_PROCESS	-0.351151	-0.911976	0.537849	1	11	11	PANK3,PPCS,ACAT1,PANK1,ACOT7,PPCDC,SLC25A16,DCAKD,COASY,PANK4
1668	GOBP_ORGANIC_ACID_BIOSYNTHETIC_PROCESS	0.368593	1.05917	0.316	0.965808	318	292	PLA2G3,SYK,LDHC,PTGS2,AKR1D1,DHRS9,PRG3,PLA2G10,PLA2G1B,ALOXE3,KYNU,GGTA1,PTGES,APOA1,GGT2,BHMT,AGXT,BHMT2,PAH,CYP4A22,GATM,IDO1,INSIG1,CYP2C9,APOA4,ALOX5AP,CBSL,PKLR,TRIB3,PDK4,CYP3A4,APOC1,CYP1A1,ALOX15B,ELOVL7,OLAH,EDN1,SDS,GGT6,ACSM1,XBP1,ASNS,CBS,FA2H,ELOVL3,MGST3,CTH,IL1B,NR1H4,PTGDS,SLC1A3,LIPG,CES1,CEACAM1,BCAT1,MGST2,APOA5,PHGDH,CYP2C8,PLA2G4F,HOGA1,ELOVL4,PLA2G4A,PSAT1,GLS2,STARD4,ACSM2…
1259	GOBP_CARBOHYDRATE_BIOSYNTHETIC_PROCESS	0.384748	1.09353	0.232767	0.932243	210	198	SERPINA12,GCG,FUT5,MAS1,B3GNT3,LHCGR,LEP,FUT3,B3GNT6,IGF2,MIR1271,CHST9,HAS1,ATF3,GYS2,B3GNT7,B3GNT4,G6PC1,PPARGC1A,PLEK,PPP1R3B,EGF,ST6GALNAC5,IGF1,GPER1,SDS,SNCA,P2RY6,SESN2,AKR1B1,P2RY1,ST6GALNAC1,CHST8,PCK1,LEPR,SIK1,SLC39A14,ENO2,ST3GAL6,GPD1,B3GALT1,PHKG1,PCK2,AVPR1B,CHST11,NNMT
4885	GOBP_ENDOSOMAL_TRANSPORT	0.12558	0.358712	1	1	233	231	PLA2G3,SRL,CHMP4C,SQSTM1,RAB11FIP4,NSG2,SORL1,NDRG4,CHMP1B,CHMP5,VPS26C,RAB9A,RAB17,RILP,ARL8B,RAB7A,DCLK1,RAB29,WASHC2A,AP5Z1,AGAP2,CHMP2B,PRKN,RAB13,SNX2,SNX9,SNX3,SNX32,SNX8,RAB7B,NSG1,VPS26A,RAB6D,TBC1D23,MAGEL2,DENND10,ZDHHC2,ABCA1,BLOC1S2,WASHC2C,CCDC93,SNX6
1812	GOBP_STEROL_BIOSYNTHETIC_PROCESS	0.406951	1.0828	0.348887	0.980385	66	62	APOE,NPC1L1,APOA1,HMGCS1,INSIG1,APOA4,IDI1,MSMO1,IDI2,HSD17B7,SC5D,CES1,APOA5,FDFT1,LSS,FGF1,HMGCR,CYP51A1,SOD1,NSDHL,INSIG2,DHCR24,FAXDC2,SQLE,DHCR7,FDPS
4810	GOBP_MACROAUTOPHAGY	0.221083	0.636642	0.999	1	310	305	ATP6V0D2,HMOX1,NUPR1,NOD2,CHMP4C,SQSTM1,HSPB8,GABARAPL1,RUBCNL,MAP1LC3B2,GABARAP,BNIP3,SESN2,WIPI1,MAP1LC3B,ATP6V0E1,VAMP8,NPC1,CHMP1B,ATP6V1C1,SEC22B,OPTN,SYNPO2,CHMP5,SMCR8,ATP6V1B2,ATG9B,GBA,ATP6V1E1,ATP6V1G1,UFM1,LAMP2,ATP6V1D,YOD1,RB1CC1,ARL8B,RAB7A,CASP3,RETREG1,ATP6V1G2,ATG12,RHEB,BNIP3L,STBD1,CHMP2B,PRKN,LIX1,SNX32,RIPK2,TP53INP1,PLEKHM1,NEDD4,IFT20,LGALS8,ATG5,DCN,VPS26A,ADPRH,ERN1,RNF5,…
3487	GOBP_SNO_S_RNA_METABOLIC_PROCESS	0.347712	0.769783	0.788767	1	17	17	FBLL1
2125	GOBP_DITERPENOID_BIOSYNTHETIC_PROCESS	0.518837	1.04361	0.434426	1	11	10	DHRS9,CYP1A1,BCO1,ALDH8A1
137	GOBP_SNRNA_PROCESSING	-0.519411	-1.69584	0.00434094	0.161534	36	29	INTS9,INTS10,INTS4,EXOSC8,INTS7,INTS6,INTS14,TUT1,USB1,EXOSC7,EXOSC3,INTS8,EXOSC2,EXOSC4,TOE1,INTS5,INTS11,CT45A10,EXOSC5,INTS1,EXOSC6,INTS3,CT45A1
3671	GOBP_SYNAPTIC_VESICLE_MATURATION	0.344756	0.725808	0.835492	1	12	12	UNC13C,UNC13A,ZDHHC15,ZDHHC2
3310	GOBP_TELOMERE_CAPPING	0.330166	0.83895	0.747497	1	40	40	TEN1,PKIB,PRKCQ
4886	GOBP_IRON_SULFUR_CLUSTER_ASSEMBLY	-0.154197	-0.485544	1	1	26	25	IBA57,CIAPIN1,NUBPL,NUBP2,CIAO1,MMS19,NFS1,NDOR1,CIAO3,XDH
165	GOBP_RHODOPSIN_MEDIATED_SIGNALING_PATHWAY	0.740177	1.55828	0.0062191	0.192151	13	12	GNAT1,GRK7,GUCY2F,RS1,AIPL1,GRK1,GUCY2D
3326	GOBP_GLYCOSIDE_METABOLIC_PROCESS	0.348139	0.807533	0.751179	1	22	22	GBA3,AKR1B1,GLA,AKR1C2,SULT1C4,GBA
3783	GOBP_SYNAPTIC_VESICLE_EXOCYTOSIS	0.288869	0.804057	0.858012	1	108	105	CPLX4,SYT4,SYT8,SYT10,HTR2A,UNC13C,STX3,CSPG5,CPLX1,PRKCB,HTR1B,RIMS1,DRD2,SNCA,P2RY1,RIMS4,RIMS2,SYT7,SYT5,ERC2,CHRNA6,APBA1,RAP1A,P2RX1,CPLX2,CNR1,STX11,UNC13A,P2RX7,ADCY1,PFN2,CACNB2,RAP1B,ADRA1A,VPS18,ADORA2A,RAB5A,FMR1,PSEN1,SNAP23
4590	GOBP_SYNAPTIC_VESICLE_PRIMING	-0.209909	-0.621422	0.987952	1	19	19	UNC13B,SNAP47,SYNJ1,NAPB,RAB3A,STX1A,STX1B
3840	GOBP_DENDRITE_DEVELOPMENT	0.298499	0.851836	0.873127	1	231	229	CTNNA2,CUX2,ACTL6B,SULT4A1,ARC,ELAVL4,PTPRD,APOE,ARMCX5-GPRASP2,DSCAM,FSTL4,BMP7,IL1RAPL1,MCF2,RELN,NEUROG3,IGF2BP1,KHDC3L,NEDD4L,MAP2,SEZ6,PREX2,DCDC2,NR2E1,HECW2,KIF1A,ALK,EFNA1,CHRNB2,RAB17,CDKL3,CAMK2A,SEMA4D,MEF2C,DCLK1,PHACTR1,CSMD3,DNM3,BHLHB9,ARF4,SDC2,VLDLR,NEDD4,ABI1,NTN1,IGSF9,PRKG1,ZDHHC15,KIAA0319,HECW1,MFSD2A,SS18L2,SLC12A5,NEURL1
1901	GOBP_SYNAPTIC_VESICLE_DOCKING	-0.40803	-1.04008	0.374074	1	10	10	SNPH,STX1A,STX1B
3816	GOBP_NEGATIVE_REGULATION_OF_MACROAUTOPHAGY	0.294505	0.733423	0.865757	1	35	35	HMOX1,NUPR1,NPC1,SEC22B,SMCR8
4373	GOBP_MORPHOGENESIS_OF_EMBRYONIC_EPITHELIUM	0.256708	0.721429	0.965932	1	150	146	ST14,SFRP2,WNT6,WNT16,FOLR1,PAX2,TGFB2,BMP7,ADM,FGF8,WNT2,IRX2,GRHL2,CITED2,SIX4,TP63,SOX4,KDF1,RET,GREM1,RALA,BMP4,TRIM71,CELSR1,PRICKLE1,WNT2B,SULF1,CASP3,JAG2,RARA,NODAL,STK3,BCL10,AR
1737	GOBP_STEROL_METABOLIC_PROCESS	0.379893	1.06897	0.331	0.969065	155	148	SERPINA12,SULT2B1,LEP,AKR1D1,CYP26A1,CYP11B2,CYP21A2,APOE,NPC1L1,APOA1,HMGCS1,INSIG1,CYP2C9,APOA4,IDI1,MSMO1,CYP3A4,APOBR,CETP,IDI2,HSD17B7,SC5D,NR1H4,NPC2,CES1,LIMA1,APOA5,NPC1,LEPR,FDFT1,LIPA,LSS,CYP26C1,FGF1,GBA,TTC39B,HMGCR,FMO5,CYP51A1,LDLR,SOD1,PIP4P1,NR0B2,CYP4V2,NSDHL,INSIG2,DHCR24,VLDLR,FAXDC2,EPHX2,CYP1A2,SQLE,DHCR7,FDPS,APOL1,SREBF2,ABCA1,CYP27A1,NFE2L1,SOAT2,MVD,CYP8B1,APOF
4887	GOBP_POSITIVE_REGULATION_OF_MACROAUTOPHAGY	0.193571	0.523072	1	1	73	72	HMOX1,NOD2,HSPB8,BNIP3,SESN2,WIPI1,OPTN,SMCR8,BNIP3L,RIPK2,DCN,SNX30,KDR,PINK1,PIP4K2C,SESN3,C9orf72,PRKAA2,MOAP1,SCOC,UVRAG,TSC1,SNX7,WDR45,PIP4K2A,ELAPOR1,TBK1,GNAI3
1036	GOBP_RNA_INTERFERENCE	-0.430426	-1.25438	0.180328	0.886388	18	17	AGO3,TSN,AGO2,CELF1,DICER1,NRDE2,DHX9,AGO1,XPO5,TARBP2
4767	GOBP_VESICLE_ORGANIZATION	0.232322	0.667795	0.998	1	306	295	PLA2G3,HOOK1,VAV3,YIPF7,FASLG,SYT4,IRAG2,CHMP4C,SQSTM1,SRGN,UNC13C,INSIG1,RUBCNL,STX3,RAB38,TYRP1,SLAMF1,CPLX1,SNCA,SNX10,SDCBP,CLTRN,VAMP8,CHMP1B,ALS2CL,BET1,RAB32,SEC22B,SYT7,CHMP5,PLEKHF1,RAB39A,STXBP6,SEC24A,RILP,ARL8B,RAB7A,RAB29,AQP11,CHMP2B,USO1,CPLX2,PRKN,RAB13,SNX3,STX11,RAB7B,ZEB2,PLEKHM1,UNC13A,ARFGAP3,ANXA1,TBPL1,P2RX7,PTPRN,TRAPPC6A,ZDHHC15,ZDHHC2,ABCA1,BLOC1S2,RAB8B,SDC4,USP50,YIPF5…
1582	GOBP_PROTEIN_AUTOPROCESSING	0.481023	1.14706	0.298021	0.958899	27	26	DHH,KLK6,MYRFL,TMPRSS2,HJV,CASP1,CASP4,CTSL,PCSK1,IHH
4679	GOBP_REGULATION_OF_MACROAUTOPHAGY	0.225846	0.637204	0.992993	1	158	157	ATP6V0D2,HMOX1,NUPR1,NOD2,HSPB8,BNIP3,SESN2,WIPI1,ATP6V0E1,NPC1,ATP6V1C1,SEC22B,OPTN,SMCR8,ATP6V1B2,GBA,ATP6V1E1,ATP6V1G1,ATP6V1D,CASP3,ATP6V1G2,ATG12,RHEB,BNIP3L,SNX32,RIPK2,NEDD4,ATG5,DCN,VPS26A,ERN1,SNX30,KDR,PINK1,SNX6,TMEM39A,PIP4K2C,SESN3,ATP6V1H,C9orf72,ATG14,PRKAA2,MAPK8,UCHL1,MOAP1,SCFD1,SCOC,ATP6V0B,CDK5R1,FEZ1,UVRAG,CHMP4B,TSC1,SNX7,WDR45,VPS35,UBQLN2,PIP4K2A,ATP6V0C,ELAPOR1,PIK3CA
4485	GOBP_HISTONE_PHOSPHORYLATION	-0.19976	-0.722529	0.978022	1	45	45	AKAP8,PRKAA1,ATM,CDK5,AURKA,HASPIN,BAZ1B,CDK9,TWIST1,MACROH2A1,HMGA2,AURKB,JAK2,INCENP,PRKCA,RPS6KA4,MST1,DRD1
931	GOBP_GAP_JUNCTION_ASSEMBLY	0.60271	1.30337	0.152416	0.834184	17	14	APLNR,GJA5,GJA1,IL1B,CNTNAP2
2803	GOBP_PROTEIN_PROCESSING	0.337598	0.96332	0.618382	1	242	227	TMPRSS12,PRSS37,DPP4,HP,KLK3,DHH,KLK6,CORIN,SERPINF2,GGT2,F11,MME,MMEL1,IL1R2,MYRFL,NLRP7,SLC30A8,CUZD1,CD5L,TMPRSS2,HJV,CARD16,SRGN,SCG5,CPA3,CASP1,KLK13,KLKB1,CTSS,RFX4,IFI16,BCHE,ENPEP,CHAC1,FGA,CASP4,PCSK5
3278	GOBP_RRNA_CATABOLIC_PROCESS	0.353325	0.814861	0.739596	1	21	21	ERN2
678	GOBP_PROTEIN_NITROSYLATION	-0.478317	-1.37534	0.0983038	0.737771	16	16	ATP2B4,MIR212,MIR132,S100A9,S100A8
4736	GOBP_SOMATIC_DIVERSIFICATION_OF_IMMUNOGLOBULINS	0.207686	0.553837	0.996822	1	69	64	IL10,AICDA,CD28,BCL6
1934	GOBP_STEM_CELL_DIVISION	0.442144	1.06806	0.381609	1	29	28	NAP1L2,SFRP2,TGFB2,EVI2B,LBH,ESRRB,ZBTB16,MLLT3
4892	GOBP_HISTONE_UBIQUITINATION	0.156674	0.407392	1	1	48	48	UBE2U,RAG1,RYBP,UBE2E1,DTX3L,PCGF5,CUL4B,UBE2B,SKP1,RNF168,TRIM37,UBE2N,BMI1,UBR2,BCOR,PARK7,SUZ12,CTR9,PCGF1,TRIP12,UBE2A,CDC73,WAC,RNF2,PCGF6,RNF8,CBX8,PAF1,OTUB2,RNF20,PCGF3,RING1,UBR5,DDB2,HUWE1,RNF40,DDB1,OTUB1,CDK9,USP22,WDR70,KDM2B,ATXN7L3,PHC1,LEO1,PCGF2,UHRF1,KDM1A
4890	GOBP_HISTONE_MODIFICATION	0.16523	0.480292	1	1	498	484	EYA4,GCG,SPI1,NAP1L2,APLNR,ACTL6B,EYA2,LIF,CTCFL,IGF2,FBLL1,DYDC2,PIWIL2,SMYD3,KDM4E,KPNA7,EYA1,PPARGC1A,UBE2U,HDAC9,VEGFA,RAG1,BCL6,CPA4,PRKCB,PRDM6,SNCA,NOS1,PADI2,IL1B,NR1H4,PAX5,JDP2,RYBP,H1-4,FLCN,PRDM13,UCN,KDM6B,ATRX
4893	GOBP_HISTONE_DEACETYLATION	-0.196858	-0.826505	1	1	99	96	RBM14,NCAPG2,PER1,GATAD2A,TBL1X,SGF29,KAT14,TADA2A,SIN3B,CTBP1,MIER2,MTA2,SREBF1,CHD3,RCOR2,MTA3,WDR5,SKI,SUV39H1,TRERF1,SPHK2,HDAC4,MBD3,USP17L2,MSL3P1,HDAC7,HDAC6,FOXP3,HDAC10,KAT2A,MTA1,PER2
3000	GOBP_RAC_PROTEIN_SIGNAL_TRANSDUCTION	0.344049	0.883442	0.668874	1	43	42	ELMO1,RHOH,RASGRF1,GABARAP,PIK3CG
4891	GOBP_HISTONE_METHYLATION	0.149548	0.421217	1	1	159	155	GCG,CTCFL,FBLL1,DYDC2,SMYD3,KPNA7
4889	GOBP_CYTOSOLIC_TRANSPORT	0.114959	0.325284	1	1	173	172	HOOK1,SYT4,MAP2,SORL1,WIPI1,KIF1A,CES1,TRIM46,SYT7,RAB9A,RILP,ARL8B,DAB2,RAB7A,RAB29,WASHC2A,PRKN,SNX16,SNX2,SNX3,SNX32,SNX8,RAB7B,VPS26A,RAB6D,TBC1D23,MAGEL2,DENND10,WASHC2C,SNX6,WDR81,LAMP1,VPS29,ATG14,RAB5A,GCC2,STX8,MYO1D,MAP2K1,CLN5,AP1AR,ARL1
4894	GOBP_PROTEIN_IMPORT	0.157657	0.448555	1	1	210	206	SYK,PTGS2,LEP,GPIHBP1,APOE,ZC3H12A,ANGPT1,KPNA7,SQSTM1,CDKN1A
3257	GOBP_CALCIUM_DEPENDENT_CELL_CELL_ADHESION_VIA_PLASMA_MEMBRANE_CELL_ADHESION_MOLECULES	0.333213	0.846693	0.734149	1	43	40	CDH16,CDH23,CDH12,SELP,CDH17,CDH9,PCDHB4,CDH18,PCDHB2,CDHR3,CDH10,DSG1
1020	GOBP_CALCIUM_INDEPENDENT_CELL_CELL_ADHESION_VIA_PLASMA_MEMBRANE_CELL_ADHESION_MOLECULES	0.556538	1.26002	0.177033	0.884021	23	19	BMP2,CLDN6,CLDN19,CLDN1,CLDN7,CLDN18,CLDN16,CLDN5,CLDN3
4351	GOBP_MRNA_MODIFICATION	-0.195631	-0.633292	0.962963	1	28	27	VIRMA,METTL3,RPUSD2,ZC3H13,PUS1,PUS7,TRUB1,APOBEC2,HNRNPAB,PCIF1,TRMT61B,PUS3,DKC1,METTL16
4217	GOBP_NEURON_REMODELING	0.279047	0.596485	0.944374	1	14	13	EPHA8,RND1
1345	GOBP_BILE_ACID_AND_BILE_SALT_TRANSPORT	0.489186	1.18169	0.245977	0.932243	31	28	SLC10A6,AQP9,SLCO1C1,SLC51B,SLCO1A2,ABCC2,CEACAM1,ABCC11
1415	GOBP_O_GLYCAN_PROCESSING	0.441055	1.13903	0.264254	0.947041	43	43	B3GNT3,GCNT3,B3GNT6,GALNT8,B3GNT7,B3GNT4,A4GNT,GCNT4,GALNT12,B3GNT5,GALNT3,GALNT1,ST3GAL1,GALNT15,C1GALT1,C1GALT1C1L,C1GALT1C1,ST6GALNAC2,B3GNT2,GXYLT2
1153	GOBP_BASE_CONVERSION_OR_SUBSTITUTION_EDITING	0.56128	1.23566	0.207317	0.916654	20	16	ADARB2,AICDA,RBM47
1189	GOBP_NUCLEOSOME_POSITIONING	0.566856	1.23395	0.215686	0.922911	17	15	H1-1,H1-6,H1-4,H1-3
4029	GOBP_CYTOCHROME_COMPLEX_ASSEMBLY	-0.216272	-0.761157	0.91129	1	36	36	MT-CO3,COX19,COA6,COX17,SLC25A33,COA8,PET117,HCCS,SCO2,COX16,COA3,SURF1,SMIM20,TTC19,C12orf73,UQCC2,COA4,COA5,OXA1L,SCO1,TIMM21,UQCC3,CYBA,COA1,LYRM7,TACO1,COX10,FASTKD3,UQCRFS1,UQCC1,COX18,COX15,PET100,COX20,BCS1L
3409	GOBP_PLASMA_MEMBRANE_PHOSPHOLIPID_SCRAMBLING	0.353849	0.80474	0.770156	1	24	20	FASLG,SLC4A1,XKR9,PLSCR2,ATG9B,PLSCR1
1115	GOBP_GAS_TRANSPORT	0.552917	1.22408	0.197802	0.901893	21	17	HBD,HBZ,AQP5,HBM,NGB
2517	GOBP_REGULATION_OF_EXOCYTOSIS	0.348341	0.989631	0.544	1	206	201	PLA2G3,FGR,SYT17,SYK,SPI1,IL13,HMOX1,SYT4,SYT8,SYT10,IL1RAPL1,GATA1,HTR2A,CD177,IL13RA2,KLRC2,CSPG5,CACNA1H,CPLX1,PRKCB,HTR1B,DRD2,SNCA,P2RY1,RIMS4,LGALS9,SDCBP,RIMS2,RAB27B,FGA,NCKAP1L,VAMP8,CEACAM1,CDK5R2,ITGB2,SYT7,SYT5,STXBP6,ITGAM,CACNA1I,RAB9A,RALA,CHRNA6,ADGRE2,EXPH5,RAB7A,CACNA1G,APBA1,RAP1A,P2RX1,F2RL1,CPLX2,PRKN,RAB13,CNR1,HLA-F
2977	GOBP_PROTEIN_SUMOYLATION	0.343747	0.900615	0.661987	1	54	52	EGR2,RNF212B,MAGEA2B,EGR1,EYA1
909	GOBP_HISTONE_DEUBIQUITINATION	-0.325348	-1.15635	0.145976	0.81771	40	40	USP22,SART3,TAF10,ATXN7L3,SGF29,BAP1,USP49,TAF6,TAF5,TADA1,USP7,TRRAP,SF3B3,TAF4,USP21,KAT2A
3015	GOBP_POLY_A_PLUS_MRNA_EXPORT_FROM_NUCLEUS	0.370319	0.854054	0.673008	1	23	21	C12orf50,DDX25,NXF3
127	GOBP_PEPTIDYL_LYSINE_DIMETHYLATION	-0.57147	-1.79947	0.0038788	0.154034	26	25	SUV39H2,CSKMT,ASH1L,SETD2,EHMT2,KMT5B,SMARCB1,SETD4,SETD1A,SETD1B,SUV39H1,KMT2D,EHMT1,KMT2B,KMT5C,PRDM12
1817	GOBP_CYTIDINE_TO_URIDINE_EDITING	0.551421	1.10915	0.349727	0.980385	12	10	AICDA,RBM47,A1CF,APOBEC3H
1720	GOBP_CALCIUM_ION_REGULATED_EXOCYTOSIS	0.408158	1.08843	0.32839	0.969065	65	64	SYT17,ZP4,NLRP5,SYT4,SYT8,SYT10,UNC13C,EQTN,CACNA1H,RIMS1,RIMS2,CLTRN,CDK5R2,SYT7,SYT5,CACNA1I,SCIN,ARL8B,CACNA1G
4193	GOBP_MUSCLE_CELL_MIGRATION	0.258057	0.707121	0.939363	1	104	84	TAFA5,MIR140,NR4A3,ADAMTS1,CCN3,SORL1,IGF1,P2RY6,MSTN,NDRG4,FGF9,TLR4,SIX4,VTN,NFE2L2,PDGFD,MEF2C,ITGB3,PDGFB,MYOCD,ANXA1,AGT,PRKG1
4897	GOBP_PEPTIDYL_ARGININE_METHYLATION	-0.181972	-0.508483	1	1	16	15	PRMT3,PRMT5,PRMT7,PRMT1,CARM1,JMJD4
3197	GOBP_PEPTIDYL_METHIONINE_MODIFICATION	0.38512	0.823224	0.719343	1	13	13	APOA1
2288	GOBP_PEPTIDE_CROSS_LINKING	0.411053	0.997046	0.482759	1	36	29	KRT2,EVPL,KRT1,NDNF,EPB42,PI3,F13B,SPOCK3,TGM5,F13A1,ANXA1,DCN,TGM6,IVL
1680	GOBP_PEPTIDYL_HISTIDINE_MODIFICATION	-0.434584	-1.12866	0.318725	0.966604	13	11	METTL18,SETD3,HIF1AN,NME2,DPH2,DPH7,DPH1
4529	GOBP_PEPTIDYL_ARGININE_MODIFICATION	0.232776	0.552078	0.982538	1	28	25	ART4,PADI2,NR1H4,ART3,PADI3
3212	GOBP_PROTEIN_OXIDATION	0.374328	0.809488	0.724907	1	14	14	APOA1
538	GOBP_PEPTIDYL_LYSINE_MONOMETHYLATION	-0.583345	-1.51501	0.0712801	0.674185	11	11	SMYD2,METTL18,SETD3,EEF1AKMT2,CSKMT,SETD2,KMT5A,SETD6,SETD4,EHMT1
505	GOBP_ASPARTATE_TRANSMEMBRANE_TRANSPORT	-0.591329	-1.53574	0.0652903	0.658061	11	11	LRRC8C,LRRC8D,SLC25A12,SLC7A13,SLC25A22,SLC1A6,SLC3A1
3700	GOBP_PROTEIN_POLYGLUTAMYLATION	0.340335	0.7165	0.841969	1	13	12	TTLL4,TTLL11
4898	GOBP_PEPTIDYL_LYSINE_ACETYLATION	0.144101	0.4079	1	1	187	179	SPI1,NAP1L2,ACTL6B,LIF,PIWIL2
3482	GOBP_PEPTIDYL_CYSTEINE_MODIFICATION	-0.244699	-0.874768	0.7875	1	49	49	HMBS,ZDHHC1,CLIP3,ZDHHC8,ATP2B4,MIR212,MIR132,S100A9,S100A8
2824	GOBP_PEPTIDYL_PROLINE_HYDROXYLATION_TO_4_HYDROXY_L_PROLINE	0.447713	0.900549	0.621585	1	10	10	EGLN3,P4HA3,P4HA1,PRDX4,ERO1A,EGLN1,P4HA2
3028	GOBP_REGULATION_OF_CALCIUM_ION_DEPENDENT_EXOCYTOSIS	0.347767	0.883673	0.676307	1	40	40	SYT17,SYT4,SYT8,SYT10,CACNA1H,CDK5R2,SYT7,SYT5,CACNA1I,CACNA1G
79	GOBP_PHENOL_CONTAINING_COMPOUND_METABOLIC_PROCESS	0.528859	1.47006	0.00137498	0.0885662	113	107	SULT1A2,SLC5A5,KL,TPH2,CRYM,SLC24A5,MOXD2P,NR4A2,CGA,DUOX2,DUOXA2,NPY,SLCO1C1,DCT,TGFB2,PAH,SULT1B1,SLC7A11,TYRP1,SLC45A2,DUOXA1,GCNT4,DRD2,SNCA,DAO,GCH1,OCA2,OPN3,SULT1A1,CDH3,TG,ITGB2,HDC,SLC1A1,ITGAM
3615	GOBP_PEPTIDYL_LYSINE_TRIMETHYLATION	-0.227134	-0.841978	0.823529	1	57	55	PIH1D1,LMNA,IWS1,SETD5,WDR61,KDM4D,SUV39H2,CSKMT,WDR82,METTL21EP,NFYC,BRD4,SETD2,KDM4C,ETFBKMT,KDM4A,MECP2,BEND3,ANTKMT,RTF1,KMT5B,NFYA,SMARCB1,EEF2KMT,SMYD5,SETD4,SETD1A,SETD1B,SUV39H1,KMT2D,KMT5C
3160	GOBP_NEUTRAL_AMINO_ACID_TRANSPORT	0.332011	0.862882	0.709607	1	51	47	SLC6A15,LEP,SLC6A5,RGS2,SLC7A5,SLC6A20,SLC1A2,SLC3A2,SLC7A9,SLC38A1,SLC36A3,CLTRN,SLC1A3,SLC1A4,SLC1A1,RGS4,SLC6A7,SLC38A6,SLC38A7
3860	GOBP_VIRAL_TRANSLATION	-0.251055	-0.728077	0.87574	1	18	18	EIF3G,DENR,EIF2AK4,EIF3B,DHX9,EIF2D,PCBP2,PTBP1
3981	GOBP_DETECTION_OF_TEMPERATURE_STIMULUS	-0.24163	-0.729957	0.900621	1	24	21	NTRK1,CXCL12,NTSR1,OPN4,PRDM12
3639	GOBP_PEPTIDYL_L_CYSTEINE_S_PALMITOYLATION	0.316849	0.745619	0.82807	1	24	24	GOLGA7B,ZDHHC22,ZDHHC11,ZDHHC15,ZDHHC19,ZDHHC2,GOLGA7
4895	GOBP_PROTEIN_HYDROXYLATION	-0.166573	-0.539225	1	1	27	27	P3H2,PLOD1,P4HTM,VPS33B,P3H3,P3H4,PLOD3,JMJD4,EGLN2,FKBP10
2848	GOBP_VIRAL_RELEASE_FROM_HOST_CELL	0.373725	0.902783	0.626437	1	28	28	CHMP4C,TRIM31,CHMP1B,CHMP5,ARL8B,RAB7A,CHMP2B,TRIM25,TRIM62,VPS37B,CHMP4B
1632	GOBP_QUATERNARY_AMMONIUM_GROUP_TRANSPORT	0.521639	1.13552	0.308824	0.963543	15	15	SLC25A48,SLC22A3,SLC6A20
1661	GOBP_PROTEIN_O_LINKED_GLYCOSYLATION_VIA_SERINE	-0.433902	-1.10603	0.314815	0.964497	10	10	GALNT2,POGLUT2,POGLUT1,GALNT4,POGLUT3,GALNT16,GALNT13
4397	GOBP_PEPTIDYL_GLUTAMIC_ACID_MODIFICATION	0.247287	0.603388	0.969178	1	31	30	TTLL11,FOLH1,FOLH1B,TTLL10
4763	GOBP_PEPTIDYL_THREONINE_MODIFICATION	0.196743	0.548269	0.99798	1	123	121	GCG,PPEF2,AZU1,BMP7,DDIT4,DYRK3,EGF,PRKCB
4509	GOBP_VIRAL_GENE_EXPRESSION	0.231664	0.642699	0.980691	1	99	98	CCL4,CCL3,POU2F3,ZFP36,TRIM31,MGAT4C,ST6GALNAC3,GTF2B,TRIM21,GALNT1,ST3GAL1,IFITM3,ATG12,PARP9,MGAT4A,ATG5,ST6GALNAC2
3325	GOBP_PROTEIN_PALMITOYLATION	0.334331	0.826701	0.751136	1	33	33	HHATL,GOLGA7B,ZDHHC22,SELENOK,HHAT,ZDHHC11,ZDHHC15,ZDHHC19,ZDHHC2,GOLGA7
4756	GOBP_PEPTIDYL_PROLINE_MODIFICATION	0.189096	0.497449	0.997845	1	58	53	PPIAL4C,EGLN3,AIPL1,FKBP7,PPIL6,P4HA3,P4HA1,PPIF,PIN4,FKBP14,FKBP3,PRDX4,ERO1A,EGLN1,P4HA2
2727	GOBP_VIRAL_GENOME_REPLICATION	0.342291	0.956664	0.594758	1	134	130	SLPI,AICDA,LTF,CXCL8,IFI27,ZC3H12A,TNF,CD28,CD209,NR5A2,PIK3C2G,IFNB1,IFITM1,IFI16,CCL2,BST2,RSAD2,MX1,ISG15,BTBD17,TRIM38,PLSCR1,TNIP1,IFIT1,PROX1,IFITM3,OAS1,RAB29,APOBEC3H,IFIH1,PRKN,LAMTOR5,OAS3,ATG5,ZC3HAV1,PPARA
1340	GOBP_NONRIBOSOMAL_PEPTIDE_BIOSYNTHETIC_PROCESS	0.534319	1.1829	0.245421	0.932243	18	17	SLC1A2,SLC7A11,GGT6,CHAC1,MGST2,SLC1A1,NFE2L2,GGT5,BDH2,GCLC,CHAC2,GGT1
1650	GOBP_REGULATION_OF_LIPID_METABOLIC_PROCESS	0.368708	1.06128	0.312	0.963695	339	308	GHSR,PLA2G3,SERPINA12,BMP2,FGR,CD19,PTGS2,LEP,ACER1,DKKL1,CGA,NR4A3,VAV3,DHH,RORC,HTR2C,ASXL3,FPR2,APOE,APOA1,CCR7,CIDEA,EGR1,TNF,NOD2,HTR2A,IL1A,PPARGC1A,INSIG1,APOA4,RUBCNL,RAB38,ADM,TRIB3,PDK4,SNAI1,APOC1,ADGRF5,EPHA8,SORL1,GPER1,SNCA,THRSP,NR5A1,PCK1,IL1B,NR1H4,PPARG,FLT3,ASAH1,AVIL,NPC2,CES1,CEACAM1,APOA5,PIK3CG,ALK,SIK1,IDH1,FGF2,STARD4,AGTR1,FGF1,APOC3,TTC39B,ZBTB20,FMO5,LDLR,PIK3IP1,IRS2,…
4087	GOBP_PEPTIDYL_SERINE_MODIFICATION	0.290382	0.83732	0.921	1	338	322	NLRP2B,IFNA2,CSF3,GCG,SYK,IFNK,PTGS2,CAMKV,IFNA5,OSM,SFRP2,IL6,LIF,IL24,DCLK3,IFNA6,TDGF1,SMYD3,NTRK2,ANGPT1,TNF,DDIT4,PRKCQ,IFNA8,DYRK3,VEGFA,NDNF,IFNB1,PRKCB,FNIP1,IFNW1,SNCA,NOS1,SH2D3C,GADD45A,PCK1
3633	GOBP_ETHER_METABOLIC_PROCESS	0.311261	0.742241	0.826542	1	27	26	PLA2G10,AGMO,PLA2G4C,PLA2G4A,TXN,ALOX12,EPHX2,PLAAT3
2158	GOBP_REPRODUCTIVE_BEHAVIOR	0.439034	1.02464	0.445498	1	26	23	OPRK1,NHLH2,OXT,MTNR1A,DMRTA1,HEXB
375	GOBP_LEUKOTRIENE_BIOSYNTHETIC_PROCESS	0.657117	1.45476	0.041514	0.562869	21	17	SYK,PRG3,PLA2G1B,GGTA1,GGT2,ALOX5AP,GGT6,MGST3,MGST2,PLA2G4A
1127	GOBP_LIPOXYGENASE_PATHWAY	0.607032	1.25233	0.199734	0.901893	11	11	PLA2G3,ALOXE3,ALOX5AP,ALOX15B
4896	GOBP_PEPTIDYL_LYSINE_MODIFICATION	0.1563	0.452486	1	1	396	383	GCG,SPI1,NAP1L2,EGR2,ACTL6B,LIF,CTCFL,RNF212B,DYDC2,PIWIL2,SMYD3,MAGEA2B,EGR1,KPNA7,METTL21C,EYA1,PPARGC1A
4494	GOBP_PEPTIDYL_ASPARAGINE_MODIFICATION	-0.214386	-0.664046	0.979592	1	24	24	HIF1AN,MAGT1,STT3A,RPN2,NUDT14,MGAT2,ALG8,UGGT1,DERL3,MGAT5,FUT8,B4GALNT2
693	GOBP_TRANSMISSION_OF_NERVE_IMPULSE	0.473338	1.26225	0.100636	0.738768	73	64	GHSR,MTNR1B,CACNG5,SCN4A,CLDN19,NRCAM,NTRK2,CHRNA1,SCN1A,TNR,CLCN1,CACNA1H,SCN7A,OTOA,GPER1,GLRA1,CNTNAP2,SCN3A,GBA,CACNA1I,SOD1,KCNMB4,ANK3,CACNA1G,P2RX1,SCN9A,P2RX4,AGT,FGF12,CACNG2
2320	GOBP_PENTOSE_METABOLIC_PROCESS	0.465731	1.00715	0.493185	1	14	14	RBKS,DHDH,RPEL1
2183	GOBP_REGULATION_OF_FATTY_ACID_METABOLIC_PROCESS	0.377219	1.02676	0.451813	1	92	78	GHSR,PLA2G3,PTGS2,NR4A3,APOA1,PPARGC1A,INSIG1,APOA4,TRIB3,PDK4,APOC1,SNCA,IL1B,PPARG,CEACAM1,APOA5
14	GOBP_CYTOKINE_MEDIATED_SIGNALING_PATHWAY	0.464096	1.34703	7.50165e-05	0.0254956	485	428	IL36RN,NLRP2B,IFNA2,CSF3,CXCR1,IL5,SYK,CCL20,SPI1,IFNK,XCL1,CCL4,CCR1,CCL3,IL1RL1,LEP,IFNA5,PYDC1,OSM,CXCL2,CSF2,PPBP,CCL3L1,DUOX2,IL6,IL17F,IL36B,PLVAP,IL33,IFNA6,ST18,IL1RN,CXCL8,IFI27,PTPN6,APOA1,IL5RA,LILRA5,CCR7,CCL22,LILRA2,LILRB5,ANGPT1,ACKR3,EGR1,TNF,CCL26,IL1R2,IL23R,CSF2RA,IL1RL2,CCL24,IL3RA,IL36A,IL1A,IL10RA,CARD16,CXCL3,CCR5,EREG,IL13RA2,CASP1,IL17REL,STAT4,IFNA8,CCRL2,CCR3,CXCL5,TMSB…
2532	GOBP_VIRAL_LIFE_CYCLE	0.34282	0.986906	0.547	1	318	306	IFNA2,SLPI,CLDN6,CD86,AICDA,LTF,CXCL8,APOE,IFI27,SELPLG,ZC3H12A,SIGLEC1,TNF,HTR2A,CHMP4C,CD28,TMPRSS2,ICAM1,CCR5,ITGB7,ITGB6,MRC1,CLDN1,CD55,CD209,NR5A2,SLAMF1,PIK3C2G,IFNB1,TRIML2,IFITM1,TRIM31,HLA-DRB1,FCN1,CXADR,SLC3A2,IFI16,TRIM10,LGALS9,TRIM22,CCL2,PCSK5,BST2,VAMP8,NPC1,CHMP1B,RSAD2,MX1,ISG15,CHMP5,AGTR1,BTBD17,CTSL,AVPR1B,LGALS1,TRIM38,LDLR,PLSCR1,CD80,TRIM21,TNIP1,ARL8B,IFIT1,PROX1,MITD1,I…
4468	GOBP_VIRAL_PROTEIN_PROCESSING	-0.200732	-0.675338	0.976378	1	31	31	PARP16,MGAT5,ST3GAL2,FURIN,FUT8,ST6GALNAC4,MOGS,ST3GAL3
4161	GOBP_POSITIVE_REGULATION_OF_SMOOTH_MUSCLE_CELL_MIGRATION	0.26646	0.658875	0.934091	1	42	33	NR4A3,ADAMTS1,IGF1,P2RY6,FGF9,TLR4,VTN,PDGFD
2343	GOBP_C_TERMINAL_PROTEIN_AMINO_ACID_MODIFICATION	-0.340716	-0.979689	0.5	1	16	16	IRGM,FOLH1,FOLH1B
3599	GOBP_RIBOSE_PHOSPHATE_METABOLIC_PROCESS	0.314336	0.910064	0.819181	1	395	379	SULT1A2,CBFA2T3,GUCY2C,LDHC,SULT2B1,AMPD1,NPPB,GIMAP7,ACOT12,ADCY8,NUPR1,NUDT10,PDHA2,GUCY1A2,GDA,HTR2A,DDIT4,DPYS,SLC4A1,MTCO2P12,HMGCS1,PPARGC1A,GUCY2F,ADCY4,UPP1,GLYAT,SULT1B1,PKLR,GAPDHS,PDK4,ADCY10,AK4,MT-ATP8,TMSB4X,SULT1C3,MT-CO2,AMPD3,IGF1,ELOVL7,CDA,ACSM1,HKDC1,SNCA,GUCY2D,MT-ATP6,ELOVL3,SULT1A1,HK3,FLCN,THEM5,ENO4,ELOVL4,ENO2,ACSM2B,SULT1C4,ACOT6,GPD1,ACSM5,HMGCR,ZBTB20,BAAT,HACD1,ALDOB…
4016	GOBP_DEOXYRIBOSE_PHOSPHATE_METABOLIC_PROCESS	0.267976	0.6942	0.908891	1	45	45	GDA,DPYS,UPP1,ENSG00000276759
1786	GOBP_TRIGLYCERIDE_BIOSYNTHETIC_PROCESS	0.431316	1.08378	0.342792	0.977397	40	37	MOGAT3,AGMO,THRSP,GK,PCK1,SIK1,PCK2,LDLR,LPL,LPIN2,PLIN5,MOGAT1,MFSD2A
2282	GOBP_VIRAL_TRANSCRIPTION	0.387036	1.00775	0.481522	1	51	50	CCL4,CCL3,POU2F3,ZFP36,TRIM31
594	GOBP_ALDITOL_METABOLIC_PROCESS	0.607614	1.38186	0.0818291	0.699604	21	20	MOGAT3,LEP,GK,PCK1,PLA2G4A,PCK2
2825	GOBP_UREA_METABOLIC_PROCESS	-0.328228	-0.877965	0.621739	1	12	12	ARG1,OTC
551	GOBP_ARACHIDONIC_ACID_METABOLIC_PROCESS	0.498526	1.31057	0.073197	0.675968	58	56	PTGS2,FAAH2,CYP2J2,PLA2G10,ALOXE3,CYP2C19,CYP4F12,CYP4A22,CYP2F1,CYP2C9,CYP1A1,ALOX15B,CYP2G1P,PTGDS,PLA2G4C,CYP2C8,CYP2C18,PLA2G4A,CYP2A6,CYP4F11,PNPLA8,PTGS1,ALOX12,CYP4F3
2557	GOBP_PHENOL_CONTAINING_COMPOUND_CATABOLIC_PROCESS	0.449682	0.946706	0.551813	1	13	12	MOXD2P
1300	GOBP_NEURONAL_ACTION_POTENTIAL	0.479871	1.18253	0.23918	0.932243	35	32	MTNR1B,SCN4A,CHRNA1,SCN1A,CACNA1H,SCN7A,GPER1,SCN3A,GBA,CACNA1I,KCNMB4,ANK3,CACNA1G,P2RX1,SCN9A,P2RX4
723	GOBP_GLYCOLIPID_CATABOLIC_PROCESS	0.628582	1.35931	0.106568	0.750468	16	14	GBA3,NEU4,NEU1,GLA,HEXB,GBA,HEXA
4231	GOBP_VIRION_ASSEMBLY	0.25343	0.63484	0.947608	1	36	36	APOE,CHMP4C,CHMP1B,CHMP5,MITD1,CHMP2B,NEDD4,RAB43,VTA1,VPS37B,CHMP4B,VPS37C,RAB1A,VPS37A
2814	GOBP_PYRIDINE_NUCLEOTIDE_BIOSYNTHETIC_PROCESS	0.381613	0.910005	0.620489	1	28	26	KYNU,NMRK2,IDO1,ASPDH,NAMPT
223	GOBP_ANTIBACTERIAL_HUMORAL_RESPONSE	0.582167	1.50345	0.0109089	0.2489	61	43	ELANE,RNASE7,SLPI,KLK3,PLA2G1B,JCHAIN,LTF,WFDC12,ANG,NOD2,H2BC7,SPINK5,H2BC6,WFDC13,WFDC5,TF,IGHA1,WFDC3,H2BS1,PGC,FGA,PI3,H2BC4,H2BC8
1928	GOBP_ONE_CARBON_COMPOUND_TRANSPORT	0.512595	1.07916	0.379534	1	15	12	AQP10,AQP5,AQP9,RHAG,AQP3
2090	GOBP_AXONAL_TRANSPORT_OF_MITOCHONDRION	0.465927	1.04498	0.42617	1	18	18	NEFL,MGARP,SYBU,ARMCX3
111	GOBP_CALCIUM_MEDIATED_SIGNALING	0.477981	1.35772	0.00305235	0.140188	203	190	BTK,SLA2,TRPM5,CXCR1,SYK,CCL20,CCL4,CCR1,CCL3,KSR2,SLC8A2,POMC,CXCL8,EDNRB,FPR2,TRPM8,NEUROD2,SLC24A4,MYOZ2,CASQ2,AZU1,CCR7,CHRM3,ACKR3,NMUR2,TNF,TMEM100,MCTP1,P2RX2,NCALD,CCR5,PLEK,SELP,ATP1A2,CASQ1,CCRL2,CCR3,NR5A2,IGF1,EDN1,SGCD,TNFSF11,CLIC2,GBP1,GRM5,ANK2,GRIN2B,SELENOK,ACKR4,RCAN1,RYR2,AGTR1,CXCR5,MYOZ1,TMEM38B,LMCD1,AKAP6,CAMTA1,EIF2AK3,CXCR2,PTGDR2,CXCR4,NFATC2,PLN,GSTO1,P2RX4,RCAN2,ERBB3…
615	GOBP_ANTIGEN_PROCESSING_AND_PRESENTATION_OF_ENDOGENOUS_ANTIGEN	0.587858	1.36358	0.0849057	0.699604	26	22	CD1D,AZGP1,CD1C,CD1A,HLA-DRB1,B2M,HLA-E,TAP1,HLA-F,HLA-B,ATG5
1433	GOBP_ANTIGEN_PROCESSING_AND_PRESENTATION_OF_EXOGENOUS_ANTIGEN	0.446707	1.14115	0.266667	0.947041	47	41	CD1D,IFI30,HLA-DQA1,CD1C,CD1A,HLA-DMB,CTSS,HLA-DRB1,HLA-DOB,HLA-DMA,B2M,CTSL,HLA-E,TAP1,CTSD,HLA-F
3020	GOBP_PYRIDINE_NUCLEOTIDE_METABOLIC_PROCESS	0.359691	0.877656	0.674658	1	32	30	KYNU,NMRK2,IDO1,ASPDH,NAMPT,NMRK1,NNMT,NUDT17,PARP9
444	GOBP_B_CELL_MEDIATED_IMMUNITY	0.447903	1.26003	0.0530531	0.609154	212	151	BTK,SLA2,CD19,XCL1,C1QC,IL10,C6,IGHG4,FCGR1A,FCGR3A,C9,C17orf99,AICDA,HLA-DQA1,PTPN6,IGHV2-26,IGHE,TNF,NOD2,IGHV2-5,CD28,C2,FOXJ1,IL13RA2,IGHV3-23,C1S,CD55,HLA-DMB,IGHV4-34,BCL6,HLA-DRB1,HLA-DOB,IGHA1,HLA-DMA,B2M,HPX,TBX21,CSF2RB,CR1L,C4BPA,C1R,IGHV3-15,CD27,HLA-E
156	GOBP_SENSORY_PERCEPTION_OF_PAIN	0.533508	1.46679	0.00575813	0.187374	99	87	PHF24,CCL3,IL10,PTGS2,SCN3B,TAFA4,OPRK1,ALOXE3,PTGES,EDNRB,GRM1,SPX,MME,NMUR2,TNF,TMEM100,HTR2A,CHRNA4,OXT,SCN1A,IL1A,CCN3,CNR2,HOXD1,EDN1,LXN,P2RY1,IAPP,CCL2
30	GOBP_ANTIMICROBIAL_HUMORAL_RESPONSE	0.588918	1.61913	0.000166262	0.0282535	123	87	IL36RN,ELANE,KRT6A,RNASE7,SLPI,CXCL2,PPBP,GNLY,KLK3,IL17F,PLA2G1B,CXCL14,JCHAIN,LTF,PRTN3,CXCL8,WFDC12,ANG,AZU1,PGLYRP3,NOD2,H2BC7,SPAG11A,CXCL3,CXCL5,SPINK5,ACOD1,REG3G,H2BC6,WFDC13,WFDC5,TF,IGHA1,HRG,WFDC3,H2BS1,PGC,FGA,PI3,CXCL1,H2BC4
1511	GOBP_REGULATION_OF_VASOCONSTRICTION	0.426028	1.12893	0.28328	0.955313	64	59	MTNR1B,PTGS2,LEP,CHRM3,HTR2A,GJA5,ADM,ATP1A2,ADRA2B,CASR,EDN1,AVPR2,FGA,AGTR1,AVPR1B,HRH2,SMTNL2,KCNMB4,ATP2B1
2577	GOBP_SPINAL_CORD_DEVELOPMENT	0.349212	0.966707	0.555443	1	99	93	MDGA2,ACTL6B,NEFL,GSX1,SOX1,WNT1,DBX1,RELN,NEUROG3,FOXB1,LHX5,RFX4,VIT,PHGDH,SOX6,SOX4,VSTM5,PROX1,DLL4,DAAM2,PAX6,HOXB8,VLDLR,ISL1,DRAXIN
3618	GOBP_PEPTIDYL_PROLINE_HYDROXYLATION	0.336922	0.733421	0.824755	1	15	15	EGLN3,P4HA3,P4HA1,PRDX4,ERO1A,EGLN1,P4HA2
1042	GOBP_ANTIGEN_PROCESSING_AND_PRESENTATION	0.4223	1.17287	0.181542	0.887547	107	96	CD1D,CD68,IFI30,HLA-DQA1,AZGP1,CD1C,CCR7,NOD2,ICAM1,CD1A,HLA-DMB,CD209,RAB33A,CTSS,HLA-DRB1,HLA-DOB,HLA-DMA,B2M,CD8A,RAB32,CTSL,GBA,PYCARD,HLA-E,TAP1,ARL8B,WDFY4,CTSD,RELB,HLA-F,HLA-B,CTSH,ATG5,FGL2
2205	GOBP_CYTOLYSIS	0.43654	1.01259	0.457547	1	24	22	C6,C9,LYZL6,GZMA,PRF1,GZMB,PLA2G2A,MICB,GZMM,C8B,MMD,MICA,LYZ,CR1,C8G
3071	GOBP_CELL_DIFFERENTIATION_IN_SPINAL_CORD	0.33899	0.877857	0.687842	1	51	46	MDGA2,GSX1,SOX1,WNT1,DBX1,LHX5
3996	GOBP_HEMOGLOBIN_METABOLIC_PROCESS	0.302714	0.670166	0.903541	1	17	17	INHBA,EPB42,KLF4,HPX
2113	GOBP_ANTIGEN_PROCESSING_AND_PRESENTATION_OF_EXOGENOUS_PEPTIDE_ANTIGEN_VIA_MHC_CLASS_II	0.436037	1.03979	0.430733	1	30	26	IFI30,HLA-DQA1,HLA-DMB,CTSS,HLA-DRB1,HLA-DOB,HLA-DMA,B2M,CTSL
1993	GOBP_SECONDARY_METABOLIC_PROCESS	0.398588	1.0515	0.400428	1	59	57	SLC24A5,DCT,PON3,SLC7A11,TYRP1,SLC45A2,CYP3A4,CYP1A1,CYP2W1,AKR1B1,OCA2,OPN3,CDH3,AKR1C2,CYP2A6,SULT1C4,UGT1A7,NFE2L2,ZEB2,CYP1A2,AS3MT,PAM,BDH2
417	GOBP_TRIGLYCERIDE_CATABOLIC_PROCESS	0.587751	1.41979	0.0482759	0.590193	31	28	PNPLA5,GPIHBP1,APOA1,APOA4,PNPLA1,SORL1,PLB1,LIPG,APOA5,PIK3CG,APOC3,LPL,PLIN5,ABHD5
1618	GOBP_POLYOL_METABOLIC_PROCESS	0.390978	1.08816	0.30637	0.963543	116	111	MOGAT3,MAS1,LHCGR,LEP,ACER1,NUDT10,DEGS2,SPTSSB,PLEK,CYP3A4,GPER1,INPP4B,SNCA,P2RY6,GK,P2RY1,GCH1,PCK1,ASAH1,SPTLC3,PLA2G4A,FGF2,GBA,PCK2,AVPR1B
2894	GOBP_SPINAL_CORD_PATTERNING	0.400043	0.885636	0.638584	1	19	17	SOX1,DBX1,RELN,RFX4
4888	GOBP_DEPHOSPHORYLATION	0.219789	0.636771	1	1	425	407	EYA4,BMP2,LRRIQ4,EYA2,PPP1R17,PTPRD,DAPP1,DUSP21,PTPRR,PPEF2,PTPN6,PPEF1,TPTE2,PPP1R2C,DUSP13,PON3,TGFB2,TNF,ALPP,G6PC1,LCK,PLPPR5,EYA1,PLEK,PLPPR3,ATP1A2,BOD1L2,PPP1R3B,PPP1R15A,DUSP2,DRD2,INPP4B,PPP1R36,LRRC2,PTPN5,NCKAP1L,NPNT,MYH8,PTPRB,PTPRZ1,PDP1,RCAN1,STYXL2,GBA,DUSP10,PPP4R4,ACP5,PPP2R2B,CAMTA1,PPP1R1B,SEMA4D,LPIN2,NOCT,PTPRN2,PIP4P1,SWAP70,MEF2C,PFKFB2,DNAJC6,ITGA1,DUSP14,PPP1R2B,HSP90B1…
2983	GOBP_TRNA_CATABOLIC_PROCESS	0.404451	0.864546	0.663717	1	13	13	ANG
2179	GOBP_CELL_MIGRATION_IN_HINDBRAIN	0.460173	1.01876	0.450549	1	17	17	CTNNA2,NHLH2
2046	GOBP_SPINAL_CORD_ASSOCIATION_NEURON_DIFFERENTIATION	0.513287	1.05893	0.412783	1	12	11	GSX1,WNT1,LHX5
3894	GOBP_CAMP_MEDIATED_SIGNALING	0.275646	0.716745	0.884406	1	50	48	FFAR4,APLNR,POMC,OR51E2,ADCYAP1,ADM,AHR,SCTR,UCN,AKAP6,GPR62,GNAI1
3634	GOBP_VENTRAL_SPINAL_CORD_INTERNEURON_DIFFERENTIATION	0.354891	0.732156	0.826897	1	13	11	SOX1,DBX1
1297	GOBP_CELL_PROLIFERATION_IN_HINDBRAIN	0.557514	1.21361	0.238971	0.932243	15	15	GPR37L1,LHX5,EGF,FGF2,SLC6A4,CEND1,GLI1
4116	GOBP_CELL_DIFFERENTIATION_IN_HINDBRAIN	0.28251	0.651543	0.926278	1	22	21	GRID2,LHX5,PROX1,CEND1,TTLL1,OPHN1
3423	GOBP_VENTRAL_SPINAL_CORD_DEVELOPMENT	0.317695	0.811579	0.773333	1	46	41	MDGA2,SOX1,DBX1,RELN,SOX4,VSTM5,DLL4,PAX6,VLDLR,ISL1
4899	GOBP_NEURAL_TUBE_PATTERNING	-0.150003	-0.527928	1	1	36	36	TULP3,KDM2B,RNF220,SMO,SHH,GLI3,TCTN1,MKS1,GPR161,SUFU,PRKACA,GSC,IFT140,SOX17
3262	GOBP_SUBPALLIUM_DEVELOPMENT	0.347228	0.810382	0.735782	1	24	23	DLX2,INHBA,FGF8,SLC7A11,DRD2,CNTNAP2,ZSWIM6
642	GOBP_CGMP_MEDIATED_SIGNALING	0.541669	1.33482	0.0899772	0.713561	33	32	MTNR1B,NPPB,GUCA2B,HTR2C,EDNRB,APOE,GUCY2F,GUCY2D,CD36,IRAG1
3999	GOBP_SPINAL_CORD_MOTOR_NEURON_DIFFERENTIATION	0.280675	0.672692	0.904268	1	30	27	MDGA2
1732	GOBP_CYCLIC_NUCLEOTIDE_MEDIATED_SIGNALING	0.399881	1.0873	0.329876	0.969065	80	77	MTNR1B,FFAR4,APLNR,NPPB,GUCA2B,POMC,HTR2C,OR51E2,EDNRB,APOE,ADCYAP1,GUCY2F,ADM,GUCY2D,AHR,CD36,IRAG1,SCTR,UCN,AKAP6,AQP1,GPR62,RUNDC3A,GNAI1,NPPC
2272	GOBP_GLYCOSIDE_CATABOLIC_PROCESS	0.498774	1.00326	0.478142	1	10	10	GBA3,GLA,GBA
2042	GOBP_DIENCEPHALON_DEVELOPMENT	0.386034	1.0409	0.412565	1	75	71	BMP2,NR4A2,PTCHD1,NHLH2,GSX1,WNT1,RAX,FOXB1,FGF8,NDNF,DRD2,NKX2-1,SRD5A2,CNTNAP2,FGF2,TAL2,SOX3,CHRNB2,BMP4,PCSK1,GLI1,PAX6,ISL1,PROP1,KCNC2,WNT4,OLIG2,NRP2,UQCRQ,SEMA5A,ALDH1A2
2308	GOBP_TRANSLESION_SYNTHESIS	-0.306814	-0.950335	0.489796	1	24	24	POLH,FAAP20,REV1,POLDIP2,POLD3,POLD1,POLN,POLD2
386	GOBP_LIPID_STORAGE	0.491323	1.34047	0.0434333	0.571653	86	79	FFAR2,LEP,IL6,PLA2G10,APOE,APOA1,ZC3H12A,CIDEA,TNF,PLIN2,ACVR1C,LDAF1,CD36,NFKBIA,HEXB,IL1B,PPARG,PLA2G4C,MSR1,CES1,STARD4,GBA,TTC39B,LPL,PLIN5,ITGB3,ABHD5,ALKBH7,SQLE,SREBF2,PPARA,ABCA1,CRY1,ZFYVE1,OSBPL8
2938	GOBP_DORSAL_SPINAL_CORD_DEVELOPMENT	0.393922	0.883486	0.651861	1	20	18	GSX1,WNT1,LHX5,PROX1,DAAM2,HOXB8,DRAXIN
4215	GOBP_CEREBELLAR_PURKINJE_CELL_LAYER_DEVELOPMENT	0.262187	0.625218	0.944121	1	27	26	LHX5,SEZ6,GBA,HSPA5,CEND1,TTLL1,UQCRQ,AARS1
4571	GOBP_OPTIC_NERVE_DEVELOPMENT	0.233078	0.504034	0.986369	1	14	14	PAX2
4205	GOBP_PALLIUM_DEVELOPMENT	0.268461	0.758669	0.941942	1	169	160	MAS1,NEFL,NPY,TBR1,NEUROD1,EOMES,NTRK2,DMRTA2,RELN,IGF2BP1,DLX2,LHX5,FGF8,NR2E1,BNIP3,SRD5A2,TMEM108,ID4,CNTNAP2,PAX5,HSD3B2,CDK5R2,ALK,BCAN,BTG2,PROX1,NOTCH2NLB,CASP3,ANXA3,PHACTR1,PAX6,SEMA6B,RARA
3936	GOBP_NERVE_DEVELOPMENT	0.279107	0.758081	0.892116	1	81	76	EGR2,TBX1,SLC24A4,PAX2,ACKR3,PLXNA4,GABRB2,HOXB1,EDN1,CITED2,SLC1A3,SIX4,NGF,RET,GABRA5,CHRNB2
4670	GOBP_HINDBRAIN_MORPHOGENESIS	0.202461	0.519875	0.992274	1	43	42	GRID2,WNT1,LHX5,GBA,HSPA5,PROX1,CEND1,GLI1,TTLL1,OPHN1
2902	GOBP_HIPPOCAMPUS_DEVELOPMENT	0.339595	0.919792	0.639958	1	80	74	MAS1,NEFL,NEUROD1,RELN,DLX2,LHX5,NR2E1,SRD5A2,TMEM108,ID4,HSD3B2,CDK5R2,ALK,BCAN,BTG2,PROX1,CASP3,ANXA3,SEMA6B,RARA
1672	GOBP_CRANIAL_NERVE_STRUCTURAL_ORGANIZATION	0.555193	1.14539	0.316911	0.966275	11	11	EGR2,PAX2,PLXNA4,HOXB1
4492	GOBP_VENTRICULAR_SYSTEM_DEVELOPMENT	0.231719	0.565401	0.979452	1	30	30	HYDIN,SLC7A11,PAX5,AQP1,C12orf57,NME5,MNAT1
4645	GOBP_CEREBELLAR_PURKINJE_CELL_LAYER_MORPHOGENESIS	0.206767	0.463735	0.991597	1	18	18	LHX5,GBA,CEND1,TTLL1
4901	GOBP_CEREBRAL_CORTEX_CELL_MIGRATION	-0.1837	-0.664544	1	1	44	43	CDK5,SUN1,SYNE2,PAFAH1B1,DAB2IP,ARX,PEX5,MBOAT7,ROBO1,ZMIZ1,GLI3,LRP8,LAMB1,DIXDC1,DISC1,POU3F2,SLIT2,ADGRG1
513	GOBP_DEVELOPMENTAL_MATURATION	0.412786	1.18492	0.0669331	0.662064	294	275	SPINK1,BTK,PLA2G3,BMP2,IQCF1,SRRM4,LEP,ACTL6B,NEFL,NR4A2,ARHGEF15,PLA2G10,LTF,PAEP,EDNRB,NRCAM,ROPN1,NEUROD2,SLC24A4,ANG,PAX2,VSX1,IL21,TGFB2,GLDN,CATSPER4,WNT1,DDIT3,RELN,CATSPERD,TUBB8,MYOC,TDRD1,UNC13C,EREG,RAB38,GJA1,SEZ6,CDKN1C,SPINK5,VEGFA,EPHA8,SYBU,IGF1,EDN1,EPB42,AKR1B1,FEV,SOX10,RND1,SNX10,PPARG,NKX6-1,CDH3,CNTNAP2,FOXA1,HOXA5,CDK5R2,LGI4,BCAN,RAB32,ZBTB16,RET,CNTN2,GBA,GREM1,MSX2,CD63,…
4900	GOBP_LATERAL_VENTRICLE_DEVELOPMENT	-0.189226	-0.506154	1	1	12	12	NUMBL,TSKU,RPGRIP1L,KDM2B,CDK6,ATP1B2
3601	GOBP_GLIAL_CELL_DEVELOPMENT	0.300379	0.834774	0.819289	1	115	108	IL6,FPR2,NCMAP,NTRK2,MIR181B1,C5AR1,TNF,MAL,MYOC,KCNJ10,TLR2,CSPG5,NRROS,NDRG1,SOX10,FA2H,CNTN1,ID4,IL1B,TLR4,POU3F1,PHGDH,LGI4,SOX4,CNTN2,ARHGEF10,LDLR
2408	GOBP_FACIAL_NERVE_MORPHOGENESIS	0.47372	0.977306	0.516644	1	11	11	EGR2,PLXNA4,HOXB1
4185	GOBP_CEREBELLAR_GRANULAR_LAYER_DEVELOPMENT	0.286509	0.603182	0.937824	1	13	12	GRID2,PROX1,CEND1,OPHN1
3431	GOBP_GLIAL_CELL_FATE_COMMITMENT	0.387086	0.778601	0.77459	1	12	10	GCM1
3595	GOBP_CELL_PROLIFERATION_IN_FOREBRAIN	0.325121	0.754141	0.818396	1	23	22	DCT,IGF2BP1,LHX5,FGF8
2110	GOBP_PYRAMIDAL_NEURON_DEVELOPMENT	0.506171	1.04425	0.430093	1	11	11	SLC4A10
3200	GOBP_CRANIAL_NERVE_DEVELOPMENT	0.329237	0.857253	0.720652	1	54	50	EGR2,TBX1,SLC24A4,PAX2,ACKR3,PLXNA4,HOXB1,CITED2,SLC1A3,SIX4
4312	GOBP_CEREBELLAR_CORTEX_DEVELOPMENT	0.241163	0.627082	0.95747	1	50	48	GRID2,NEUROD2,LHX5,SEZ6,GBA,HSPA5,PROX1,CEND1,GLI1,TTLL1,OPHN1
4079	GOBP_TELENCEPHALON_DEVELOPMENT	0.287333	0.821469	0.919081	1	249	238	BMP2,MAS1,NEFL,FEZF1,EFNA2,NPY,TBR1,NEUROD1,EOMES,NTRK2,DMRTA2,RELN,IGF2BP1,DLX2,PLXNA4,INHBA,TNR,FOXB1,LHX5,FGF8,SLC1A2,ATP1A2,SLC7A11,RFX4,NRG3,NR2E1,DRD2,BNIP3,ROBO2,SRD5A2,AVPR2,TMEM108,ID4,CNTNAP2,PAX5,HSD3B2,CDK5R2,ALK,BCAN,ZSWIM6,CNTN2,BTG2,BMP4,AQP1,PROX1,NOTCH2NLB,CASP3,DLX5,ANXA3,CXCR4,PHACTR1,PAX6,SEMA6B,RARA
3610	GOBP_LAYER_FORMATION_IN_CEREBRAL_CORTEX	0.341014	0.728944	0.821745	1	13	13	RELN,NR2E1,CDK5R2
4660	GOBP_CEREBRAL_CORTEX_RADIALLY_ORIENTED_CELL_MIGRATION	-0.17416	-0.589104	0.991935	1	33	32	MBOAT7,ZMIZ1,GLI3,LRP8,LAMB1,DIXDC1,DISC1,POU3F2,ADGRG1
3379	GOBP_STRIATUM_DEVELOPMENT	0.351238	0.787753	0.765906	1	18	18	INHBA,SLC7A11,DRD2,CNTNAP2,ZSWIM6
2447	GOBP_PYRAMIDAL_NEURON_DIFFERENTIATION	0.455817	0.974344	0.524652	1	13	13	SLC4A10,UNC5D
2412	GOBP_SUBSTRATE_INDEPENDENT_TELENCEPHALIC_TANGENTIAL_MIGRATION	-0.347557	-0.929667	0.517391	1	12	12	SLIT2,SLIT3,DRD1,FEZF2
1478	GOBP_FOREBRAIN_NEURON_DIFFERENTIATION	0.449471	1.1421	0.27475	0.947041	41	40	SLC4A10,NHLH2,TBR1,SOX1,DLX2,LHX8,INHBA,LHX5,NDNF
2152	GOBP_THALAMUS_DEVELOPMENT	0.491231	1.03418	0.443005	1	12	12	PTCHD1,FOXB1,CNTNAP2,TAL2,CHRNB2,OLIG2,UQCRQ
304	GOBP_PEPTIDYL_TYROSINE_MODIFICATION	0.412539	1.19464	0.026973	0.45109	377	357	SPINK1,IFNA2,CSF3,BTK,FGR,IL5,SYK,NCF1,IL3,IL20,FGF7,LEP,ITK,OSM,IL13,SFRP2,FCGR1A,CSF2,IL6,LIF,IGF2,AREG,IL24,ROS1,IFNL4,ALKAL2,PTPN6,MATK,LILRA5,TDGF1,NTRK2,IL21,ANGPT1,IFNL1,GATA1,TNF,NOD2,SRMS,CASS4,IL23R,HTR2A,RELN,LCK,EREG,FGF8,LTK,SAMSN1,DYRK3,EGF,BANK1,DOK7,IL12RB2,VEGFA,EPHA8,IL18,ERRFI1,KITLG,IGF1,TSLP,TNFRSF18,FRK,CSH2,CNTN1,CD36,TNFSF18,HRG,EPGN,GRM5,FLT3,IL23A,EPHA7,FLT4,BTC,IL12A,VT…
4902	GOBP_NEURAL_TUBE_DEVELOPMENT	0.193886	0.545609	1	1	154	152	ST14,SFRP2,FOLR1,PAX2,TGFB2,BMP7,WNT1,FOXB1,ADM,FGF8,GRHL2,CITED2,FOXA1,PHGDH,SOX4,RALA,BMP4,TRIM71,CELSR1,PROX1,PRICKLE1,CASP3,PAX6,RARA,NODAL,STK3,BCL10
4141	GOBP_DENTATE_GYRUS_DEVELOPMENT	0.285404	0.621276	0.931373	1	17	15	NEUROD1,NR2E1,TMEM108,BTG2,PROX1
2321	GOBP_CRANIAL_NERVE_MORPHOGENESIS	0.418751	0.993156	0.493597	1	29	25	EGR2,TBX1,PAX2,PLXNA4,HOXB1,CITED2
1866	GOBP_FOREBRAIN_REGIONALIZATION	0.464784	1.08474	0.363744	0.992019	23	23	BMP2,FEZF1,EOMES,WNT1,DMRTA2,FGF8
3526	GOBP_CENTRAL_NERVOUS_SYSTEM_PROJECTION_NEURON_AXONOGENESIS	0.324285	0.773299	0.798603	1	26	26	NR4A2,PLXNA4,NR2E1,CHRNB2,DCLK1,DRAXIN,C12orf57
3962	GOBP_CEREBELLAR_PURKINJE_CELL_LAYER_FORMATION	0.300485	0.649802	0.89715	1	14	14	LHX5,GBA,CEND1,TTLL1
2342	GOBP_CEREBRAL_CORTEX_NEURON_DIFFERENTIATION	0.415961	0.986539	0.499418	1	26	25	ELAVL4,EOMES,DLX2,NR2E1,DRD2,ID4,TOX,CNTN2
1796	GOBP_HYPOTHALAMUS_DEVELOPMENT	0.473897	1.09924	0.345519	0.979984	23	22	NHLH2,GSX1,RAX,FOXB1,NDNF,SRD5A2,SOX3
4052	GOBP_FOREBRAIN_CELL_MIGRATION	-0.19897	-0.750554	0.915254	1	63	62	MBOAT7,ROBO1,ZMIZ1,GLI3,LRP8,LAMB1,DIXDC1,OGDH,DISC1,POU3F2,AXL,SLIT2,SLIT3,CXCL12,DRD1,FEZF2,EMX2,ADGRG1
4202	GOBP_SUBSTANTIA_NIGRA_DEVELOPMENT	0.250808	0.649822	0.940984	1	44	44	CASP5,PADI2,H2BS1,FGF9,INA,FGF2,HSPA5,MBP,ATP5PF,COX6B1,CALM2
1303	GOBP_FOREBRAIN_GENERATION_OF_NEURONS	0.447578	1.16629	0.239696	0.932243	50	49	SLC4A10,NHLH2,TBR1,DCT,SOX1,DLX2,LHX8,INHBA,LHX5,NDNF,NR2E1
4903	GOBP_TELENCEPHALON_GLIAL_CELL_MIGRATION	0.185846	0.437339	1	1	24	24	RELN,NR2E1,CDK5R2
1842	GOBP_DORSAL_VENTRAL_NEURAL_TUBE_PATTERNING	-0.353659	-1.0692	0.357143	0.988444	22	22	TULP3,RNF220,SMO,SHH,GLI3,TCTN1,MKS1,GPR161,SUFU,PRKACA,GSC
3536	GOBP_HYPOTHALAMUS_CELL_DIFFERENTIATION	0.374583	0.753453	0.801913	1	10	10	NHLH2,NDNF
3597	GOBP_CEREBELLAR_CORTEX_FORMATION	0.317967	0.74825	0.818713	1	25	24	GRID2,LHX5,GBA,PROX1,CEND1,TTLL1,OPHN1
771	GOBP_REGULATION_OF_CEREBELLAR_GRANULE_CELL_PRECURSOR_PROLIFERATION	0.664194	1.33599	0.114754	0.757452	10	10	GPR37L1,LHX5,EGF,FGF2,SLC6A4,CEND1,GLI1
40	GOBP_REGULATION_OF_CELL_CELL_ADHESION	0.454336	1.31772	0.000293923	0.0374605	458	418	CRTAM,IFNA2,SASH3,BMP2,ELANE,SYK,SPI1,XCL1,ZP4,IL10,EGR3,GPNMB,DPP4,PLA2G2D,LEP,CLECL1,CD1D,FUT3,ADAMTS18,IL6,IL36B,CELA2A,TNFSF14,NR4A3,CD86,LGALS9C,IGF2,HLA-DQA1,PTPRR,IL1RN,SERPINF2,PTPN6,APOA1,SKAP1,MUC21,CCR7,ZC3H12A,IL21,ICOS,BMP7,IFNL1,TNF,WNT1,NOD2,IL23R,RHOH,IL1RL2,LCK,CD28,PRKCQ,IL1A,IDO1,LGALS9B,FOXJ1,HHLA2,MAP3K8,TNR,SELP,KLRK1,TIGIT,FOXA2,SIRPG,CD6,CD55,HLA-DMB,CD209,SLAMF1,VEGFA,LAX…
2255	GOBP_CENTRAL_NERVOUS_SYSTEM_NEURON_DIFFERENTIATION	0.356433	1.00602	0.473948	1	169	162	SLC4A10,LEP,MDGA2,NR4A2,ELAVL4,NPY,NHLH2,TBR1,EOMES,GRID2,GSX1,SOX1,NTRK2,WNT1,DBX1,DLX2,LHX8,PLXNA4,INHBA,LHX5,MAP2,NDNF,NR2E1,DRD2,ID4,NKX6-1,B2M,TOX,ZSWIM6,SOX4,GABRB1,CNTN2,BTG2
4538	GOBP_CENTRAL_NERVOUS_SYSTEM_NEURON_AXONOGENESIS	0.228967	0.57021	0.982935	1	35	35	NR4A2,PLXNA4,NR2E1,CHRNB2,DCLK1,DRAXIN,C12orf57
3731	GOBP_PITUITARY_GLAND_DEVELOPMENT	0.299871	0.753495	0.8479	1	41	37	BMP2,GSX1,FGF8,DRD2,FGF2,SOX3,BMP4,PCSK1,GLI1,PAX6,ISL1,PROP1,WNT4,ALDH1A2,SLC6A3,SALL1
2617	GOBP_TELENCEPHALON_REGIONALIZATION	0.437501	0.935192	0.566372	1	13	13	BMP2,EOMES,DMRTA2
1105	GOBP_OLFACTORY_BULB_INTERNEURON_DIFFERENTIATION	-0.450256	-1.20437	0.195652	0.901893	13	12	ARX,ROBO1,ATF5,SLIT2,ERBB4,SLIT3,GSX2
1695	GOBP_PROTEIN_IMPORT_INTO_PEROXISOME_MATRIX	-0.400047	-1.08486	0.322275	0.968237	13	13	PEX12,PEX16,PEX1,PEX10,PEX26,PEX14,PEX5,LONP2,PEX5L
921	GOBP_ADENOHYPOPHYSIS_DEVELOPMENT	0.627201	1.29394	0.149134	0.825502	14	11	BMP2,GSX1,FGF8,DRD2,FGF2
2294	GOBP_CENTRAL_NERVOUS_SYSTEM_NEURON_DEVELOPMENT	0.370988	1.01216	0.483971	1	80	79	SLC4A10,LEP,NR4A2,NPY,NHLH2,SOX1,NTRK2,LHX8,PLXNA4,MAP2,NDNF,NR2E1,DRD2
77	GOBP_POSITIVE_REGULATION_OF_CELL_CELL_ADHESION	0.468495	1.3447	0.00137141	0.0885662	291	268	SASH3,ELANE,SYK,XCL1,ZP4,IL10,EGR3,DPP4,LEP,CLECL1,CD1D,FUT3,IL6,IL36B,TNFSF14,NR4A3,CD86,IGF2,HLA-DQA1,SERPINF2,PTPN6,SKAP1,CCR7,IL21,ICOS,BMP7,TNF,NOD2,IL23R,RHOH,IL1RL2,LCK,CD28,PRKCQ,IL1A,HHLA2,MAP3K8,SELP,KLRK1,FOXA2,SIRPG,CD6,CD55,HLA-DMB,CD209,SLAMF1,RAG1,BCL6,IL18,CD83,TNFSF13B,PIK3R6,IGF1,HLA-DRB1,TNFSF11,HLA-DOB,IL2RA,VNN1,TNFSF9,XBP1,IL4I1,HLA-DMA,KIF26B,LGALS9,CD5,CCL2,PCK1,GP6,IL1B,F…
465	GOBP_ADAPTATION_OF_SIGNALING_PATHWAY	0.60519	1.41243	0.0580569	0.635763	23	23	APLNR,APELA,ADRB3,NECAB2,ADM,RS1,HTR1B,DRD2,GRM5
4708	GOBP_CELLULAR_COMPONENT_DISASSEMBLY	0.25567	0.743117	0.995005	1	466	450	ELANE,C1QC,DPP4,ERN2,MMP3,MMP8,CECR2,MMP10,PRSS1,IL6,LCP1,STMND1,WDR72,LMOD3,SLN,CIDEA,TNF,FAP,CHMP4C,DDIT4,LMOD1,SQSTM1,STMN4,ADAMTS5,GABARAPL1,PLEK,RUBCNL,CRACD,RSPH6A,DYRK3,IQANK1,MAP1LC3B2,TRIM54,MMP12,CTSS,PRKCB,GABARAP,GPER1,ACVR1C,MMP20,BNIP3,LMOD2,WIPI1,TRPV4,PADI2,MMP1,ABCC8,MAP1LC3B,MMP11,VIL1,SPATA18,AVIL,VAMP8,LIMA1,CHMP1B,DNASE1L3,OPTN,CHMP5,SMCR8,PLK5,SH3GL2,ATG9B,GBA,DNASE2,ITGAM,F…
391	GOBP_OVULATION_CYCLE_PROCESS	0.537477	1.39235	0.0439078	0.571653	49	45	LHCGR,LEP,GPR149,TGFB2,TNFAIP6,GDF9,ADAMTS1,BMPR1B,INHBA,EREG,ROBO2,MSTN,AFP,NR5A1,A2M,HSPA5,CASP3,MAP2K6,PTX3,FZD4,PTPRN,PAM,ZP3,PDGFRA
1206	GOBP_CELLULAR_PROCESS_INVOLVED_IN_REPRODUCTION_IN_MULTICELLULAR_ORGANISM	0.374358	1.08413	0.218781	0.924511	405	356	TMEM119,SPINK1,SPACA3,FAM9C,PLA2G3,SPANXB1,MORC1,TMEM95,IQCF1,GALNTL5,MEIOSIN,HOOK1,YBX2,LGR5,CTCFL,DHH,DMRTB1,KASH5,PAEP,GMCL2,ROPN1,FOLR1,ANG,PIWIL2,GPR149,LYZL6,FOLR3,SLC25A31,TEX19,TNFAIP6,CATSPER4,GDF9,CATSPERD,FSCN3,FAM9B,TUBB8,TDRD1,TEX15,BMPR1B,INHBA,CFAP97D1,EREG,EQTN,DDX25,DIAPH2,RSPH6A,DMRTA1,C14orf39,LIN28A,SPESP1,SPDYA,IGF1,EDN1,CXADR,ROBO2,SPO11,PIWIL1,MAEL,CFAP65,OCA2,TDRD9,HEXB,CF…
2352	GOBP_CD40_SIGNALING_PATHWAY	0.456244	0.993163	0.502451	1	16	15	CD86,SLAMF1,TNFAIP3
3385	GOBP_ELECTRON_TRANSPORT_CHAIN	0.316707	0.894366	0.766767	1	167	163	NCF1,NDUFC2-KCTD14,SOD2,MTCO2P12,PPARGC1A,IDO1,DHRS3,NCF2,MT-CO2,MT-ND3,MT-ND2,SNCA,AKR1B1,MT-CYB,MT-ND4,PHGDH,DMGDH,MT-ND4L,UQCRHL,GPD1,GBA,SLC25A18,UQCRH,COX7C,MT-ND1,NDUFA4,STEAP4,CYB5A,ETFRF1,NDUFA1,MT-CO3,MT-ND6,NDUFB5,COA6,NDUFA6,CYCS,CYP1A2,AOC2,UQCRB,NDUFS5,COX6A1,NDUFA2,NDUFS4,ME1,COX5B,NDUFB3,SDHD,MT-CO1,NDUFB6,PINK1,ALDH2,COX7A2L,UQCRQ,MT-ND5,MIR210,NDUFB1,AIFM2,NDUFA12,IMMP2L,NDUFB2,F…
4632	GOBP_CEREBRAL_CORTEX_DEVELOPMENT	0.220583	0.61339	0.990881	1	112	109	NEFL,NPY,TBR1,EOMES,NTRK2,DMRTA2,RELN,NR2E1,BNIP3,CNTNAP2,PAX5,CDK5R2
2414	GOBP_RESPIRATORY_ELECTRON_TRANSPORT_CHAIN	0.356361	0.991485	0.51773	1	113	110	NDUFC2-KCTD14,SOD2,MTCO2P12,PPARGC1A,MT-CO2,MT-ND3,MT-ND2,SNCA,MT-CYB,MT-ND4,MT-ND4L,UQCRHL,GPD1,GBA,SLC25A18,UQCRH,COX7C,MT-ND1,NDUFA4,ETFRF1,NDUFA1,MT-CO3,MT-ND6,NDUFB5,COA6,NDUFA6,CYCS,UQCRB,NDUFS5,COX6A1,NDUFA2,NDUFS4,COX5B,NDUFB3,SDHD,MT-CO1,NDUFB6,PINK1,COX7A2L,UQCRQ,MT-ND5,MIR210,NDUFB1,AIFM2,NDUFA12,IMMP2L,NDUFB2,NDUFA8,UQCR10,ISCU,GHITM,SDHAF2,DNAJC15,NDUFB4,SLC25A51,SDHC,NDUFA5,SCO2,POL…
210	GOBP_REGULATION_OF_RHODOPSIN_MEDIATED_SIGNALING_PATHWAY	0.781824	1.5726	0.00940619	0.228346	10	10	GNAT1,GRK7,GUCY2F,AIPL1,GRK1,GUCY2D
4905	GOBP_RIBONUCLEOPROTEIN_COMPLEX_BIOGENESIS	0.104157	0.302589	1	1	454	439	RNVU1-3,RNVU1-2A,OVAAL,ENSG00000259697,RNU6-7,FBLL1,RNU5F-1
2641	GOBP_SIGNAL_TRANSDUCTION_INVOLVED_IN_REGULATION_OF_GENE_EXPRESSION	0.403126	0.929716	0.571938	1	22	21	NEUROD1,FGF8,P2RY1,MSX2,MSX1,PAX6,EPCAM,PDGFRA,FGF5
670	GOBP_NEGATIVE_REGULATION_OF_CELL_CELL_ADHESION	0.420662	1.1903	0.0969031	0.737331	199	177	CRTAM,IFNA2,BMP2,SPI1,XCL1,IL10,GPNMB,PLA2G2D,ADAMTS18,CD86,LGALS9C,IL1RN,PTPN6,APOA1,MUC21,ZC3H12A,IFNL1,WNT1,IDO1,LGALS9B,FOXJ1,TNR,TIGIT,VEGFA,LAX1,IFNB1,BCL6,HLA-DRB1,CEBPB,IL2RA,TRPV4,IL4I1,LGALS9,KLF4,RGCC,NCKAP1L,CD9,CEACAM1,PELI1,VTCN1,ADTRP,NRARP,RAG2,C1QTNF1,ARG2,TBX21,IL20RB,CBLB,ILDR2,CD80,BMP4,LAG3,MBP,SWAP70,ALOX12,CASP3,IRF1,RC3H1,ABCA12,IHH,EPCAM,TWSG1,ABAT,ANXA1,ASS1,FGL2,DUSP3,P…
992	GOBP_DNA_STRAND_ELONGATION	-0.355822	-1.2601	0.170227	0.873357	37	37	INO80,LIG1,RUVBL1,ACTR5,GINS1,DNA2,POLE,DCLRE1B,POLA1,NFRKB,NUCKS1,INO80B,RUVBL2,POLD3,MCRS1,LIG3,POLD2
1174	GOBP_CELLULAR_MONOVALENT_INORGANIC_CATION_HOMEOSTASIS	0.412091	1.14704	0.212982	0.922911	107	105	SLC4A10,ATP6V0D2,ATP1A4,SCNN1G,FASLG,CA7,TASL,SLC4A1,IL1A,RAB38,ATP1A2,NEDD4L,KCNJ2,ATP12A,SLC9A4,ATP6V0E1,SLC1A3,SLC9C1,ATP6V0A4,SLC9B1,SLC9C2,RAB39A,AVPR1B,GPR89A,MAFG,LACC1,TFAP2B,TMPRSS3,RAB7A,SLC9A9,AQP11,ATP4A,CLIC4,ATP1B3,GRN,AGT,SLC9A2,CCDC115,SLC12A5
61	GOBP_DIGESTIVE_SYSTEM_PROCESS	0.559444	1.54868	0.000741463	0.0619669	104	93	SPINK1,CHRM1,GHSR,PTGER3,FABP2,AQP5,LEP,GCNT3,OPRK1,HAMP,NPSR1,ABCG8,NEUROD1,NPC1L1,APOA1,CHRM3,NOD2,OXT,APOA4,CRACD,SLC26A7,MUC13,SLC2A5,SNX10,CD36,SLC9A4,VIL1,TLR4,TFF2,MUC4,LIMA1,APOA5,ABCG5,UCN,HRH2,UGCG,LDLR,NPR3,AQP1,KCNQ1
4904	GOBP_MEMBRANE_DOCKING	0.170816	0.468063	1	1	84	84	ICAM1,UNC13C,PLEK,STX3,NDRG4,VAMP8,GRAMD2A,RAB7A,USO1,CPLX2,RAB13,SNX3,STX11,UNC13A,SYTL2,RAB8B,ATG14,VPS18,STX8,STX7,RAB3IP,TSNARE1,SNAP25,STXBP3
2633	GOBP_OLFACTORY_LOBE_DEVELOPMENT	0.381508	0.949287	0.570295	1	35	34	FEZF1,EFNA2,EOMES,DLX2,ATP1A2,NR2E1,ROBO2
1277	GOBP_CELLULAR_ANION_HOMEOSTASIS	0.559737	1.21845	0.23652	0.932243	16	15	GCM2,FASLG,KCNE3
3586	GOBP_GLAND_MORPHOGENESIS	0.301669	0.839945	0.816162	1	123	120	FGF7,IL6,AREG,CAV3,TGFB2,BMP7,TNF,ELF3,FGF8,EDAR,LAMA1,NRG3,CEBPB,XBP1,ID4,FOXA1,CEACAM1,TP63,CSF1,TNFAIP3,FGF1,MSX2,BMP4,PROX1,SULF1,GLI1,PAX6,FRS2,TWSG1,AR,TBX3,NTN1,PROP1,SEMA3C,WNT4,CSF1R,NKX3-1,SERPINB5,PTN
1533	GOBP_EXTRACELLULAR_MATRIX_DISASSEMBLY	0.423522	1.12047	0.288913	0.957381	64	58	ELANE,DPP4,MMP3,MMP8,MMP10,PRSS1,IL6,LCP1,WDR72,FAP,ADAMTS5,MMP12,CTSS,MMP20,MMP1,MMP11
4219	GOBP_REGULATION_OF_CELL_MORPHOGENESIS	0.281378	0.809491	0.945	1	305	299	FGR,SYT17,CPNE9,CCL3,CUX2,ARC,SEMA4A,PTPRD,RND3,APOA1,ARMCX5-GPRASP2,RASAL1,SYT4,IL1RAPL1,CASS4,RHOH,CCL24,RELN,MYOC,TACSTD2,PLXNA4,SLC26A5,CSPG5,NEDD4L,VEGFA,PEAK3,SEMA3E,RIMS1,EPB42,GBP1,P2RY1,RND1,FGD3,RIMS2,CCL2,CDC42EP5,VIL1,HEXB,FGA,CPNE5
404	GOBP_NATURAL_KILLER_CELL_ACTIVATION	0.487613	1.33324	0.0463918	0.582673	94	82	NCR1,IFNA2,FGR,IFNK,LEP,CLNK,IFNA5,FCGR3A,SLAMF7,IFNA6,IL23R,KLRK1,IFNA8,KLRC2,NFIL3,SLAMF1,IFNB1,IL18,IFNW1,NKG7,ULBP1,PRDM1,IL23A,TOX,IL12A
1098	GOBP_CORPUS_CALLOSUM_DEVELOPMENT	-0.448	-1.2149	0.194313	0.901371	13	13	TSKU,CDK5,NIN,PAFAH1B1,RPGRIP1L,RYK,SZT2,EPHB2,RTN4RL1
534	GOBP_EPOXYGENASE_P450_PATHWAY	0.627899	1.40824	0.0708283	0.674185	19	18	CYP2J2,CYP2C19,CYP4F12,CYP2F1,CYP2C9,CYP1A1,CYP2G1P,CYP2C8,CYP2C18,CYP2A6
4479	GOBP_METENCEPHALON_DEVELOPMENT	0.235602	0.655032	0.977665	1	107	100	SSTR3,NEUROD1,GRID2,NEUROD2,WNT1,LHX5,SEZ6,HOXB1,CNTN1,MYO16,MT-ND4,CDK5R2,GBA,HSPA5,PROX1,CEND1,GLI1,NLGN4X,FZD4,ABAT,TTLL1,OPHN1,MT-CO1,FOXC1
1447	GOBP_REGULATION_OF_STEROID_METABOLIC_PROCESS	0.405858	1.12388	0.269583	0.947041	104	92	SERPINA12,BMP2,LEP,DKKL1,CGA,DHH,RORC,APOE,APOA1,EGR1,TNF,IL1A,INSIG1,APOA4,ADM,SNAI1,APOC1,NR5A1,NR1H4,ASAH1,CES1,APOA5,STARD4,AGTR1,FGF1,TTC39B,FMO5,LDLR,SOD1,PROX1,DAB2
392	GOBP_SIGNAL_RELEASE	0.402705	1.16847	0.043956	0.571653	453	426	SPINK1,HNF1A,GHSR,CPLX4,BTK,FFAR2,MTNR1B,PLA2G3,GCG,SYT17,SYK,CCKAR,FFAR4,LEP,SPP1,OSM,ILDR1,CGA,IL6,OPRK1,RFX6,PLA2G10,CELA2A,ADCY8,LIF,PTGES,POMC,FFAR1,HTR2C,OR51E2,IL1RN,EDNRB,NEUROD1,NR4A1,MAFA,SYT4,SYT8,TRH,SYT10,GRP,TNF,HTR2A,ADCYAP1,CHRNA4,GDF9,SLC30A8,OXT,MCTP1,IL1A,UNC13C,SCG5,CCN3,FGF20,INHBA,CRHBP,STX3,ADM,FOXA2,CSPG5,GJA1,ADRA2B,FAM3B,CASR,CPLX1,PRKCB,GPER1,HTR1B,EDN1,HLA-DRB1,ACVR1C,…
2452	GOBP_ACTIN_FILAMENT_BASED_MOVEMENT	0.352719	0.984983	0.528759	1	133	126	KCNJ5,SCN3B,ACTA2,MYLPF,CAV3,KCNE3,GJA5,SCN1A,MYBPC3,KCND3,STC1,MYO1A,CTNNA3,ATP1A2,NEDD4L,GJA1,KCNJ2,SGCD,EPDR1,KCNE5,VIL1,ANK2,DSC2,MYH8,KCNE2,RYR2,KCNE1,SCN4B,KCNQ1,MYL6,PKP2,CACNA1G,KCNN2,PLN,MYH6,FGF12,MYO5C,SUMO1,CAMK2D,MYO15A,HCN4,PDE4D
4692	GOBP_ACTIN_FILAMENT_POLYMERIZATION	0.233139	0.658146	0.993988	1	166	161	CSF3,NPHS1,ANG,CCR7,LMOD3,CCL26,CCL24,LMOD1,CRACD,ARHGAP40,IQANK1,TMSB4X,ELN,LMOD2,CDC42EP5,VIL1,NCKAP1L,TMSB15A,AVIL,CYRIA
1637	GOBP_CELLULAR_POTASSIUM_ION_HOMEOSTASIS	0.524339	1.13389	0.309789	0.963543	14	14	ATP1A4,ATP1A2,KCNJ2,ATP12A
4111	GOBP_MICROVILLUS_ASSEMBLY	0.28834	0.668826	0.925708	1	22	22	KLF5,MYO1A,STK26,RAP1A,PLD1,ESPN
4676	GOBP_LAMELLIPODIUM_ASSEMBLY	0.214312	0.57752	0.992693	1	71	69	VAV3,WNT1,SPATA13,ABLIM1,MSTN,HRG,AVIL,FRMD7,ABLIM2,OCLN,ABLIM3,ARHGEF6,P2RY12,SPEF1
4906	GOBP_MAINTENANCE_OF_CELL_POLARITY	-0.182457	-0.540152	1	1	19	19	WDR1,DLG5,LIN7B,DST,CARMIL2
629	GOBP_PANCREATIC_JUICE_SECRETION	0.651456	1.39254	0.0872314	0.707004	13	13	SPINK1,AQP5
1074	GOBP_OXALATE_TRANSPORT	0.611567	1.26169	0.189081	0.894666	11	11	AGXT,SLC26A7,SLC26A5,SLC26A9
4348	GOBP_ACTIN_FILAMENT_DEPOLYMERIZATION	0.240305	0.635752	0.962687	1	59	58	LMOD3,LMOD1,PLEK,CRACD,IQANK1,LMOD2,VIL1,AVIL,LIMA1,SCIN,SWAP70,F2RL1,CAPZA2,WASHC2C,CAPG,CFL2,SEMA5A,DSTN,EPS8,SPTBN5,ADD3,TWF1,MTPN,PIK3CA
1767	GOBP_MALE_SEX_DETERMINATION	0.542686	1.11959	0.336884	0.971292	14	11	PTGDR,DHH,NR5A1,FGF9,SIX4
4790	GOBP_PROTEOGLYCAN_BIOSYNTHETIC_PROCESS	0.17986	0.472831	0.998924	1	56	56	CHST9,BMPR1B,HS6ST2,IGF1,CHST8,CYTL1,HS6ST3,CHST11,DSE,CSGALNACT2,NDST4,SLC2A10,B3GAT1,CHST15
1064	GOBP_MEGAKARYOCYTE_DIFFERENTIATION	0.454629	1.19517	0.186222	0.890161	57	56	H4C13,PTPN6,MPIG6B,H4C6,GATA1,H4C5,H4C4,TESC,CDKN2B,H4C12,RBM15,H4C2,H4C11,H4C9,H4C1,SCIN,MEF2C,IL11,RAB7B,FAXDC2,H4C3,ABI1
523	GOBP_WATER_HOMEOSTASIS	0.494409	1.31764	0.0687831	0.668023	66	63	AQP2,TMPRSS11F,ACER1,AQP9,SCNN1G,ALOXE3,PRKACG,CYP11B2,CYP4F12,KRT1,CLDN1,NEDD4L,KRT16,FLG2,AQP3,AKR1B1,FA2H,TRPV4,SCTR,TP63,KDF1,GBA,UGCG,AQP1,TFAP2B,ALOX12,AQP11,ABCA12
3117	GOBP_COLLAGEN_FIBRIL_ORGANIZATION	-0.243227	-0.912954	0.698413	1	62	59	P3H4,TNXB,PLOD3,COL14A1,EFEMP2,FKBP10,COL3A1,COL5A1,COL5A3,COL1A2,EMILIN1,AEBP1,FOXC2,ADAMTS7,COL13A1,LOXL1,COL1A1
2453	GOBP_SPHINGOLIPID_BIOSYNTHETIC_PROCESS	0.355182	0.987074	0.528934	1	110	108	GAL3ST1,ACER1,ALOXE3,ST8SIA5,ALDH3B2,DEGS2,ST8SIA3,SPTSSB,A3GALT2,PNPLA1,ST6GALNAC5,UGT8,ELOVL7,FA2H,ELOVL3,ASAH1,ELOVL4,SPTLC3,B3GALT1,GBA,ST6GALNAC3,UGCG,HACD1
3726	GOBP_CHONDROITIN_SULFATE_BIOSYNTHETIC_PROCESS	-0.260011	-0.75405	0.846154	1	18	18	CHST3,CSGALNACT1,CHSY1,B3GALT6,XYLT2,CHST12,XYLT1
2509	GOBP_HYALURONAN_METABOLIC_PROCESS	0.403117	0.966147	0.540946	1	29	27	ITIH1,HAS1,TNFAIP6,EGF,HYAL1,IL1B,FGF2,ITIH3,PDGFB,ITIH4,CEMIP2
2460	GOBP_CHROMOSOME_CONDENSATION	0.378589	0.980745	0.531284	1	49	45	ERN2,H1-1,H1-6,BANF2
1271	GOBP_MACROPHAGE_DIFFERENTIATION	0.448939	1.16317	0.234973	0.932243	49	44	SPI1,C1QC,CSF2,LIF,INHBA,TLR2,VEGFA,HLA-DRB1,NRROS
435	GOBP_MYELOID_CELL_DIFFERENTIATION	0.404115	1.16999	0.0509491	0.597099	393	379	CSF3,PLA2G3,CBFA2T3,IL5,DCSTAMP,SPI1,IL20,CCR1,C1QC,CCL3,FOS,GPR183,H4C13,CSF2,PLA2G10,EFNA2,LIF,GPR171,JUNB,LTF,PRTN3,PTPN6,CCR7,MPIG6B,OCSTAMP,HOXA9,IKZF1,H4C6,GATA1,RASGRP4,TNFAIP6,TNF,IL23R,ITGB8,SLC4A1,H4C5,INHBA,ITGB6,MT1G,KLF1,ZFP36,TLR2,DYRK3,H4C4,TMEM178A,CDKN1C,ADGRF5,POU4F2,VEGFA,BCL6,RHAG,KITLG,HLA-DRB1,TNFSF11,CLEC1B,NRROS,TF,SIGLEC15,EVI2B,CEBPB,EPB42,IFI16,TLR3,GPR137B,SNX10,TRIM10…
4057	GOBP_NEGATIVE_REGULATION_OF_WNT_SIGNALING_PATHWAY	0.281545	0.794653	0.916834	1	175	162	DKK4,BMP2,TNN,SFRP2,WIF1,DKKL1,SOST,APOE,SFRP5,FRMD8P1,EGR1,DDIT3,DKK2,TPBGL,SOX10,TMEM88,FRZB,FGF9,NKD1,GREM1,WNT11,MLLT3,FOXO1,LATS2,DAB2,PRICKLE1,SFRP4,IGFBP6,GLI1,IGFBP2,PRKN,FZD4,ISL1,DRAXIN,STK3
3082	GOBP_PROTEIN_IMPORT_INTO_MITOCHONDRIAL_MATRIX	-0.286476	-0.86855	0.690058	1	20	20	TOMM7,TIMM17A,DNAJC15,TOMM20L,ROMO1,DNAJC19,TIMM23,TIMM21,TIMM23B,GRPEL2,TIMM17B,TIMM44,TOMM20,TIMM50,PAM16,TOMM70,TOMM40L,TOMM40,DNLZ
108	GOBP_B_CELL_DIFFERENTIATION	0.499474	1.394	0.00271492	0.128154	142	128	IFNA2,BTK,SYK,SPI1,BLNK,CD19,IFNK,IL10,ADGRG3,GPR183,IFNA5,IL6,C17orf99,AICDA,IFNA6,PTPN6,IL21,INHBA,DNAJB9,CD79B,POU2AF1,IFNA8,HDAC9,IFNB1,RAG1,BCL6,TNFSF13B,FNIP1,IFNW1,XBP1,IL4I1,CD79A,NCKAP1L,FLT3
4908	GOBP_POSITIVE_REGULATION_OF_WNT_SIGNALING_PATHWAY	0.190964	0.535662	1	1	144	137	BMP2,SFRP2,LGR5,DKK2,RSPO3,TLR2,EGF,SCEL,GPC5,FGF9,CDH3,NRARP,NKD1,FGF2,SOX4,TNFAIP3,PBXIP1,RSPO2,GSKIP,MLLT3,DAB2,SULF1,DLX5,SFRP4,DAAM2,ZEB2,GPRC5B,WLS,DACT1,BAMBI,RSPO4,XIAP,GPC3,KANK1,SEMA5A,PLEKHA4,ZRANB1,UBE2B,WNT10B,SALL1
3107	GOBP_HEPARIN_METABOLIC_PROCESS	0.386917	0.842251	0.696078	1	15	15	EDNRB,ANGPT1
4666	GOBP_HEPARAN_SULFATE_PROTEOGLYCAN_METABOLIC_PROCESS	-0.164879	-0.554717	0.992126	1	32	31	EXT1,HS6ST1,NDST3,NDST1,TCF7L2,GPC1,CSGALNACT1,B3GALT6,XYLT2,EXTL3,XYLT1
1336	GOBP_INSULIN_SECRETION	0.390802	1.10587	0.244755	0.932243	179	171	HNF1A,GHSR,MTNR1B,GCG,LEP,IL6,RFX6,CELA2A,ADCY8,FFAR1,IL1RN,NEUROD1,MAFA,TRH,TNF,ADCYAP1,SLC30A8,CCN3,FOXA2,FAM3B,CASR,CPLX1,GPER1,HLA-DRB1,ACVR1C,DRD2,RIMS2,ABCC8,IL1B,NR1H4,NKX6-1,CLTRN,ICA1,SYT7,SOX4,CYB5R4,PCK2,ILDR2,IRS2,MC4R,TFAP2B,PTPRN2,VGF,PFKFB2,NR0B2,ABCA12,PRKN,CNR1,PRKCE,ABAT,ISL1,ANXA1,SERP1,PTPRN,HMGN3
1341	GOBP_NEGATIVE_REGULATION_OF_OSSIFICATION	0.480837	1.17325	0.245434	0.932243	36	30	CCR1,CCL3,SOST,GATA1,SRGN
4907	GOBP_REGULATION_OF_WNT_SIGNALING_PATHWAY	0.194064	0.558912	1	1	337	316	DKK4,BMP2,TNN,SFRP2,WIF1,DKKL1,LGR5,SOST,APOE,SFRP5,FRMD8P1,FOLR1,EGR1,DDIT3,DKK2,RSPO3,TLR2,EGF,DCDC2,TPBGL,SCEL,SOX10,TMEM88,GPC5,FRZB,FGF9,CDH3,NRARP,NKD1,FGF2,SOX4,TNFAIP3,GREM1,WNT11,PBXIP1,RSPO2,GSKIP,MLLT3,FOXO1,LATS2,DAB2,PRICKLE1,SULF1,DLX5,SFRP4,IGFBP6,GLI1,DAAM2,IGFBP2,PRKN,SNX3,FZD4,ZEB2,ISL1,DRAXIN,STK3,IFT20,SPEF1,GPRC5B,HECW1,PLPP3,WLS,DACT1,BAMBI
1712	GOBP_MAINTENANCE_OF_GASTROINTESTINAL_EPITHELIUM	0.49649	1.11352	0.326531	0.969065	22	18	NEUROD1,NOD2,CRACD,MUC13,TLR4,TFF2,MUC4
260	GOBP_T_CELL_DIFFERENTIATION	0.443969	1.27053	0.014871	0.291587	263	251	CRTAM,IFNA2,SASH3,SYK,SPI1,KLRC1,EGR3,PLA2G2D,LEP,GPR183,ITK,CD1D,IL6,IL36B,SEMA4A,CD86,THEMIS,RORC,EOMES,CCR7,ZC3H12A,IL21,AIRE,IFNL1,EGR1,WNT1,IL23R,RHOH,IL1RL2,LCK,CD28,PSG9,IL1A,FOXJ1,FOXN1,SPINK5,IFNB1,RAG1,BCL6,IL18,CD83,PIK3R6,HLA-DRB1,IL2RA,VNN1,TNFSF9,XBP1,CD3G,IL4I1,LGALS9,PCK1,PRDM1,IL1B,NCKAP1L,IL23A,VAV1,B2M,NRARP,TOX,RAG2,LEPR,CD8A,RSAD2,TBX21,IL7R,ZBTB16,SOX4,NFKBIZ,CTSL,GPR18,GBA,…
4451	GOBP_REGULATION_OF_ENDOCYTOSIS	0.256919	0.730125	0.975025	1	211	199	SYK,APELA,ARC,CAV3,H1-1,APOE,SYT4,ANGPT1,MCTP1,SGIP1,NECAB2,CD177,ABCA13,EGF,APOC1,NEDD4L,VEGFA,STON2,DRD2,TF,SNCA,CD36,SDCBP,NCKAP1L,B2M,SLC17A7,APOA5,VTN,ABL2,GREM1,APOC3,CD14
4432	GOBP_LIPID_MODIFICATION	0.257161	0.732104	0.973	1	217	210	LEP,NR4A3,APOE,APOA1,TPTE2,DGKK,CYP3A7,CYP4A22,PLPPR5,PPARGC1A,HAO2,A3GALT2,APOA4,PLPPR3,HAO1,PDK4,CYP3A4,APOC1,CYP1A1,ALOX15B,ALDH1L2,ABO,ACSM1,INPP4B,SESN2,FA2H,APOA5,CYP2C8,STARD4,AGTR1,B3GALT1,GBA,IRS2,DGKI,DGKB,PIP4P1,ALOX12,PLIN5,CYP4V2,ACAT2,ADH4,CNR1,EPHX2,AGT,PHYH,BDH2,PPARA,DECR1,PLPP3,MFSD2A
1183	GOBP_REGULATION_OF_OSSIFICATION	0.410403	1.14123	0.214792	0.922911	117	109	TMEM119,BMP2,KL,CCR1,CCL3,EGR2,SOST,LTF,TGFB2,BMP7,GATA1,OXT,SRGN,BMPR1B,GJA1,DHRS3
957	GOBP_POLY_N_ACETYLLACTOSAMINE_METABOLIC_PROCESS	0.642498	1.29235	0.15847	0.844179	10	10	B3GNT3,B3GNT6,B3GNT7,B3GNT4
1078	GOBP_PLATELET_ACTIVATION	0.41293	1.15277	0.189707	0.894666	131	124	SYK,ADAMTS18,IL6,CELA2A,VAV3,APOE,PTPN6,DGKK,GATA1,LCK,PRKCQ,PLEK,SAA1,SELP,SLC7A11,ADRA2B,P2RY1,HRG,GP6,FGA,CD9,TLR4,VAV1,CEACAM1,PIK3CG,C1QTNF1,PLA2G4A,VWF,TSPAN32,TXK,PLSCR1,DGKI,DGKB,ALOX12,COMP,ITGB3,P2RX1,TEC,MYL12A,PDGFB,ABAT,C1GALT1C1,PRKG1,P2RY12,MYL9,PLCG2,PDGFRA,MPL
451	GOBP_SLEEP	0.601395	1.41522	0.0561404	0.634598	28	24	MTNR1B,FOS,CSF2,PTGDR,HTR2A,OXT,IL18,DRD2,PTGDS,CACNA1I,CHRNB2
3937	GOBP_HEPARIN_BIOSYNTHETIC_PROCESS	0.320008	0.660191	0.892144	1	11	11	ANGPT1
2999	GOBP_LIPID_GLYCOSYLATION	0.41776	0.861858	0.668442	1	12	11	A3GALT2,ABO,B3GALT1,GBA
1135	GOBP_BONE_MINERALIZATION	0.412748	1.14798	0.201417	0.903442	120	112	TMEM119,BMP2,FGR,KL,CCR1,CCL3,PTGS2,LEP,LTF,BMP7,GATA1,SRGN,BMPR1B,GJA1,IGF1,SNX10,TENT5A,ISG15,TUFT1,IBSP,GREM1,WNT11,RSPO2,TMEM38B,BMP4,EIF2AK3,ATP2B1,MEF2C,COMP
944	GOBP_POSITIVE_REGULATION_OF_BONE_MINERALIZATION	0.49018	1.24293	0.155481	0.837501	42	39	TMEM119,BMP2,KL,LTF,BMP7,BMPR1B
248	GOBP_KERATINOCYTE_DIFFERENTIATION	0.490637	1.36452	0.0130982	0.269253	142	113	ST14,LCE2A,LIPN,IL20,KRT2,ACER1,LCE3D,LCE3A,WNT16,SPRR2D,LCE1F,LCE4A,EVPL,IL1A,EREG,TCHH,LIPK,FOXN1,ZFP36,KRT36,KRT16,ALOX15B,REG3G,AQP3,ERRFI1,SCEL,ZBED2,CNFN,GRHL2,KRT17,OPN3,CDH3,ASAH1,POU3F1,TP63,KDF1,MSX2,LCE1B,UGCG
2436	GOBP_REGULATION_OF_COMPLEMENT_ACTIVATION	0.426192	0.964913	0.521531	1	22	19	CD5L,CD55,IL1B,CR1L,C4BPA,A2M,CFH,CR2,CD46,CR1
4495	GOBP_POSITIVE_REGULATION_OF_BMP_SIGNALING_PATHWAY	0.232022	0.585789	0.979638	1	40	38	MIR140,GDF2,ELAPOR2,MSX2,BMP4,SULF1,MSX1,ACVRL1,TWSG1,KDR,PELO,GPC3
4491	GOBP_UBIQUITIN_DEPENDENT_ERAD_PATHWAY	0.235154	0.644361	0.979445	1	85	84	DNAJB9,HERPUD1,FBXO27,HSPA5,NFE2L2,YOD1,CLGN,HSP90B1,MAN1A1,SELENOS,CALR3,RNF185,RNF5,TRIM25,EDEM2,NCCRP1,FBXO2,UBXN8,EDEM1,SGTB,CANX,SVIP,RNF103,CALR,DERL2,UBQLN2,SEC61B,DNAJB2,JKAMP,BCAP31,RNF121,ANKZF1,UBE2J1,DERL1,SEL1L,PSMC6,OS9,RNF175,STT3B,TMEM67,DNAJB14
1120	GOBP_GROWTH_HORMONE_SECRETION	0.608126	1.25459	0.198402	0.901893	14	11	GHSR,ADCYAP1,DRD2
2959	GOBP_MATURATION_OF_SSU_RRNA	-0.253168	-0.920547	0.658537	1	50	50	GTF2H5,UTP3,RPS21,SRFBP1,RIOK3,RPS28,UTP25,RPS14,RPS19,TSR2,RPS16,DCAF13,SNU13,RPS8,DHX37,RIOK2,UTP23,MRPS11,NGDN,NOL11,DDX52,UTP6,NOL10,BYSL,LSM6,SLX9,NOB1,TSR3,RCL1,UTP4,ABT1,UTP20,WDR3,WDR46,TSR1,RIOK1,HEATR1,RPP40,RRP36,NOP14,BMS1,NOP9,NAT10,TBL3,KRI1,ENSG00000275464,ERCC2,PWP2,RRS1
2582	GOBP_NAD_METABOLIC_PROCESS	0.39153	0.949692	0.556322	1	29	29	NMRK2,HK3,NMRK1,ENO2,GPD1,PCK2,ALDOB,HK2,CD38,MIR210,NQO1
2081	GOBP_FATTY_ACID_ELONGATION	0.493448	1.05478	0.42225	1	13	13	ELOVL7,ELOVL3,ELOVL4,HACD1
1281	GOBP_FEMALE_GENITALIA_DEVELOPMENT	-0.395588	-1.14724	0.236686	0.932243	18	18	LRP2,AXL,FGF10,STRA6
2144	GOBP_MONOCYTE_DIFFERENTIATION	0.411903	1.02579	0.441411	1	36	35	DCSTAMP,CSF2,MT1G,VEGFA,HLA-DRB1,IFI16,PPARG,CSF1,PIR,BMP4
300	GOBP_TRNA_METHYLATION	-0.402127	-1.42698	0.025961	0.439919	41	41	MTO1,TRMT5,TRMT44,TRMT1L,TRDMT1,LCMT2,ALKBH8,HSD17B10,TRMT2B,NSUN3,TRMT1,TRMT61B,TRMT13,METTL2B,METTL1,FTSJ1,WDR6,DALRD3,GTPBP3,TARBP1,WDR4,THADA
4113	GOBP_INTRACELLULAR_ESTROGEN_RECEPTOR_SIGNALING_PATHWAY	0.261327	0.680431	0.926087	1	54	50	ZNF366,POU4F2,LBH,PADI2,FOXA1,TP63,UFM1,TAF7,ISL1,AR,DNAAF4,WBP2,VPS18,PPARGC1B
3589	GOBP_MEMBRANE_DISASSEMBLY	-0.278697	-0.745475	0.817391	1	12	12	DCTN1,CTDNEP1,PRKCA,PLK1
3834	GOBP_NEGATIVE_REGULATION_OF_AXON_EXTENSION	0.282932	0.730675	0.871711	1	44	43	SEMA5B,SEMA4A,TNR,MAP2,SEMA3E,TRIM46,CDKL3,SEMA4D,SEMA6B,DRAXIN,NTN1,KIAA0319,SEMA3C,MAG,SEMA5A,RTN4,CDK5R1,WNT3A
2820	GOBP_HYALURONAN_BIOSYNTHETIC_PROCESS	0.417934	0.903788	0.620818	1	14	14	HAS1,EGF,HYAL1,IL1B
3841	GOBP_INTRACELLULAR_RECEPTOR_SIGNALING_PATHWAY	0.300551	0.859458	0.873127	1	265	249	BMP2,LEP,TBX1,NR4A2,CYP26A1,ZNF366,NR4A3,ALOXE3,RORC,NR4A1,NR1I2,NOD2,RHOXF1,NR3C2,RXRG,TCF21,ALOX15B,DHRS3,POU4F2,NR5A2,HNF4G,GPER1,NR2E1,PRAME,LBH,PADI2,AHR,NR5A1,NFKBIA,RNF125,NR1H4,PPARG,CITED2,TLR4,FOXA1,ESRRB,TP63,TNFAIP3,CYP26C1,LACC1,UFM1,ESRRG,BIRC3,DAB2,PLIN5,TAF7,MAP2K6,IFIH1,TIFA,RARA,PIM1,RIPK2,NODAL,NEDD4,ISL1,AR,OAS3,PPARA,RWDD1,TRIM25,KDM3A,CRY1,PLPP1,XIAP,NKX3-1,DNAAF4,WBP2
2162	GOBP_LIMBIC_SYSTEM_DEVELOPMENT	0.369352	1.02638	0.446138	1	108	101	MAS1,NEFL,NHLH2,TBR1,NEUROD1,GSX1,RELN,RAX,DLX2,FOXB1,LHX5,ATP1A2,NDNF,NR2E1,DRD2,SRD5A2,TMEM108,ID4,CNTNAP2,HSD3B2,CDK5R2,ALK,BCAN,BTG2,SOX3
3177	GOBP_NEGATIVE_REGULATION_OF_CELL_GROWTH	0.324692	0.921973	0.714286	1	186	183	DCSTAMP,TRIM40,SPP1,SEMA5B,SFRP2,NPPB,GDF2,SEMA4A,CAV3,WFDC1,MIR199B,FSTL4,TGFB2,RGS2,CCN3,INHBA,TNR,CDKN1A,GJA1,MAP2,CRYAB,BCL6,SEMA3E,CDA,SESN2,FRZB,HRG,HYAL1,BST2,EPHA7,FLCN,TRIM46,GREM1,WNT11,OSGIN1,CDKN2AIP,CDKL3,RGS4,SEMA4D,DAB2,MSX1,BTG1,SPART,ING1,SEMA6B,ACVRL1,DRAXIN,BDKRB1,NTN1,AGT,CGRRF1,KIAA0319,PPARA,TSPYL2
1811	GOBP_ADULT_BEHAVIOR	0.380167	1.0629	0.34879	0.980385	136	131	GHSR,LEP,NR4A2,OPRK1,NPY,TRH,HTR2A,CHRNA4,SCN1A,KCNJ10,CRHBP,FOXA2,SLC1A2,ATP1A2,SLC7A11,NLGN3,SEZ6,PREX2,GLRA1,DRD2,SNCA,AGRP,CNTNAP2,ADAM2,OPRD1,PAX5,NPC1,LGI4,CHL1,ALK,CNTN2,SLC1A1,MAFG,NRXN1,CHRNB2,PPP1R1B,OXR1,CEND1,NLGN4X,HOXB8,PRKN,ABAT,CSTB,NTAN1,FGF12,PPARA
997	GOBP_STABILIZATION_OF_MEMBRANE_POTENTIAL	0.595263	1.28726	0.171004	0.8744	17	14	KCNK15,KCNK10,KCNK5,KCNK13,KCNK9
4519	GOBP_NEGATIVE_REGULATION_OF_TRANSFORMING_GROWTH_FACTOR_BETA_RECEPTOR_SIGNALING_PATHWAY	0.238115	0.644934	0.98127	1	81	74	BMP2,CIDEA,WNT1,WFIKKN2,NRROS,LDLRAD4,NKX2-1,SPRY1,PPARG,HSPA5,CHST11,ONECUT2,ONECUT1,TGFBR3,PPARA,VASN,BAMBI,SLC2A10,SNX6,PBLD
1422	GOBP_COLLAGEN_CATABOLIC_PROCESS	0.455585	1.15521	0.265101	0.947041	42	39	MMP3,MMP8,MMP10,KLK6,PRTN3,FAP,MMP28,MMP12,CTSS,MMP20,MMP1,MMP11
3322	GOBP_POSITIVE_REGULATION_OF_NUCLEOTIDE_BIOSYNTHETIC_PROCESS	0.343745	0.802252	0.75	1	24	23	GUCA2B,MTCO2P12,PPARGC1A,TMSB4X,MT-CO2,NOS1
482	GOBP_MELANOCYTE_DIFFERENTIATION	0.588817	1.40411	0.0616997	0.652583	26	26	SLC24A5,ADAMTS20,LRMDA,OR51E2,EDNRB,ADAMTS9,TYRP1,KITLG,SOX10,OCA2
485	GOBP_OVULATION	0.601284	1.40331	0.0627962	0.653727	23	23	PTGS2,LEP,GPR149,TNFAIP6,RGS2,ADAMTS1,INHBA,EREG,AFP
588	GOBP_OSTEOCLAST_DIFFERENTIATION	0.455347	1.25935	0.0813835	0.699604	96	91	DCSTAMP,IL20,CCR1,CCL3,FOS,GPR183,EFNA2,JUNB,LTF,OCSTAMP,TNFAIP6,TNF,IL23R,TMEM178A,POU4F2,TNFSF11,TF,SIGLEC15,CEBPB,TLR3,GPR137B,SNX10,IL23A,TLR4,CLDN18
7	GOBP_LEUKOCYTE_CHEMOTAXIS	0.522598	1.48579	3.06195e-05	0.0222998	236	205	TREM1,FFAR2,CXCR1,SYK,CCL20,SPI1,XCL1,CCL4,CCR1,CCL3,IL10,DPP4,GPR183,CXCL2,TAFA4,PPBP,DEFB124,CCL3L1,IL6,PLA2G1B,TNFSF14,VAV3,IL16,CXCL8,EDNRB,FPR2,AZU1,CXCL17,CD300H,CCR7,CCL22,TGFB2,C5AR1,TNFAIP6,CCL26,NOD2,CCL24,MMP28,CXCL3,CCR5,SAA1,CCN3,VEGFD,KLRK1,CNR2,CXCL5,C3AR1,SLAMF1,VEGFA,EDN1,TNFSF11,CXADR,S100A14,CCL17,MSTN,TRPV4,PADI2,LGALS9,CCL2,IL1B,NCKAP1L,IL23A,VAV1,MTUS1,IL12A,PIK3CG,CXCL1,ITG…
4241	GOBP_DNA_DAMAGE_RESPONSE_SIGNAL_TRANSDUCTION_BY_P53_CLASS_MEDIATOR	0.257297	0.693253	0.948798	1	72	70	PYHIN1,ANKRD1,CDKN1A,SNAI1,DYRK3,SESN2,NDRG1,CRADD,ATRX,SOX4,RPS27L,BATF,PMAIP1,MSX1,SP100,PLK2,E2F7,FOXO3,PPM1D
4083	GOBP_ADRENAL_GLAND_DEVELOPMENT	0.288299	0.672848	0.919431	1	27	23	APOA1,CDKN1C,ARID5B,NR5A1,CITED2,WNT11
3976	GOBP_REGULATION_OF_BMP_SIGNALING_PATHWAY	0.27277	0.757575	0.899594	1	105	96	MIR140,SFRP2,GDF2,SOST,SFRP5,TNFAIP6,WNT1,HJV,FST,SORL1,ELAPOR2,PPARG,TOB1,UBE2D1,GREM1,MSX2,BMP4,TFAP2B,SULF1,SFRP4,MSX1,SPART,ACVRL1,TWSG1
995	GOBP_REGULATION_OF_BONE_MINERALIZATION	0.4375	1.18409	0.170656	0.874374	80	73	TMEM119,BMP2,KL,CCR1,CCL3,LTF,BMP7,GATA1,SRGN,BMPR1B,GJA1
2479	GOBP_REGULATION_OF_VITAMIN_METABOLIC_PROCESS	0.466253	0.961901	0.535286	1	12	11	TNF,SNAI1
4910	GOBP_CYTOSKELETON_DEPENDENT_INTRACELLULAR_TRANSPORT	0.145024	0.411937	1	1	196	195	BICDL2,NEFL,HOOK1,SYT4,MGARP,MYO1A,MAP2,BICDL1,SYBU,TMEM108,KIF1A,RAB27B,KIF17,ARMCX3,TRIM46,RASGRP1,SOD1,ARL8B,APBA1,TUBA1A,KLC3,AP3B2,IFT20,ARL3,MYO5C,BLOC1S2,MYO15A,CAMSAP3,LAMP1,AP3S1,BBS12,TRAK2,UCHL1,LCA5,TTC30A,MYO1D,HSBP1,RPGR,APP,FEZ1,MYO7A,RAB21,MYO1E,TTC21A,DYNLT2B,BLOC1S1,UBB,WDR19
3120	GOBP_NEGATIVE_REGULATION_OF_EPITHELIAL_CELL_DIFFERENTIATION	0.338838	0.865592	0.698889	1	50	41	IL13,NKX6-3,FOXE3,IL1A,VEGFA,REG3G,FRZB,SPRY1,GRHL2,TP63,MSX2,STAT1,ACVRL1,NODAL,TBX3,S1PR3
784	GOBP_NEGATIVE_REGULATION_OF_BONE_MINERALIZATION	0.60825	1.32406	0.117647	0.765006	20	15	CCR1,CCL3,GATA1,SRGN
19	GOBP_NEUTROPHIL_CHEMOTAXIS	0.587868	1.62155	9.95668e-05	0.0263102	105	89	TREM1,CXCR1,SYK,CCL20,XCL1,CCL4,CCL3,DPP4,CXCL2,PPBP,CCL3L1,PLA2G1B,VAV3,CXCL8,CD300H,CCR7,CCL22,TGFB2,C5AR1,TNFAIP6,CCL26,NOD2,CCL24,CXCL3,SAA1,CXCL5,C3AR1,EDN1,CXADR,CCL17,CCL2,IL1B,NCKAP1L,IL23A,VAV1,PIK3CG,CXCL1,ITGB2,C5AR2
1308	GOBP_SEQUESTERING_OF_TRIGLYCERIDE	0.538144	1.19137	0.240537	0.932243	18	17	CIDEA,TNF,PLIN2,IL1B,PPARG,LPL,PLIN5,ABHD5,PPARA,OSBPL8
3730	GOBP_NEGATIVE_REGULATION_OF_BMP_SIGNALING_PATHWAY	0.290264	0.755776	0.847826	1	58	50	SFRP2,SOST,TNFAIP6,WNT1,HJV,SORL1,PPARG,TOB1,UBE2D1,GREM1
1721	GOBP_REGULATION_OF_CELLULAR_PH	0.397646	1.08564	0.328512	0.969065	83	81	SLC4A10,ATP6V0D2,ATP1A4,FASLG,CA7,TASL,SLC4A1,RAB38,SLC9A4,ATP6V0E1,SLC9C1,ATP6V0A4,SLC9B1,SLC9C2,RAB39A,AVPR1B,GPR89A,MAFG,LACC1,RAB7A,SLC9A9,AQP11,CLIC4,GRN,SLC9A2,CCDC115,SLC12A5
4909	GOBP_ANDROGEN_RECEPTOR_SIGNALING_PATHWAY	-0.122987	-0.444913	1	1	46	43	DDX17,ZMIZ1,SAFB2,NCOR1,KDM1A,ARID1A,HDAC6,SMARCA4,NCOR2
4719	GOBP_NEGATIVE_REGULATION_OF_ACTIN_FILAMENT_POLYMERIZATION	0.211574	0.563861	0.995767	1	65	63	LMOD3,LMOD1,CRACD,IQANK1,TMSB4X,LMOD2,VIL1,TMSB15A,AVIL
4305	GOBP_POSITIVE_REGULATION_OF_CELL_GROWTH	0.261727	0.737213	0.956957	1	163	153	SYT17,CPNE9,SFRP2,HAMP,RASAL1,SYT4,DSCAM,TGFB2,LPAR3,NEDD4L,POU4F2,VEGFA,IGF1,EDN1,RIMS1,SDCBP,RIMS2,KRT17,HYAL1,CPNE5
3670	GOBP_MALE_GENITALIA_DEVELOPMENT	0.318391	0.74308	0.835308	1	24	23	LHCGR,FGF8,SRD5A2,DHCR24,AR,TBX3,PDGFRA,BMP6
2145	GOBP_POSITIVE_REGULATION_OF_ACTIN_FILAMENT_POLYMERIZATION	0.393513	1.031	0.441685	1	53	52	CSF3,NPHS1,CCR7,CCL26,CCL24,LMOD1,CRACD,LMOD2,CDC42EP5,NCKAP1L
4582	GOBP_REGULATION_OF_ACTIN_FILAMENT_LENGTH	0.236687	0.666576	0.986987	1	158	154	CSF3,NPHS1,CCR7,LMOD3,CCL26,CCL24,LMOD1,PLEK,CRACD,ARHGAP40,IQANK1,TMSB4X,ELN,LMOD2,CDC42EP5,VIL1,NCKAP1L,TMSB15A,AVIL,CYRIA,LIMA1
581	GOBP_REGULATION_OF_EPITHELIAL_CELL_DIFFERENTIATION	0.438036	1.22982	0.0802407	0.699604	158	141	IL20,SULT2B1,IL13,GDF2,LIF,NKX6-3,MIR181A2,MIR199B,PAX2,MIR181B1,TNF,TMEM100,FOXE3,IL1A,FOXJ1,DSPP,FOXN1,ZFP36,MAFF,KRT36,ALOX15B,CDKN1C,VEGFA,REG3G,AQP3,ERRFI1,CEBPB,ZBED2,FRZB,SPRY1,GRHL2,MYCL,IL1B,NKX6-1,CEACAM1,CDKN2B,CLDN5,TP63,FGF2,KDF1,MAFG,CD24,MSX2,BMP4,SFRP4,BTG1,STAT1,PAX6,ABCA12,ACVRL1,NODAL
3630	GOBP_POLYKETIDE_METABOLIC_PROCESS	0.367165	0.738532	0.826503	1	10	10	AKR1B1,AKR1C2,SULT1C4
1175	GOBP_THYROID_GLAND_DEVELOPMENT	0.510698	1.21782	0.213038	0.922911	26	26	TBX1,CGA,HOXD3,FGF8,EDN1,NKX2-1,HOXA5,TG
3989	GOBP_NEGATIVE_REGULATION_OF_ACTIN_FILAMENT_DEPOLYMERIZATION	0.270858	0.701772	0.901639	1	45	44	LMOD3,LMOD1,CRACD,IQANK1,LMOD2,VIL1,AVIL,LIMA1,SCIN,SWAP70
284	GOBP_POSITIVE_REGULATION_OF_EPITHELIAL_CELL_DIFFERENTIATION	0.53471	1.41463	0.019715	0.352757	65	58	IL20,SULT2B1,IL13,GDF2,LIF,MIR181A2,MIR199B,PAX2,MIR181B1,TMEM100,FOXJ1,FOXN1,ALOX15B,ZBED2,NKX6-1,CDKN2B,FGF2,KDF1,CD24,BMP4,SFRP4,BTG1,PAX6,ACVRL1
3608	GOBP_CORTICAL_ACTIN_CYTOSKELETON_ORGANIZATION	0.308096	0.781229	0.821029	1	40	39	LCP1,TNF,PLEK,VIL1,NCKAP1L
502	GOBP_REGULATION_OF_B_CELL_PROLIFERATION	0.494081	1.30926	0.0649627	0.658061	64	59	BTK,SASH3,IL5,IL10,MNDA,GPR183,IL13,VAV3,TNFRSF13B,IL21,CDKN1A,BCL6,TNFSF13B,AHR,NCKAP1L,TLR4,PELI1
103	GOBP_SECOND_MESSENGER_MEDIATED_SIGNALING	0.455521	1.30766	0.00220361	0.109068	302	286	SPINK1,BTK,SLA2,MTNR1B,TRPM5,CXCR1,SYK,CCL20,CCL4,CCR1,CCL3,FFAR4,APLNR,NPPB,GUCA2B,KSR2,SLC8A2,POMC,HTR2C,OR51E2,CXCL8,EDNRB,FPR2,NEUROD1,APOE,TRPM8,MAFA,NEUROD2,SLC24A4,MYOZ2,CASQ2,RASD1,AZU1,GUCY1A2,CCR7,CHRM3,ACKR3,NMUR2,TNF,TMEM100,ADCYAP1,MCTP1,P2RX2,NCALD,GUCY2F,CCR5,PLEK,SELP,ADM,ATP1A2,CASQ1,CCRL2,CCR3,NR5A2,VEGFA,NDNF,IGF1,EDN1,SGCD,TNFSF11,CLIC2,GBP1,NOS1,GUCY2D,AHR,CD36,IRAG1,GRM5,FPR…
194	GOBP_GRANULOCYTE_DIFFERENTIATION	0.613657	1.52693	0.00856604	0.223447	36	34	CSF3,CBFA2T3,IL5,SPI1,C1QC,CSF2,GATA1,EVI2B,TESC,CITED2,CEACAM1
4664	GOBP_CEREBELLAR_CORTEX_MORPHOGENESIS	0.215501	0.53287	0.992045	1	34	33	GRID2,LHX5,GBA,PROX1,CEND1,GLI1,TTLL1,OPHN1
2108	GOBP_POSITIVE_REGULATION_OF_ACTIN_FILAMENT_DEPOLYMERIZATION	0.49042	1.04831	0.429836	1	13	13	PLEK,CRACD,VIL1,F2RL1,WASHC2C,CFL2,SEMA5A,DSTN
4911	GOBP_POLARIZED_EPITHELIAL_CELL_DIFFERENTIATION	-0.158569	-0.49931	1	1	26	25	DLG5,FOXF1,MYO9A,SCRIB,PTK7,AJAP1,SH3BP1,SYNE4
4807	GOBP_MAMMARY_GLAND_DEVELOPMENT	0.186391	0.520942	0.998992	1	135	130	AREG,CAV3,TDGF1,MTCO2P12,ELF3,FOXB1,EGF,GJA1,VEGFA,MT-CO2,NRG3,TNFSF11,CEBPB,WNT2,LBH,XBP1,HOXA5,FGF2,CSF1,MSX2,RXFP1,BMP4,IRS2,HK2,MSX1,HOXB9,CDO1,IRF6,AR,TBX3,NTN1,PAM
4126	GOBP_NEGATIVE_REGULATION_OF_VASCULAR_ENDOTHELIAL_GROWTH_FACTOR_RECEPTOR_SIGNALING_PATHWAY	-0.248241	-0.644706	0.928287	1	12	11	CADM4,HGS,DAB2IP,EPN2,PDCD6,NIBAN2,EMILIN1
4537	GOBP_NUCLEAR_BODY_ORGANIZATION	0.232425	0.511684	0.982927	1	17	16	DYRK3,SUMO1,USP50,ETS1,ZPR1,AFF2,FAM118B
1694	GOBP_FOREBRAIN_NEURON_DEVELOPMENT	0.483527	1.12158	0.321934	0.968237	22	22	SLC4A10,NHLH2,SOX1,LHX8,NDNF
4224	GOBP_POSITIVE_REGULATION_OF_HISTONE_METHYLATION	0.250258	0.652114	0.94577	1	50	49	GCG,KPNA7
1581	GOBP_POSITIVE_REGULATION_OF_VASCULAR_ENDOTHELIAL_GROWTH_FACTOR_RECEPTOR_SIGNALING_PATHWAY	0.551076	1.16017	0.297927	0.958899	17	12	FGF18,PRKCB,FGF9,IL1B,VTN,ITGB3
3194	GOBP_FOREBRAIN_DEVELOPMENT	0.324025	0.938853	0.719281	1	377	361	SLC4A10,SSTR3,BMP2,MAS1,OTX2,CCKAR,NEFL,NR4A2,FEZF1,EFNA2,ELAVL4,NPY,PTCHD1,NHLH2,TBR1,NEUROD1,EOMES,DCT,GSX1,SOX1,NTRK2,WNT1,DMRTA2,RELN,NEUROG3,IGF2BP1,RAX,DLX2,LHX8,PLXNA4,INHBA,TNR,FOXB1,LHX5,FGF8,SLC1A2,ATP1A2,SLC7A11,NDNF,RFX4,NRG3,NR2E1,DRD2,BNIP3,ROBO2,NKX2-1,SRD5A2,AVPR2,TMEM108,ID4,CNTNAP2,B2M,POU3F1,PAX5,HSD3B2,CDK5R2,TOX,ALK,BCAN,ATRX,FGF2,TAL2,ZSWIM6,CNTN2,BTG2,SOX3,ITGAM,CHRNB2,BMP4…
3662	GOBP_AMINOGLYCOSIDE_ANTIBIOTIC_METABOLIC_PROCESS	-0.277222	-0.706647	0.833333	1	10	10	AKR1C1,AKR1C4,SLC34A1
3031	GOBP_REGULATION_OF_VASCULAR_ENDOTHELIAL_GROWTH_FACTOR_RECEPTOR_SIGNALING_PATHWAY	0.364512	0.869225	0.677532	1	32	26	FGF18,PRKCB,MMRN2,FGF9,IL1B,VTN,ITGB3,FZD4,NEDD4
768	GOBP_REGULATION_OF_GRANULOCYTE_DIFFERENTIATION	0.62104	1.343	0.114002	0.755767	15	14	IL5,C1QC,EVI2B,TESC,CEACAM1
2762	GOBP_ASTRAL_MICROTUBULE_ORGANIZATION	-0.349649	-0.891263	0.603704	1	10	10	EZR,CENPJ,TPPP,KPNB1,CLASP1,LIMK2,NUMA1
3364	GOBP_CHROMATIN_REMODELING_AT_CENTROMERE	-0.304347	-0.790419	0.760956	1	11	11	H3-3B,HELLS,MIS18A,HJURP,CENPV,CENPP
4265	GOBP_PROSTATE_GLAND_DEVELOPMENT	0.247226	0.642849	0.952017	1	49	48	BMP7,ALOX15B,ID4,FOXA1,TP63,HOXA11,BMP4,SULF1,GLI1,HOXA10,FRS2,RARA,PSAP,ANXA1,AR,EAF2,NKX3-1,SERPINB5
3073	GOBP_POSITIVE_REGULATION_OF_HISTONE_MODIFICATION	0.326076	0.906119	0.688008	1	103	101	GCG,NAP1L2,APLNR,LIF,PIWIL2,KPNA7,PPARGC1A,VEGFA,BCL6,NOS1,IL1B,JDP2
412	GOBP_POSITIVE_REGULATION_OF_B_CELL_PROLIFERATION	0.553837	1.39828	0.0475113	0.587559	42	38	SASH3,IL5,GPR183,IL13,VAV3,IL21,CDKN1A,BCL6,TNFSF13B,NCKAP1L,TLR4,PELI1,CHRNB2,IRS2,MEF2C
3164	GOBP_RESPONSE_TO_CAFFEINE	0.387456	0.828219	0.710493	1	13	13	CASQ2,RYR2,TMEM38B,TMEM38A,CACNA1S,ADORA2A
2624	GOBP_CORTICAL_CYTOSKELETON_ORGANIZATION	0.362523	0.961107	0.567481	1	61	60	LCP1,RND3,TNF,RHOH,PLEK,RND1,TRPV4,VIL1,NCKAP1L
4354	GOBP_GENE_SILENCING_BY_RNA	0.272149	0.778241	0.963037	1	681	249	MIR554,MORC1,MIR1208,MIR103A2,MIR140,MIR377,MIR574,IL6,MIR744,MIR412,MIR101-1,MIR616,MIR32,MIR411,MIR181A2,MIR601,MIR1271,PIWIL2,LIN28B,MIR199B,MIR651,MIR548A3,MIR26A2,MIR551A,ZC3H12A,MIR578,MIR181B1,TNF,LINC00461,MIR345,MIR942,MIR4632,TDRD1,MIR193A,TEX15,MIR3142HG,MIR1302-5,ZFP36,MIR563,LIN28A,MIR409,MIR644A,MIR3180-4,MIR558,PIWIL1,MAEL,EXD1
830	GOBP_NEGATIVE_REGULATION_OF_B_CELL_PROLIFERATION	0.595505	1.31836	0.129426	0.794957	18	17	BTK,IL10,MNDA,TNFRSF13B
3455	GOBP_MIDBRAIN_DEVELOPMENT	0.30738	0.84509	0.780738	1	90	87	OTX2,SFRP2,NR4A2,WNT1,CASP5,PITX3,FOXB1,WNT2,PADI2,H2BS1,FGF9,INA,FGF2,TAL2,HSPA5,MBP,MSX1,KDM7A
2595	GOBP_ENDOCRINE_PANCREAS_DEVELOPMENT	0.371567	0.9627	0.560656	1	46	44	IL6,RFX6,NEUROD1,NEUROG3,FOXA2,NKX6-1,SOX4,BMP4,IL6R,EIF2AK3,ONECUT2,ONECUT1,PAX6,RHEB,ANXA1,GIP,BMP6
4346	GOBP_REGULATION_OF_HISTONE_DEACETYLATION	0.243687	0.62252	0.962222	1	43	41	APLNR,VEGFA,BCL6,JDP2,UCN
4913	GOBP_NEGATIVE_REGULATION_OF_MICROTUBULE_POLYMERIZATION_OR_DEPOLYMERIZATION	-0.138576	-0.492525	1	1	40	40	NAV3,FKBP4,CAMSAP1,TPX2,EML2,CAMSAP2,TBCD,CLIP3,HDAC6,KATNB1,TUBB4A,STMN2
3584	GOBP_REGULATION_OF_NUCLEOTIDE_BIOSYNTHETIC_PROCESS	0.310624	0.784238	0.815611	1	42	38	GUCA2B,MTCO2P12,PPARGC1A,PDK4,AK4,TMSB4X,MT-CO2,SNCA,NOS1,FLCN
2119	GOBP_ENDOPLASMIC_RETICULUM_UNFOLDED_PROTEIN_RESPONSE	0.38005	1.02936	0.431842	1	75	74	ERN2,AGR2,ATF3,DDIT3,DNAJB9,CREB3L3,STC2,PPP1R15A,XBP1,HERPUD1,CTH,HSPA5,NFE2L2,EIF2AK3,YOD1,FICD,SELENOS,SERP1,ERN1
4259	GOBP_POSITIVE_REGULATION_OF_MICROTUBULE_POLYMERIZATION_OR_DEPOLYMERIZATION	-0.202406	-0.712357	0.951613	1	37	36	DCTN1,CDK5RAP2,CKAP5,MET,NUMA1,KATNB1,PSRC1,CDKN1B,STMN2
3537	GOBP_NEURON_PROJECTION_REGENERATION	0.308951	0.812194	0.801938	1	59	56	SPP1,NEFL,FOLR1,APOA4,TNR,ADM,CSPG5
2131	GOBP_NEGATIVE_REGULATION_OF_HISTONE_METHYLATION	-0.322296	-0.98673	0.436709	1	23	23	KDM4C,KDM4A,MACROH2A1,SMARCB1,WDR5,KDM1A,DNMT1,EZHIP
4445	GOBP_ACTOMYOSIN_STRUCTURE_ORGANIZATION	0.253675	0.719998	0.974026	1	199	193	ARHGEF15,EPB41L4A,CAV3,SERPINF2,APOA1,GPR65,MYOZ2,LMOD3,ANKRD1,LMOD1,SYNPO2L,MYOC,TACSTD2,CASQ1,ACTA1,ELN,EDN1,FHDC1,LMOD2,CNN1,RGCC,KRT19,SIX4,ADPRHL1,FRMD7,CSRP2,CDC42BPG,MYOZ1,WNT11,ARHGEF10,PDCD10,TNNT1,PROX1,PHACTR1,LDB3,MYH6,TRPM7,CGNL1,PPM1E,MYL9,PDGFRA,MYPN,CNN3,TCAP,SDC4,PFN2,WNT4
2304	GOBP_PRE_MIRNA_PROCESSING	0.467893	1.01182	0.488228	1	14	14	LIN28B,LIN28A,TUT7
4912	GOBP_MICROTUBULE_POLYMERIZATION_OR_DEPOLYMERIZATION	-0.150473	-0.668779	1	1	124	120	NCKAP5L,CAMSAP1,TPX2,MAPT,GBA2,MECP2,EML2,MAP1A,CEP192,CAMSAP2,KIF14,MAP7D3,TUBG1,KIF24,TBCD,KIF2C,DCTN1,PRUNE1,CCDC57,NDE1,CDK5RAP2,CKAP5,TUBGCP2,FBXO5,MET,MAPRE3,CLIP3,NUMA1,HDAC6,KATNB1,PSRC1,SLC39A12,TUBGCP6,TUBB4A,CDKN1B,TUBG2,STMN3,GAS2L1,KIF18B,STMN2
893	GOBP_PRIMARY_MIRNA_PROCESSING	0.617461	1.31987	0.142857	0.812834	13	13	IL6,LIN28B
4804	GOBP_REGULATION_OF_MICROTUBULE_POLYMERIZATION_OR_DEPOLYMERIZATION	0.200726	0.551861	0.998975	1	88	87	CAV3,STMND1,GAS2L2,STMN4,MAP2,TRIM54,SNCA,TRPV4
4198	GOBP_REGULATION_OF_HISTONE_MODIFICATION	0.272192	0.770194	0.94006	1	180	177	GCG,SPI1,NAP1L2,APLNR,LIF,CTCFL,IGF2,PIWIL2,KPNA7,PPARGC1A,VEGFA,BCL6,SNCA,NOS1,IL1B,PAX5,JDP2,FLCN,UCN,ATRX
3983	GOBP_NOTOCHORD_DEVELOPMENT	-0.241165	-0.693441	0.901099	1	18	16	NOG,SOX9,ID3,COL13A1
4125	GOBP_NEGATIVE_REGULATION_OF_MICROTUBULE_POLYMERIZATION	-0.236576	-0.650433	0.928205	1	14	14	EML2,TBCD,CLIP3,TUBB4A,STMN2
1094	GOBP_EMBRYONIC_CAMERA_TYPE_EYE_DEVELOPMENT	-0.348826	-1.23533	0.192592	0.896819	37	37	TH,IFT172,IFT140,RARG,TFAP2A,TBX2,ALDH1A3,SIX3,FGF10,STRA6,FOXF2
734	GOBP_ANIMAL_ORGAN_REGENERATION	0.469919	1.25313	0.108051	0.750468	65	64	IL10,IL6,HMOX1,LCP1,HAMP,NR4A3,GATA1,TNF,WNT1,ADM,CLDN1,CEBPB,FLT3,SERPINA10,ANGPT2,BAAT,NNMT,ANXA3,NR0B2,GLI1,IHH,TGFBR3
1790	GOBP_PANCREAS_DEVELOPMENT	0.397336	1.08038	0.343361	0.977397	81	77	HNF1A,IL6,RFX6,IGF2,NEUROD1,NEUROG3,CELA1,FOXA2,PAX4,NR5A2,NKX6-1,SOX4,ILDR2,BMP4,IL6R,EIF2AK3,PCSK1,ONECUT2,PROX1,ONECUT1,PAX6,RHEB,IHH,DNAAF1,ISL1,ANXA1,WLS,SRP54,GIP,BMP6
4787	GOBP_NEGATIVE_REGULATION_OF_HISTONE_MODIFICATION	0.176426	0.458752	0.998909	1	50	48	SPI1
3108	GOBP_DSRNA_PROCESSING	0.33315	0.87641	0.696121	1	56	53	IL6,LIN28B,ZC3H12A,TNF,LIN28A,TUT7,BMP4,TRIM71
3905	GOBP_POSITIVE_REGULATION_OF_CYCLASE_ACTIVITY	-0.243636	-0.721267	0.885542	1	21	19	GUCA1A,RCVRN
4762	GOBP_REGULATION_OF_HISTONE_METHYLATION	0.177357	0.483883	0.997932	1	80	79	GCG,CTCFL,KPNA7
314	GOBP_ANAPHASE_PROMOTING_COMPLEX_DEPENDENT_CATABOLIC_PROCESS	-0.540011	-1.57374	0.0286763	0.465061	18	17	CDC23,ECRG4,CDC27,FBXO31,ANAPC4,ANAPC5,ANAPC7,ANAPC1,UBE2C,CDC20,FZR1,PLK1
4596	GOBP_POSITIVE_REGULATION_OF_PSEUDOPODIUM_ASSEMBLY	0.23452	0.49373	0.988342	1	13	12	CCR7,CDC42EP5
3427	GOBP_RRNA_3_END_PROCESSING	-0.296031	-0.754592	0.774074	1	10	10	ERI1,ERI2,EXOSC9,ERI3,EXOSC8,EXOSC7,EXOSC3,EXOSC2,EXOSC10
2182	GOBP_REGENERATION	0.35796	1.01293	0.451548	1	188	178	IL10,SPP1,NEFL,IL6,HMOX1,LCP1,HAMP,NR4A3,ELAVL4,TM4SF4,GJD4,KLK6,FOLR1,GATA1,TNF,WNT1,KLF5,CCN3,APOA4,TNR,CDKN1A,ADM,CLDN1,EYS,CSPG5,GJA1,EPPK1,IGF1,CEBPB,MSTN,KLF4,FLT3,CD9,APOA5,SERPINA10,MYOZ1,ANGPT2,DUSP10,BAAT,NNMT,TXK,ANXA3,NR0B2,TMEM182,GLI1,TEC,IHH,TGFBR3,ISL1,GRN,ANXA1,CPQ,CNTF,IGF2R,KIAA0319
1874	GOBP_POSITIVE_REGULATION_OF_HISTONE_DEACETYLATION	0.468496	1.08048	0.365042	0.992019	22	21	APLNR,VEGFA,BCL6,JDP2
4068	GOBP_HINDBRAIN_DEVELOPMENT	0.278155	0.781619	0.917918	1	150	142	SSTR3,CTNNA2,EGR2,NHLH2,TBR1,NEUROD1,GRID2,NEUROD2,BMP7,WNT1,NEUROG3,GPR37L1,LHX5,EGF,SEZ6,HOXB1,CNTN1,MYO16,MT-ND4
2189	GOBP_STRESS_ACTIVATED_PROTEIN_KINASE_SIGNALING_CASCADE	0.354584	1.01318	0.452547	1	253	243	BMP2,SPI1,NCF1,LEP,MMP8,SFRP2,GDF6,OPRK1,TLR7,CAV3,MIR181A2,NPHS1,GADD45G,WNT16,SERPINF2,CCR7,ZC3H12A,MIR181B1,TGFB2,TNF,NOD2,IL1A,EDAR,ZFP36,CRYAB,SLAMF1,VEGFA,CASR,SCIMP,TNFSF11,TLR3,TRPV4,SH2D3C,LGALS9,SDCBP,GADD45B,GADD45A,CDC42EP5,IL1B,TLR4,TRAF1,ZNF622,FLT4,TPD52L1,GREM1,RASGRP1,PYCARD,DUSP10,CD27,PDCD10,BMP4,ARL6IP5,FOXO1,RB1CC1,IGFBP6,MAP2K6,ULK4,MAPK13,F2RL1,PRKN,PJA2,SH3RF2,STRADB,RIPK2…
4315	GOBP_REGULATION_OF_MICROTUBULE_POLYMERIZATION	-0.200025	-0.737386	0.957746	1	55	54	CLASP1,NIN,NAV3,FKBP4,ABL1,CAMSAP1,MAPT,GBA2,MECP2,EML2,CAMSAP2,TBCD,DCTN1,PRUNE1,CDK5RAP2,CKAP5,MET,MAPRE3,CLIP3,NUMA1,PSRC1,SLC39A12,TUBB4A,CDKN1B,STMN2
2666	GOBP_REGULATION_OF_CYCLASE_ACTIVITY	0.367602	0.955856	0.577972	1	53	48	GPR87,GUCA2B,GRM3,EDNRB,RGS2,P2RY13,DRD2,NOS1
261	GOBP_MEMBRANE_PROTEIN_INTRACELLULAR_DOMAIN_PROTEOLYSIS	-0.665177	-1.77926	0.0152166	0.297219	13	12	MBTPS1,RHBDD1,NCSTN,SPPL2B,TGFB1,MMP7
1641	GOBP_RETINAL_GANGLION_CELL_AXON_GUIDANCE	0.489832	1.12968	0.310345	0.963543	21	21	NRCAM,BMPR1B,POU4F2,VEGFA,ROBO2,EPHA7
1377	GOBP_DEVELOPMENTAL_INDUCTION	0.468767	1.16641	0.253968	0.938729	34	34	BMP2,WNT1,FGF8,ROBO2,WNT2,SPRY1,FGF2,FGF1,WNT11,HOXA11,BMP4,WNT2B,FRS2,AR,FZD5,GATA5,WNT4
4379	GOBP_NEGATIVE_REGULATION_OF_PROTEIN_CONTAINING_COMPLEX_ASSEMBLY	0.254908	0.715674	0.966901	1	145	141	NLRP2B,PYDC1,SOST,LMOD3,TMC8,LMOD1,CRACD,IQANK1,MAP2,TMSB4X,CRYAB,SORL1,LMOD2,LDLRAD4,SNCA,MEFV,IAPP,VIL1,TMSB15A,AVIL,OPRD1
4626	GOBP_PSEUDOPODIUM_ORGANIZATION	0.220407	0.479788	0.990196	1	16	15	CCR7,CDC42EP5
175	GOBP_POSITIVE_REGULATION_OF_CELL_KILLING	0.579121	1.52378	0.00715577	0.208458	65	54	CRTAM,KLRD1,SYK,SPI1,XCL1,CD1D,AZGP1,CD1C,IL21,IL23R,CD5L,RAET1E,KLRK1,CD1A,KLRC2,HLA-DRB1,PRF1,IL23A,VAV1,B2M,IL12A,RASGRP1,ITGAM,HLA-E,LAG3
3426	GOBP_RRNA_PSEUDOURIDINE_SYNTHESIS	-0.295668	-0.753665	0.774074	1	10	10	RPUSD2,TSR3,RPUSD4,RPUSD1,DKC1,RPUSD3
3800	GOBP_NUCLEAR_MEMBRANE_REASSEMBLY	0.310307	0.724212	0.862559	1	23	23	CHMP4C,CHMP1B,CHMP5,CHMP2B
1977	GOBP_NEGATIVE_REGULATION_OF_CELL_KILLING	0.448176	1.06294	0.396973	1	28	25	KLRD1,KLRC1,IL13,LGALS9,CLEC12B,NCKAP1L,CEACAM1,IL7R,HLA-E,HLA-F,HLA-B,SERPINB4
4916	GOBP_PROTEIN_CONTAINING_COMPLEX_LOCALIZATION	0.169915	0.478604	1	1	155	153	GHSR,CACNG5,ARC
4914	GOBP_CYTOPLASMIC_MICROTUBULE_ORGANIZATION	0.177021	0.46577	1	1	57	55	HOOK1,CAV3
2094	GOBP_POSITIVE_REGULATION_OF_PROTEIN_CONTAINING_COMPLEX_ASSEMBLY	0.361126	1.02587	0.426573	1	195	189	CSF3,HRK,IL5,SYK,MMP3,CSF2,LCP1,CAV3,NPHS1,SKAP1,CCR7,TNF,CCL26,CCL24,LMOD1,PLEK,CRACD,VEGFA,FNIP1,LMOD2,SNCA,CD36,MMP1,CDC42EP5,NCKAP1L,TLR4,BIK,ISG15,CDH17,BMF,PYCARD,MPP7,OCLN,GBP5,SNX9,PRKCE,FNIP2,HCK,ARL3,P2RY12,CLEC7A,RICTOR,PLCG2,SUMO1,ABCA1,WASHC2C,PFN2,CLU,USP50,PINK1,CAPG,BCL2L11,MIRLET7I,RAP1B
4695	GOBP_RRNA_METHYLATION	0.208487	0.494471	0.994179	1	26	25	FBLL1
254	GOBP_KERATINIZATION	0.592536	1.47563	0.014382	0.28866	59	35	LCE2A,LIPN,KRT2,LCE3D,LCE3A,SPRR2D,LCE1F,LCE4A,EVPL,IL1A,TCHH,LIPK,KRT16,CNFN,KRT17,CDH3
3790	GOBP_MRNA_3_END_PROCESSING	-0.218746	-0.825465	0.859649	1	63	63	PCF11,CPEB1,TENT4B,CCNT1,APP,CSTF3,YTHDC1,CPEB3,SLBP,CLP1,PAPOLG,CSTF2T,NCBP2,DHX36,CTR9,ZC3H14,TENT2,CDC73,SUPT5H,MBLAC1,LSM11,MTPAP,PAPOLA,WDR33,NELFE,CSTF2,ZNF473,PNPT1,CSTF1,BARD1,SSU72,NUDT21,PAF1,VIRMA,RPRD1B,POLR2D,FIP1L1,AHCYL1,CPSF3,RPRD1A,RNF20,NCBP1,TUT1,ZFP36L1,GRSF1,CPSF4L,PABPC1,CPSF4,CPSF2,LSM10,CPSF6,SCAF8,ZC3H3,RPRD2,RNF40,SYMPK,SNRPA,CDK9,HSF1,LEO1,CPSF7,CPSF1
3213	GOBP_REGULATION_OF_GUANYLATE_CYCLASE_ACTIVITY	-0.313766	-0.814883	0.7251	1	13	11	PDZD3,GUCA1A,RCVRN
4811	GOBP_POSITIVE_REGULATION_OF_CELL_PROJECTION_ORGANIZATION	0.236017	0.681143	0.999	1	341	329	PLA2G3,TRIM67,RP1,CUX2,NEFL,ELAVL4,PTPRD,ALKAL2,APOE,ARMCX5-GPRASP2,DSCAM,CCR7,NTRK2,BMP7,IL1RAPL1,WNT1,RGS2,LPAR3,RELN,PLPPR5,SERPINI1,PLXNA4,KHDC3L,LTK,POU4F2,VEGFA,NDNF,ROBO2,MSTN,NDRG4,CNTN1,CDC42EP5,VIL1,AVIL,AMIGO1,TOX,ALK,FRMD7,NGF,PLK5,GPM6A,RET,ABL2,ZNF804A,HSPA5,EPS8L3,RALA,NFE2L2,OCLN,MNS1,CDKL3,SEMA4D,DOCK11,RAP1A,DNM3,BHLHB9,F2RL1,CNR1,PLXNC1,VLDLR,SNX3,FZD4,PLEKHM1,PLEK2,PTK6,GRN,NT…
4072	GOBP_REGULATION_OF_VESICLE_FUSION	0.289432	0.667507	0.917955	1	22	21	SYT4,SLAMF1,CPLX1,SNCA
3256	GOBP_RNA_3_END_PROCESSING	-0.138483	-0.581239	0.733897	1	117	110	EXOSC8,INTS7,NUDT21,ELAC1,PAF1,VIRMA,RPRD1B,POLR2D,FIP1L1,AHCYL1,CPSF3,RPRD1A,INTS6,FBL,RNF20,INTS14,NCBP1,TUT1,USB1,ZFP36L1,GRSF1,PARN,CPSF4L,PABPC1,CPSF4,EXOSC7,CPSF2,EXOSC3,INTS8,LSM10,EXOSC2,CPSF6,SCAF8,ZC3H3,RPRD2,EXOSC4,RNF40,EXOSC10,SYMPK,HSD17B10,SNRPA,CDK9,TOE1,DKC1,INTS5,TUT4,HSF1,LEO1,TENT4A,CPSF7,CT45A10,EXOSC5,ELAC2,INTS1,CPSF1,EXOSC6,PTCD1,CT45A1
2564	GOBP_MEMBRANE_RAFT_ORGANIZATION	0.406301	0.956119	0.553216	1	25	24	CAV3,MAL,FA2H,NPC1
1260	GOBP_LYMPHOCYTE_COSTIMULATION	0.456053	1.17104	0.232892	0.932243	47	42	DPP4,TNFSF14,CD86,PTPN6,CCR7,ICOS,LCK,CD28,HHLA2,MAP3K8,KLRK1,TNFSF13B,CD5,VAV1,LGALS1,CD24,CD80
731	GOBP_CHROMATIN_DISASSEMBLY	-0.448034	-1.32637	0.107779	0.750468	21	19	SMARCE1,SET,ARID2,SMARCC1,SMARCD2,SMARCD1,SUPT16H,SSRP1,NFE2,SMARCC2,SMARCB1,GRWD1,HMGA1,SMARCD3,ARID1A,SMARCA4
3928	GOBP_MITOTIC_INTRA_S_DNA_DAMAGE_CHECKPOINT_SIGNALING	-0.248232	-0.723416	0.89071	1	17	17	HUS1B,NEK11,ATF2,HUS1,RAD17,TIPIN,XPC,MSH2,CHEK2,MRE11,EME1,RAD9A,MDC1,FANCD2,MUS81,EME2
3237	GOBP_DNA_INTEGRITY_CHECKPOINT_SIGNALING	-0.223431	-1.00868	0.72934	1	123	121	TICRR,PRPF19,EIF2AK4,MDC1,CEP63,CLOCK,MAPK14,FBXO6,TIMELESS,DNA2,PIDD1,CDK5RAP3,FANCD2,HMGA2,CCAR2,PRKDC,CCND1,BRSK1,MUS81,MUC1,TAOK2,GTSE1,DOT1L,ATRIP,H2AX,ERCC6,EME2,CDKN1B,FZR1,PLK1,RPA4,PRAP1
4667	GOBP_REGULATION_OF_MICROTUBULE_DEPOLYMERIZATION	-0.159693	-0.53727	0.992126	1	31	31	CAMSAP1,TPX2,MAP1A,CAMSAP2,HDAC6,KATNB1,STMN2
960	GOBP_KILLING_OF_CELLS_OF_ANOTHER_ORGANISM	0.534957	1.26876	0.159488	0.846947	46	25	SYK,GNLY,HAMP,LTF,LCE3A,PGLYRP3
3387	GOBP_N_TERMINAL_PROTEIN_AMINO_ACID_MODIFICATION	0.33159	0.809088	0.767123	1	30	30	HHATL,NTMT2
4142	GOBP_REPLICATION_FORK_PROCESSING	-0.215783	-0.765725	0.931373	1	41	41	CENPS,GEN1,FBH1,DDX11,CDK9,ZRANB3,ALYREF,DNA2,NUCKS1,TONSL,SMARCAL1,MUS81,EME2,RTEL1,CORT
1528	GOBP_REGULATION_OF_MRNA_3_END_PROCESSING	-0.335678	-1.09854	0.287879	0.957381	28	28	CCNT1,YTHDC1,CPEB3,NCBP2,DHX36,CTR9,ZC3H14,CDC73,SUPT5H,PAPOLA,NELFE,BARD1,NUDT21,PAF1,VIRMA,AHCYL1,RNF20,NCBP1,ZFP36L1,CPSF6,ZC3H3,RNF40,SNRPA,CDK9,HSF1,LEO1,CPSF7
41	GOBP_POSITIVE_REGULATION_OF_DEFENSE_RESPONSE	0.48395	1.38524	0.000317024	0.0394192	288	257	CRTAM,TLR10,BTK,FFAR2,PLA2G3,PTGER3,KLRD1,SYK,SPI1,IFNK,CCL3,IL1RL1,PTGS2,MNDA,CLNK,CD1D,MMP8,OSM,KLK3,IL6,TLR7,NUPR1,IL16,IL33,FPR2,LILRA5,CCR7,TASL,IL21,PYHIN1,MIR181B1,LILRA2,TNF,NOD2,FABP4,CCL24,CD28,IDO1,RAET1E,ALOX5AP,KLRK1,EREG,CREB3L3,CASP1,TLR2,KLRC2,IFNB1,MMP12,IL18,TSLP,FCN1,NLRP10,TNFSF11,CEBPB,SNCA,NKG7,IFI16,TLR3,TRPV4,AIM2,NFKBIA,PGC,IL1B,IL23A,TLR4,VAV1,VAMP8,MGST2,ZBP1,IL12A,PIK3…
4266	GOBP_SCF_DEPENDENT_PROTEASOMAL_UBIQUITIN_DEPENDENT_PROTEIN_CATABOLIC_PROCESS	0.247418	0.643348	0.952017	1	49	48	FBXO39
1852	GOBP_RECEPTOR_INTERNALIZATION	0.381872	1.06189	0.360689	0.991995	114	109	CACNG5,CXCR1,SYK,APELA,ARC,CAV3,CXCL8,ANGPT1,ACKR3,NECAB2,ADM,EGF,VEGFA,HTR1B,DRD2,SNCA,CD36,SDCBP,CALCRL,CD9,CEACAM1,ITGB2,CNTN2,GREM1,CD63,CXCR2,SFRP4,ITGB3,DNM3
3708	GOBP_ACTIN_CYTOSKELETON_REORGANIZATION	0.291639	0.812383	0.842958	1	108	106	CSF3,FGF7,ASB2,CLDN19,GPR65,THSD7A,CASS4,PLEK,SEMA3E,CXADR,IQGAP2,TRPV4,THSD7B,NRK,CDC42BPG,ABL2,PDLIM4,CLDN3,RALA,PHACTR1,ARHGDIB,GAB1,PLEK2,ANXA1,HCK,RICTOR,PDGFRA
4918	GOBP_REGULATION_OF_PROTEIN_STABILITY	0.215134	0.617919	1	1	302	290	BMP2,GPIHBP1,MIR101-1,IFI30,GBA3,SLC51B,APOA1,PYHIN1,PPARGC1A,C10orf90,SERF1A,NEDD4L,CRYAB,IGF1,TF,SNCA,TMEM88,TESC,ANK2,A1CF,CDK7,SOX4,EFNA1,LSS,DAD1,PYCARD,CHFR,PDCD10,CDKN2AIP,LAMP2,TRIM21,CASP3,MSX1,GLMP,PRKN,PIM1,ATP1B3,MYLIP,STK3,GRN,CTSH,TAF9,SERF2,CTSA,GET4,PLPP3,RNF5,DACT1,SUMO1,ADGRV1,BAG1,PFN2,CLU,TYROBP,PINK1,DSG1,WDR81,LAMP1,GOLGA7,TOMM7,CCNH,ATP1B1,UTP25,BAG2,UBE2B,RTN4,WNT10B,PEX2,…
2841	GOBP_REGULATION_OF_MYELINATION	0.354646	0.92171	0.625546	1	48	47	EGR2,NCMAP,TNF,RXRG,ITGAX,SOX10,TG,LGI4,PTPRZ1,EIF2AK3,RARA,CST7,JAM2,PTN,MAG
561	GOBP_NEGATIVE_REGULATION_OF_DEFENSE_RESPONSE	0.417864	1.19235	0.0749251	0.68087	268	227	GHSR,FGR,KLRD1,ELANE,SYK,AOAH,KLRC1,IL10,FFAR4,IL13,HAMP,PLA2G10,CD96,WFDC1,NPY,MIR181A2,FPR2,APOE,APOA1,CXCL17,MIR181B1,TNFAIP6,NOD2,KRT1,CD200R1,SAA1,CCN3,CNR2,ZFP36,SPINK5,ACOD1,MMP12,IGF1,GPER1,HLA-DRB1,DRD2,IL2RA,MEFV,IFI16,LGALS9,CALCRL,KLF4,CLEC12B,RNF125,NR1H4,PPARG,CEACAM1,ARG2,METRNL,ISG15,IL20RB,TNFAIP3,A2M,FNDC4,GBA,USP18,DUSP10,TRIM38,LDLR,ACP5,HLA-E,CD200,TRIM21,SOD1,OAS1,ATG12,PARP…
4115	GOBP_RUFFLE_ORGANIZATION	0.261159	0.687152	0.926124	1	57	55	CCR7,ICAM1,TACSTD2,PLEK,SNX10,LIMA1,AIF1L,EPS8L3,P2RX4,PLEKHM1,P2RY12,ARHGAP24,PFN2,CSF1R,COBL,SH3YL1,KANK1
1984	GOBP_POSITIVE_REGULATION_OF_MYELINATION	0.47363	1.06225	0.398559	1	18	18	EGR2,NCMAP,ITGAX,SOX10
83	GOBP_REGULATION_OF_CELL_KILLING	0.556159	1.53408	0.00149329	0.0912088	103	89	CRTAM,NCR1,KLRD1,SYK,SPI1,XCL1,KLRC1,IL10,LEP,CD1D,IL13,AZGP1,CD1C,IL21,TGFB2,IL23R,CD5L,ICAM1,RAET1E,KLRK1,CD1A,KLRC2,CD55,PIK3R6,HLA-DRB1,LGALS9,CLEC12B,NCKAP1L,PRF1,IL23A,VAV1,B2M,CEACAM1,IL12A,IL7R,DNASE1L3,CR1L,RASGRP1,ITGAM,HLA-E,LAG3
2777	GOBP_ZYMOGEN_ACTIVATION	0.349694	0.931961	0.609524	1	65	63	HP,KLK3,SERPINF2,GGT2,F11,CUZD1,CD5L,KLKB1,IFI16,FGA,CTSL,C1R,PYCARD,HGFAC,DHCR24,RIPK2,CYCS,CTSH
4915	GOBP_NEGATIVE_REGULATION_OF_CELL_PROJECTION_ORGANIZATION	0.161243	0.457282	1	1	187	181	SPP1,SEMA5B,SEMA4A,APOE,FSTL4,MCF2,AMIGO3,TBC1D30,NEU4,TACSTD2,TNR,MAP2,SEMA3E,TRPV4,HRG,B2M,EPHA7,GRIN2B,TRIM46,EFNA1,CDKL3,MBP,SEMA4D,DAB2,RAB29,SPART,DNM3,SEMA6B,MYLIP,DRAXIN,NTN1,ARHGAP24,KIAA0319,PFN2,SEMA3C,PAQR3
954	GOBP_NEGATIVE_REGULATION_OF_NERVOUS_SYSTEM_PROCESS	0.579221	1.28231	0.157509	0.8417	19	17	MTNR1B,IL10,TNF,CCN3,GLRA1
4560	GOBP_NEGATIVE_REGULATION_OF_CELLULAR_CATABOLIC_PROCESS	0.249991	0.715496	0.985015	1	267	253	IL10,LEP,TAB2,HP,KLHL40,HMOX1,TENT5C,ELAVL4,NUPR1,PKP1,WNT1,IGF2BP1,IL10RA,ZFP36,APOC1,SORL1,SNCA,FHIT,SDCBP,MAGEA6,TENT5A,RYBP,NPC1,A1CF,LEPR,PIK3CG,TOB1,MGAT3,SEC22B,SMCR8,EFNA1,APOC3,BMF,BOLL
754	GOBP_NEGATIVE_REGULATION_OF_LIPOPOLYSACCHARIDE_MEDIATED_SIGNALING_PATHWAY	0.647067	1.33493	0.111851	0.753981	13	11	LTF,LILRA2,CARD16,ACOD1,TNFAIP3
3006	GOBP_POSITIVE_REGULATION_OF_MRNA_3_END_PROCESSING	-0.335428	-0.855014	0.67037	1	10	10	CPEB3,NCBP2,DHX36,CDC73,NUDT21,PAF1,NCBP1,HSF1,LEO1
1549	GOBP_POSITIVE_REGULATION_OF_NERVOUS_SYSTEM_PROCESS	0.456196	1.12804	0.292045	0.957381	35	33	MTNR1B,EGR2,NCMAP,TNR,ITGAX,RIMS1,SOX10,RIMS2
499	GOBP_REGULATION_OF_LIPOPOLYSACCHARIDE_MEDIATED_SIGNALING_PATHWAY	0.601539	1.39531	0.0648585	0.658061	26	22	CD180,LTF,LILRA2,LY96,CARD16,CD55,ACOD1,SCIMP,CD36
4917	GOBP_CELL_SUBSTRATE_ADHESION	0.192786	0.558371	1	1	365	355	TNN,LYVE1,CD96,ECM2,AGR2,NPY,APOA1,SKAP1,HOXD3,CCR7,ANGPT1,SIGLEC1,WNT1,CASS4,ITGB8,ADAMTS9,MYOC,TACSTD2,ITGB7,ABI3BP,FBLN5,ITGB6,DMP1,ITGAX,CSPG5,VEGFA,NDNF,BCL6,MMP12,SEMA3E,OTOA,EDIL3,STRC,GBP1,CD36,HRG,ITGAL,FREM1,TTYH1,MYF5,EPDR1,FGA,ITGAD,VIT,MUC4,NPNT,VTN,VWF,ITGB2,LAMB4,CSF1,EFNA1,GREM1,ITGAM,ANGPT2,CD63,ADAMTS12,MSLNL,TECTA,ONECUT2,STRCP1,DAB2,HPSE,LAMB3,ONECUT1,ITGB3,GCNT2
3770	GOBP_PLASMINOGEN_ACTIVATION	0.307144	0.72278	0.85614	1	25	24	SERPINF2,F11,KLKB1,FGA
198	GOBP_HEAT_GENERATION	0.709877	1.56279	0.00875984	0.223447	16	16	PTGER3,PTGS2,PTGES,EDNRB,TNF,IL1A,TNFSF11,IL1B,ARRDC3
226	GOBP_REGULATION_OF_HEAT_GENERATION	0.7227	1.52148	0.0111431	0.250084	12	12	PTGER3,PTGS2,PTGES,EDNRB,TNF,TNFSF11,IL1B,ARRDC3
181	GOBP_REGULATION_OF_NERVOUS_SYSTEM_PROCESS	0.496227	1.38565	0.00748875	0.210926	138	127	GHSR,MTNR1B,CACNG5,CCL3,IL10,EGR2,CUX2,TAFA4,OPRK1,SLC8A2,HTR2C,EDNRB,GRM1,SHISA9,SPX,NCMAP,NMUR2,TNF,TMEM100,OXT,RELN,IL1A,CCN3,TNR,ITGAX,NLGN3,EDN1,RIMS1,GLRA1,SOX10,RIMS2,TMEM108
3853	GOBP_REGULATION_OF_PROTEIN_AUTOPHOSPHORYLATION	0.287813	0.73133	0.874305	1	42	40	GPNMB,VEGFA,ERRFI1,EPHA7,GREM1,PDGFD,TOM1L1,PDGFB,NEK10,CALM2
2222	GOBP_CELLULAR_RESPONSE_TO_NUTRIENT	0.396897	1.00851	0.463849	1	42	40	LEP,HMOX1,FOLR1,FOXA2,CASR,XBP1,POSTN,NR1H4,CDKN2B
2703	GOBP_NEGATIVE_REGULATION_OF_MYELINATION	0.461336	0.927952	0.586066	1	11	10	TNF,EIF2AK3,JAM2,FIG4,LPIN1
2671	GOBP_REGULATION_OF_GLUCOCORTICOID_METABOLIC_PROCESS	0.463119	0.931539	0.579235	1	10	10	BMP2
2457	GOBP_CORTICOSTEROID_RECEPTOR_SIGNALING_PATHWAY	-0.341964	-0.927351	0.530806	1	14	13	YWHAH,CLOCK,PER1,JAK2,CRY2,ARID1A
4919	GOBP_NEGATIVE_REGULATION_OF_PROTEIN_AUTOPHOSPHORYLATION	-0.183952	-0.477742	1	1	12	11	CAV1,NLRP12,ENPP1,TESK1,ENG
1781	GOBP_CELLULAR_RESPONSE_TO_EXTRACELLULAR_STIMULUS	0.368084	1.05127	0.341658	0.977397	245	232	AQP2,FOS,LEP,SFRP2,NR4A2,HMOX1,CD68,GCGR,FOLR1,ATF3,ZC3H12A,GABARAPL1,UPP1,CBSL,CDKN1A,FOXA2,PDK4,SLC1A2,MAP1LC3B2,FOXA3,RRAGD,CASR,AQP3,KRT20,GABARAP,FNIP1,MYH13,SESN2,XBP1,ASNS,IFI16,CBS,RRAGC,WIPI1,POSTN,ALB,PCK1,MAP1LC3B,CPEB4,NR1H4,DSC2,CDKN2B,FLCN,SIK1,GBA,HSPA5,STK26,NFE2L2,LAMP2,EIF2AK3,FOXO1,ATP2B1,LPL,WNT2B,PMAIP1,SLC39A4,JMY,NUAK1,PIM1,ASGR1,MYOCD,ATG5,SLC38A3,P2RX7,FAS,SREBF2,PPARA,RR…
4658	GOBP_TOR_SIGNALING	0.218863	0.611184	0.991927	1	127	126	LEP,ROS1,DDIT4,RELN,DYRK3,RRAGD,LIN28A,FNIP1,SESN2,RRAGC,GPR137B,NCKAP1L,LAMTOR3,FLCN,CRYBA1,SMCR8,GBA,PIP4P1,RHEBL1,RHEB,LAMTOR5,HTR6,RICTOR,PRR5L,RRAGB,PINK1,LAMTOR2,CTNS,SESN3,C9orf72,PRKAA2,RNF152,SLC38A9,BMT2,LAMTOR1,EIF4EBP1,DEPTOR
449	GOBP_LIPOPOLYSACCHARIDE_MEDIATED_SIGNALING_PATHWAY	0.504042	1.3335	0.0554371	0.62944	62	58	SPI1,CCL3,CD180,LTF,LILRA2,LY96,TNF,CARD16,TLR2,CD6,CD55,IRAK2,ACOD1,IL18,SCIMP,CD36,CCL2,NFKBIA,IL1B,TLR4,TNFAIP3,CD14
4607	GOBP_POSITIVE_REGULATION_OF_FATTY_ACID_BETA_OXIDATION	0.24324	0.489264	0.989071	1	11	10	IRS2,PLIN5,PPARA,CPT1A
4770	GOBP_NEGATIVE_REGULATION_OF_PROTEIN_MODIFICATION_PROCESS	0.247281	0.719201	0.998002	1	520	496	SPINK1,NLRP2B,BMP2,SPI1,MAS1,PYDC1,SFRP2,HHATL,KLHL40,MIR101-1,CAV3,PPEF2,APOE,PTPN6,SMYD3,ZC3H12A,MAGEA2B,BMP7,ANGPT1,TNF,MGAT4D,RGS2,FABP4,PKIB,DDIT4,SQSTM1,CDKN1A,TRIB3,BOD1L2,SAMSN1,CDKN1C,LAX1,SORL1,ERRFI1,PPP1R15A,DRD2,LDLRAD4,SNCA,KIRREL2,SPRY1,GADD45B,ADGRB1,GADD45A,IL1B,PPARG,NCKAP1L,CEACAM1,PAX5,CDKN2B,FLCN,NCOA7,DBI,PTPRB,UCN,ISG15,NIBAN1,SOX4,SMCR8,BEX4,TNFAIP3,SH3GL2,GBA,GREM1,HMGCR,…
4225	GOBP_REGULATION_OF_FATTY_ACID_BETA_OXIDATION	-0.234109	-0.693065	0.945783	1	20	19	PLIN5,CNR1,PPARA,MFSD2A,CPT1A,MLYCD,ABCD2,IRS1,ACACB,MTLN,TYSND1,ABCD1,ETFBKMT,TWIST1,LONP2,AKT1,ABCB11,AKT2
4920	GOBP_NEGATIVE_REGULATION_OF_TOR_SIGNALING	0.149908	0.388399	1	1	45	44	DDIT4,FNIP1,SESN2,FLCN,CRYBA1
406	GOBP_NEGATIVE_REGULATION_OF_RESPONSE_TO_FOOD	0.717843	1.4439	0.0464481	0.582673	11	10	GHSR,LEP,SPX,NUCB2,UCN
3742	GOBP_PROTEIN_DESTABILIZATION	0.289922	0.750789	0.849945	1	47	46	BMP2,PYHIN1,SERF1A,SNCA,CHFR,TRIM21,PRKN,MYLIP,CTSH,SERF2,RNF5
4486	GOBP_CARDIOLIPIN_METABOLIC_PROCESS	-0.193723	-0.557028	0.978022	1	17	16	PGS1,STOML2,PHB2,MECP2,TAMM41,TAFAZZIN,PLSCR3
2283	GOBP_LOCOMOTION_INVOLVED_IN_LOCOMOTORY_BEHAVIOR	0.477711	1.00571	0.481865	1	12	12	GHSR,DRD2,ARRDC3,RCAN1
4748	GOBP_RESPONSE_TO_MAGNESIUM_ION	0.200813	0.444571	0.997558	1	19	17	SNCA,CD14,ANK3,TNFRSF11B,KCNC2,BMP6
2339	GOBP_POSITIVE_REGULATION_OF_TOR_SIGNALING	0.385481	1.00185	0.497817	1	47	47	LEP,RELN,RRAGD,LIN28A,FNIP1,RRAGC,GPR137B,NCKAP1L,LAMTOR3,FLCN,SMCR8,PIP4P1,RHEB,LAMTOR5,HTR6,RICTOR,RRAGB
3189	GOBP_MITOCHONDRIAL_DNA_METABOLIC_PROCESS	0.378258	0.823401	0.718137	1	15	15	PPARGC1A,SESN2,FLCN
2423	GOBP_POSITIVE_REGULATION_OF_INSULIN_SECRETION	0.365222	0.979679	0.519958	1	67	66	GCG,RFX6,ADCY8,FFAR1,TRH,SLC30A8,CASR,GPER1,HLA-DRB1,NR1H4,NKX6-1,SOX4,PCK2,IRS2,PFKFB2,NR0B2,PRKCE,ABAT,ISL1,SERP1,GIP,MPC2,CD38,RBP4
3911	GOBP_NEGATIVE_REGULATION_OF_TELOMERE_MAINTENANCE	-0.217628	-0.756269	0.886179	1	35	35	ATM,NBN,TINF2,SMG6,TERF2,EXOSC10,ERCC4,SRC,ACD,HNRNPA1,HNRNPU,STN1,NAT10,XRCC1,PARP1,SLX4,RTEL1,PIF1
916	GOBP_REGULATION_OF_SYNAPTIC_TRANSMISSION_GABAERGIC	0.510654	1.25839	0.146925	0.81771	34	32	PHF24,CNTNAP4,CA7,CNR2,HTR1B,DRD2
4923	GOBP_POSITIVE_REGULATION_OF_TELOMERE_MAINTENANCE	0.142983	0.374616	1	1	52	52	PKIB,PRKCQ
3439	GOBP_ARF_PROTEIN_SIGNAL_TRANSDUCTION	-0.269034	-0.815667	0.777778	1	20	20	CYTH3,PSD2,ARFGEF1,ARFGAP1,MYO9B,IQSEC1,GBF1,MAP4K4,CYTH2,CYTH4
728	GOBP_PROTECTION_FROM_NON_HOMOLOGOUS_END_JOINING_AT_TELOMERE	-0.56318	-1.43556	0.107407	0.750468	10	10	ERCC1,DCLRE1A,TERF2IP,TERF2,ERCC4,ACD,DCLRE1B,XRCC1
612	GOBP_RESPONSE_TO_CORTICOSTEROID	0.434315	1.22007	0.0841683	0.699604	157	145	GHSR,TRIM63,SSTR3,TPH2,IL10,PTGS2,FOS,FOSB,NEFL,IL22,IL6,FBXO32,AREG,CSN1S1,IL1RN,SMYD3,TNF,OXT,DDIT4,GPR83,METTL21C,PAPPA,STC1,ADM,ZFP36,CLDN1,ERRFI1,GPER1,HTR1B,EDN1,MT-ND3,KLF9,MSTN,BCHE,PCK1,FLT3,HSD3B2,UCN,HSD11B2,A2M,UCP3,GBA,PCK2
251	GOBP_NEGATIVE_REGULATION_OF_RESPONSE_TO_EXTERNAL_STIMULUS	0.42512	1.23176	0.0136754	0.277757	429	373	GHSR,FGR,KLRD1,ELANE,SYK,CTNNA2,AOAH,KLRC1,IL10,DPP4,FFAR4,LEP,TAFA5,SPP1,SEMA5B,TSPAN8,IL13,ADAMTS18,HAMP,PLA2G10,CD96,SEMA4A,LTF,WFDC1,NPY,MIR181A2,CLDN19,FPR2,APOE,SERPINF2,APOA1,GRID2,SPX,CXCL17,F11,MIR181B1,LILRA2,TNFAIP6,TNF,FAP,NOD2,MMP28,KRT1,CD200R1,CARD16,SAA1,CCN3,TNR,KLRK1,CNR2,ZFP36,SPINK5,KLKB1,ACOD1,EPPK1,MMP12,SEMA3E,IGF1,GPER1,EDN1,HLA-DRB1,DRD2,ROBO2,IL2RA,MEFV,IFI16,PADI2,LGALS…
3942	GOBP_POSITIVE_REGULATION_OF_ACTIN_FILAMENT_BUNDLE_ASSEMBLY	0.282422	0.748746	0.892667	1	61	60	ARHGEF15,SERPINF2,APOA1,GPR65,SYNPO2L,MYOC,PLEK,VIL1,RGCC,SYNPO2,WNT11,ARHGEF10
3202	GOBP_NEGATIVE_REGULATION_OF_PROTEIN_BINDING	0.319715	0.88423	0.721261	1	97	91	CFHR5,IL10,SLPI,ADRB3,TMC8,CARD16,WFIKKN2,CDKN1A,MAP2,SORL1,B2M,FRMD7,IFIT2,IFIT1,MITD1,DAB2
4372	GOBP_NEGATIVE_REGULATION_OF_ACTIN_FILAMENT_BUNDLE_ASSEMBLY	0.247972	0.613159	0.965909	1	36	33	MYOC,TACSTD2,FRMD7,PRKN,CGNL1,MIR138-1,PHLDB2,ARHGAP28,PIK3R1,STMN1,F11R
2851	GOBP_BLEB_ASSEMBLY	0.445458	0.896015	0.628415	1	10	10	LPAR3
3657	GOBP_POSITIVE_REGULATION_OF_PROTEIN_BINDING	0.29421	0.805135	0.832305	1	83	83	CSF3,BMP2,GCG
3546	GOBP_RESPONSE_TO_COBALT_ION	0.374391	0.753066	0.804645	1	10	10	BNIP3,CASP3,ATF1,CASP9
2137	GOBP_ACTIVATION_OF_PROTEIN_KINASE_ACTIVITY	0.366177	1.02421	0.439074	1	141	132	MAS1,LEP,ADCY8,CD86,ANG,TGFB2,ANGPT1,IL23R,TNFSF15,DYNAP,EGF,ADRA2B,VEGFA,SPDYA,IL18,IGF1,NRG3,DRD2,TLR3,GPRC5D,RGCC,NCKAP1L,IL23A,CDK5R2,UCN,FGF1,GREM1,TXN,SLC1A1,WNT11,IL6R,CARD14,ITGB3,AGAP2,TOM1L1,STRADB,PDGFB,TNFRSF10A,AGT,IL12B,GPRC5B
2367	GOBP_TRANSPOSITION	0.405691	0.98404	0.504598	1	32	29	MORC1,AICDA,PIWIL2,TEX19,TEX15,PIWIL1,TDRD9,TUT7,ZNF93,APOBEC3H
282	GOBP_REGULATION_OF_RESPONSE_TO_FOOD	0.709495	1.5166	0.0191974	0.34705	16	13	GHSR,LEP,NPY,SPX
4922	GOBP_REGULATION_OF_TELOMERE_MAINTENANCE	-0.162858	-0.652669	1	1	80	80	UPF1,TERF2IP,HDAC8,PARN,ATM,NBN,CCT5,TINF2,MAPKAPK5,CCT3,SMG6,TERF2,PNKP,EXOSC10,MYC,ERCC4,SRC,CCT7,SMG5,DKC1,ACD,MAP2K7,HNRNPA1,MAP3K4,HNRNPU,STN1,NAT10,USP7,XRCC1,AURKB,HNRNPD,PARP1,YLPM1,MAPK15,SLX4,RTEL1,PIF1
109	GOBP_REGULATION_OF_APPETITE	0.73162	1.64087	0.00277876	0.129964	21	18	GHSR,LEP,POMC,NPY,HTR2C,SLC22A3,SPX
4798	GOBP_NEGATIVE_REGULATION_OF_PROTEIN_POLYMERIZATION	0.203788	0.554692	0.998964	1	80	78	LMOD3,LMOD1,CRACD,IQANK1,MAP2,TMSB4X,LMOD2,SNCA,VIL1,TMSB15A,AVIL
4921	GOBP_REGULATION_OF_NUCLEASE_ACTIVITY	0.189072	0.436051	1	1	21	21	GZMA,OAS1,OAS3,PCNA,TMBIM6,OAS2,NPM1,HMGB2,RPS3,HMGB1,SIRT1
4721	GOBP_REGULATION_OF_ACTIN_FILAMENT_BUNDLE_ASSEMBLY	0.209969	0.582677	0.995927	1	106	102	ARHGEF15,SERPINF2,APOA1,GPR65,SYNPO2L,MYOC,TACSTD2,PLEK,VIL1,RGCC,FRMD7,SYNPO2,WNT11,ARHGEF10
252	GOBP_NEGATIVE_REGULATION_OF_NF_KAPPAB_TRANSCRIPTION_FACTOR_ACTIVITY	0.510723	1.40875	0.0138017	0.27921	95	89	NLRP2B,SPI1,IL10,TRIM40,PYDC1,MIR140,ZC3H12A,BMP7,NOD2,DDIT3,FOXJ1,TMSB4X,IRAK2,ACOD1,COMMD7,NWD1,KLF4,AIM2,NFKBIA,NR1H4,COMMD6,PELI1,TNFAIP3,PYCARD,CD200,TRIM21,NFKBIB,TAX1BP1
4651	GOBP_REGULATION_OF_DEOXYRIBONUCLEASE_ACTIVITY	0.23711	0.476933	0.991803	1	10	10	GZMA,PCNA,NPM1,RPS3,HMGB1,SIRT1
441	GOBP_RESPONSE_TO_FOOD	0.586976	1.43224	0.0525114	0.606356	37	30	GHSR,LRCOL1,LEP,NPY,SPX,CLPSL2,OXT,GAST,CYP1A1,NUCB2,UCN,HSD11B2
1669	GOBP_MYELIN_ASSEMBLY	0.488483	1.12657	0.31629	0.966116	22	21	NCMAP,TLR2,UGT8,CNTN1,CD9,ANK2
548	GOBP_REGULATION_OF_ICOSANOID_SECRETION	0.623851	1.41242	0.0729665	0.675968	22	19	PLA2G3,SYK,PLA2G10,PTGES,OXT,IL1A,EDN1,TNFSF11,IL1B,PLA2G4A,AVPR1B
177	GOBP_NEGATIVE_REGULATION_OF_CHONDROCYTE_DIFFERENTIATION	-0.580668	-1.75418	0.00726766	0.209325	22	21	RFLNA,NKX3-2,RARG,RARB,SOX9,LTBP3,ADAMTS7,GDF5,CCN4
2581	GOBP_POSITIVE_REGULATION_OF_CHONDROCYTE_DIFFERENTIATION	0.413748	0.93674	0.55622	1	19	19	FGF18,GDF6,BMPR1B,SOX6,ZBTB16,HOXA11,SOX5,ACVRL1
1727	GOBP_PURINE_NUCLEOTIDE_SALVAGE	0.558446	1.12328	0.329235	0.969065	10	10	AMPD1,AMPD3
3652	GOBP_POSITIVE_REGULATION_OF_SYNAPTIC_TRANSMISSION_GABAERGIC	0.346934	0.730392	0.830311	1	14	12	CA7,PRKCE,ADRA1A,ADORA2A
3776	GOBP_POSITIVE_REGULATION_OF_PROTEIN_POLYMERIZATION	0.284228	0.784464	0.857143	1	93	90	CSF3,CAV3,NPHS1,CCR7,CCL26,CCL24,LMOD1,CRACD,LMOD2,CDC42EP5,NCKAP1L
4212	GOBP_REGULATION_OF_TOR_SIGNALING	0.259721	0.721505	0.944049	1	105	104	LEP,ROS1,DDIT4,RELN,DYRK3,RRAGD,LIN28A,FNIP1,SESN2,RRAGC,GPR137B,NCKAP1L,LAMTOR3,FLCN,CRYBA1,SMCR8,GBA,PIP4P1,RHEB,LAMTOR5,HTR6,RICTOR,RRAGB,LAMTOR2,CTNS,SESN3,C9orf72,PRKAA2,RNF152,SLC38A9,BMT2,LAMTOR1,DEPTOR
4925	GOBP_REGULATION_OF_PROTEIN_POLYMERIZATION	0.202018	0.573741	1	1	200	194	CSF3,CAV3,NPHS1,CCR7,LMOD3,CCL26,CCL24,LMOD1,CRACD,ARHGAP40,IQANK1,MAP2,TMSB4X,ELN,LMOD2,SNCA,CDC42EP5,VIL1,NCKAP1L,TMSB15A,AVIL,CYRIA
846	GOBP_SECRETORY_GRANULE_LOCALIZATION	0.629454	1.32518	0.132124	0.795238	12	12	SYT4,MAP2,KIF1A,PIK3CG,TRIM46,RASGRP1,USO1
3880	GOBP_NEGATIVE_REGULATION_OF_TELOMERE_MAINTENANCE_VIA_TELOMERASE	0.313206	0.712307	0.879663	1	20	20	TEN1
1542	GOBP_POSITIVE_REGULATION_OF_HORMONE_METABOLIC_PROCESS	0.53579	1.14529	0.290771	0.957381	14	13	SLCO1C1,EGR1,ADM
1234	GOBP_GONADOTROPIN_SECRETION	0.57204	1.23704	0.226766	0.932243	16	14	LEP,CGA,OPRK1,INHBA,GJA1
4303	GOBP_REGULATION_OF_CHONDROCYTE_DIFFERENTIATION	0.241526	0.629361	0.956616	1	50	49	FGF18,GDF6,MAF,BMPR1B,SOX6,ZBTB16,GREM1,ADAMTS12,HOXA11,BMP4,SOX5,SCIN
1909	GOBP_NEGATIVE_REGULATION_OF_STEROL_TRANSPORT	0.485493	1.06881	0.37561	1	29	16	PLA2G10,ABCG8,EGF,APOC1,ABCG5,APOC3
45	GOBP_POSITIVE_REGULATION_OF_RESPONSE_TO_EXTERNAL_STIMULUS	0.454368	1.31644	0.000462527	0.0489188	441	397	CRTAM,TLR10,GHSR,BTK,FFAR2,PLA2G3,PTGER3,KLRD1,SYK,SPI1,IFNK,XCL1,CCL4,CCR1,FGF18,CCL3,IL1RL1,PTGS2,MNDA,CLNK,CD1D,MMP8,OSM,CD180,DEFB124,KLK3,IL6,TLR7,IL17F,TNFSF14,NUPR1,IL16,IL33,NPY,CXCL8,FPR2,SERPINF2,AZU1,LILRA5,CXCL17,DSCAM,CCR7,TASL,IL21,PYHIN1,MIR181B1,LILRA2,C5AR1,LY96,TNF,CCL26,NOD2,FABP4,CCL24,CD28,IDO1,RAET1E,ALOX5AP,VEGFD,KLRK1,EREG,CREB3L3,STX3,CASP1,TLR2,KLRC2,TMSB4X,C3AR1,SLAMF1,…
4926	GOBP_REGULATION_OF_INTRACELLULAR_TRANSPORT	0.19407	0.559601	1	1	333	323	CHRM1,PLA2G3,UBL4B,PTGS2,LEP,LCP1,SLC51B,IFI27,ZC3H12A,ANGPT1,MYBPC3,INSIG1,MAP2,CRYAB,SORL1,NDRG4,CD36,IL1B,GZMB,TRIM46,ITGB2,OAZ3,MX2,TXN,SLC1A1,ITGAM,KCNE1,PDZK1,UFM1,PDCD10,BMP4,ABLIM3,YOD1,ANK3,DAB2,GAS1,RAB29,ABCA12,BNIP3L,BBC3,PLN,PRKN,SNX3,SP100,NEDD4,MLC1,FZD5,SREBF2,PRR5L,DENND10,ZDHHC2,SUMO1,UBL5,PINK1,HPCA,TCAF2,YIPF5,SCP2,LAMP1,EDEM2,TOMM7,PKIG,GCC2,MAPK8,EDEM1,PSEN1,SAR1A,SCFD1,ZPR1…
4924	GOBP_METHYLATION	0.186971	0.541742	1	1	377	363	GCG,SPI1,MORC1,FOS,CTCFL,FBLL1,DPPA3,DYDC2,PIWIL2,SMYD3,BHMT,BHMT2,NTMT2,KPNA7,ZFP57,HNMT,METTL21C,TDRD1,TEX15,CYP1A1,PRDM6,MAEL,GRHL2,TDRD9,PRDM1,NR1H4,PAX5,STPG4,H1-4,PRDM13,RBM15,ATRX,BTG2,METTL7B,ASMT,H1-3,NNMT,PLD6,RLF,TRMT10C,NOP2,BTG1,RNMT,WTAP,RAMAC,METTL24,COMTD1,METTL7A,CYP1A2,COPRS,PCMTD1,AS3MT,TFB2M,FAM86B2,PCMT1,KDM3A,ZDBF2,TPMT,DNMT3B,PRMT8,TDRD5,PIWIL4,TDRKH,KDM6A,PPM1D,METTL5
2756	GOBP_POSITIVE_REGULATION_OF_PROTEIN_AUTOPHOSPHORYLATION	0.387032	0.917928	0.601863	1	26	25	GPNMB,VEGFA,GREM1,PDGFD,TOM1L1,PDGFB,NEK10,CALM2
1119	GOBP_POSITIVE_REGULATION_OF_LIPID_TRANSPORT	0.429927	1.169	0.198133	0.901893	87	77	PLA2G3,SPP1,PLA2G10,PTGES,APOE,APOA1,FASLG,OXT,IL1A,ABCA13,ABCB4,LRAT,EDN1,CETP,TNFSF11,NFKBIA,IL1B,PPARG,LIPG,CES1,DBI,C1QTNF1,PLA2G4A,AVPR1B,DAB2,MAP2K6,ATP8A1,ABCA12,P2RX4,P2RX7,ABCA1,BMP6,ACSL5,CYP8B1,NKX3-1,SCP2
809	GOBP_REGULATION_OF_LIPID_TRANSPORT	0.426457	1.1909	0.124242	0.782927	153	129	PLA2G3,SYK,LEP,SPP1,PLA2G10,PTGES,POMC,ABCG8,APOE,APOA1,FASLG,GDF9,OXT,IL1A,APOA4,ABCA13,EGF,APOC1,ABCB4,LRAT,EDN1,CETP,TNFSF11,NFKBIA,IL1B,PPARG,LIPG,CES1,APOA5,DBI,C1QTNF1,ABCG5,PLA2G4A,AGTR1,SEC24A,APOC3,TTC39B,AVPR1B,IRS2,DAB2,MAP2K6,ITGB3,ATP8A1,ABCA12,PRKN,P2RX4,AGT,P2RX7,SREBF2,PPARA,ABCA1,CRY1,BMP6,ACSL5,CYP8B1,NKX3-1
2396	GOBP_ALANINE_TRANSPORT	-0.348044	-0.943837	0.511848	1	15	13	SLC38A5,SLC36A2
1526	GOBP_NEGATIVE_REGULATION_OF_HORMONE_METABOLIC_PROCESS	0.569589	1.17509	0.287617	0.957381	11	11	BMP2
1008	GOBP_REGULATION_OF_NUCLEOBASE_CONTAINING_COMPOUND_TRANSPORT	-0.439386	-1.20803	0.174359	0.881333	15	14	NCBP2,NUP153,AKAP8L,RIPK1,SUPT6H,NSUN2,IWS1,TPR,CPSF6,SETD2,KHDRBS1,NRDE2,DHX9
3512	GOBP_INTRACELLULAR_LIPID_TRANSPORT	0.304823	0.789653	0.793633	1	47	45	TSPO2,NPC2,CES1,NPC1,SYT7,STARD4,LDLR,ARL8B,ABCA12,PLEKHA8P1,ABCA1,SCP2,CPT1A,CERT1,TMEM41B,PLEKHA8,SGPP1,PIP4K2A,ARV1,ANXA2,STAR
574	GOBP_REGULATION_OF_RESPONSE_TO_EXTRACELLULAR_STIMULUS	0.593086	1.37571	0.0790094	0.698962	25	22	GHSR,LEP,NPY,SPX
3294	GOBP_NEGATIVE_REGULATION_OF_LIPID_TRANSPORT	0.339367	0.828065	0.744292	1	45	30	PLA2G10,ABCG8,EGF,APOC1,ABCG5,APOC3,IRS2,ITGB3,SREBF2,CRY1
4735	GOBP_NEGATIVE_REGULATION_OF_INTRACELLULAR_TRANSPORT	0.191016	0.503911	0.996788	1	60	57	ANGPT1,INSIG1,CRYAB,CD36,TXN,KCNE1,UFM1,YOD1,PLN,SNX3,SP100,SUMO1,PKIG,PKIA,RAB23,SVIP,VPS35,DERL2
3156	GOBP_REGULATION_OF_TRANSPORTER_ACTIVITY	0.326809	0.937157	0.708292	1	305	264	MTNR1B,CACNG5,LRRC55,SCN3B,FXYD3,ARC,RRAD,CAV3,PM20D1,GEM,SHISA9,CASQ2,KCNE3,SLN,KLHL24,CHRM3,RELN,KCNS1,CRHBP,GLRX,ATP1A2,CASQ1,RASGRF1,NLGN3,NEDD4L,TMSB4X,CTSS,EDN1,DRD2,CLIC2,HECW2,SNCA,P2RY6,CACNB4,NOS1,ABCC8,CCL2,TESC,KCNE5,GRM5,PPARG,CLTRN,AMIGO1,TRPC6,ANK2,LRRC26,KCNE2,KCNG1,RYR2,KCNE1,PDZK1,NDUFA4,SCN4B,AKAP6,KCNRG,KCNQ1,ANK3,MEF2C,STAC,DAPK1,TRDN,HSPA2,PPIF,PLN,GSTO1,GALR2,COX17,PIM1,ATP…
4928	GOBP_DNA_GEOMETRIC_CHANGE	-0.221917	-0.935627	1	1	96	93	NBN,CHD4,RAD54L,CDC45,MCM8,CHTF8,XRCC6,WRNIP1,ASCC3,FBH1,RUVBL1,DDX11,MCM5,ZRANB3,GINS1,DNA2,DHX9,IGHMBP2,MCM9,RECQL5,RUVBL2,RECQL4,CHD3,HMGB3,HMGA1,ERCC2,TOP2A,CHTF18,DQX1,RTEL1,PIF1,CHD1L
355	GOBP_REGULATION_OF_PROSTAGLANDIN_SECRETION	0.688511	1.47175	0.0379267	0.544648	14	13	PLA2G3,PLA2G10,PTGES,OXT,IL1A,EDN1,TNFSF11,IL1B,PLA2G4A,MAP2K6,P2RX4,P2RX7
1923	GOBP_AXON_ENSHEATHMENT_IN_CENTRAL_NERVOUS_SYSTEM	0.46063	1.07504	0.379147	1	24	23	MAL,KCNJ10,TLR2,SOX10,FA2H,CNTN1,ID4,CNTN2,ASPA
3124	GOBP_SERINE_TRANSPORT	-0.321763	-0.820181	0.7	1	11	10	SFXN3,SFXN2,SLC38A5
3026	GOBP_NEGATIVE_REGULATION_OF_TRANSPORTER_ACTIVITY	0.334436	0.913068	0.67562	1	107	81	MTNR1B,RRAD,CAV3,GEM,CASQ2,KCNE3,SLN,ATP1A2,NEDD4L,DRD2,CLIC2,HECW2,SNCA,KCNE5,KCNE2,KCNE1,KCNRG,ANK3,TRDN,PPIF,PLN,GSTO1,PRKCE,NEDD4,HECW1,OPRL1,SUMO1,CAMK2D,CALM2,TCAF2,C4orf3,MIR103A1,NDFIP2,FMR1
3413	GOBP_INTRACELLULAR_STEROL_TRANSPORT	0.329275	0.80344	0.770548	1	32	30	TSPO2,NPC2,CES1,NPC1,SYT7,STARD4,LDLR,ARL8B,ABCA1,SCP2
3871	GOBP_POSITIVE_REGULATION_OF_PROTEASOMAL_UBIQUITIN_DEPENDENT_PROTEIN_CATABOLIC_PROCESS	0.276783	0.76645	0.877925	1	93	92	CBFA2T3,RNF144A,KLHL40,TRIB3,GABARAP,HERPUD1,DET1,RNF144B,GBA,NFE2L2,CHFR,DAB2,RNF217,PRICKLE1,PRKN,SH3RF2,RNF19B,SUMO1,CLU,GCLC
1945	GOBP_POSITIVE_REGULATION_OF_STEROL_TRANSPORT	0.425068	1.05857	0.384528	1	39	35	APOE,APOA1,ABCA13,ABCB4,CETP,NFKBIA,PPARG,LIPG,CES1
3779	GOBP_DETECTION_OF_MOLECULE_OF_BACTERIAL_ORIGIN	0.332486	0.699975	0.857513	1	12	12	LY96,NOD2,TLR2,TLR4
436	GOBP_RESPONSE_TO_FOLLICLE_STIMULATING_HORMONE	0.646988	1.43234	0.0512821	0.599624	18	17	GHSR,GATA1,PAPPA,INHBA,EPHA8,EDN1,SRD5A2
4723	GOBP_TELOMERE_ORGANIZATION	0.225703	0.637156	0.995992	1	162	161	ZSCAN4,H4C13,TEN1,H4C6,H3C12,PKIB,PRKCQ,H4C5,H3C11,H4C4,H3C8,H3C7,H4C12,H4C2,ATRX,H4C11,H4C9,H4C1,H3C10,SLX1A,NSMCE2,HUS1B,NOP10,H4C3,SP100
2537	GOBP_RESPONSE_TO_MURAMYL_DIPEPTIDE	0.416219	0.946584	0.547533	1	20	20	NOD2,NFKBIA,CHMP5,TNFAIP3,RIPK2,IRF5
256	GOBP_RESPONSE_TO_PEPTIDOGLYCAN	0.713893	1.50294	0.0146313	0.290893	13	12	DEFB124,IL6,C5AR1,NOD2
1636	GOBP_REGULATION_OF_HORMONE_METABOLIC_PROCESS	0.450548	1.12108	0.309524	0.963543	36	34	BMP2,DUOXA2,SLCO1C1,EGR1,ADM,STC2,DUOXA1
3822	GOBP_ENDOSOME_TRANSPORT_VIA_MULTIVESICULAR_BODY_SORTING_PATHWAY	0.29706	0.727701	0.868571	1	32	31	CHMP4C,CHMP1B,CHMP5,RILP,CHMP2B,DENND10,VTA1,STAM,CHMP4B
1162	GOBP_REGULATION_OF_PHOSPHOLIPASE_A2_ACTIVITY	0.582864	1.24592	0.209861	0.919742	13	13	PLA2G1B,ANG,NMUR2,AGTR1,AVPR1B
4929	GOBP_REGULATION_OF_PROTEASOMAL_UBIQUITIN_DEPENDENT_PROTEIN_CATABOLIC_PROCESS	0.178405	0.500433	1	1	138	137	CBFA2T3,RNF144A,KLHL40,TRIB3,GABARAP,FHIT,HERPUD1,SDCBP,RYBP,DET1,RNF144B,GBA,NFE2L2,CHFR,DAB2,RNF217,PRICKLE1
2507	GOBP_CDC42_PROTEIN_SIGNAL_TRANSDUCTION	0.445733	0.963903	0.540273	1	15	14	APOE,APOA1
3951	GOBP_RAP_PROTEIN_SIGNAL_TRANSDUCTION	-0.255302	-0.692338	0.895735	1	14	13	RAPGEF1,KIF14,RAP2B,RAPGEF3
3957	GOBP_RAB_PROTEIN_SIGNAL_TRANSDUCTION	0.300346	0.692678	0.896552	1	21	21	RAB33A,RAB39A,RAB9A,RAB39B
959	GOBP_REGULATION_OF_STEROL_TRANSPORT	0.451121	1.203	0.158898	0.844696	80	64	LEP,PLA2G10,ABCG8,APOE,APOA1,APOA4,ABCA13,EGF,APOC1,ABCB4,CETP,NFKBIA,PPARG,LIPG,CES1,APOA5,ABCG5,SEC24A,APOC3,TTC39B
2588	GOBP_NEGATIVE_REGULATION_OF_ION_TRANSMEMBRANE_TRANSPORTER_ACTIVITY	0.357459	0.963125	0.557994	1	84	70	MTNR1B,RRAD,CAV3,GEM,CASQ2,KCNE3,SLN,ATP1A2,NEDD4L,DRD2,CLIC2,HECW2,KCNE5,KCNE2,KCNE1,KCNRG,ANK3,TRDN,PLN,GSTO1,PRKCE,NEDD4,HECW1,OPRL1,SUMO1,CAMK2D,CALM2,TCAF2,C4orf3
2834	GOBP_RESPONSE_TO_ESTRADIOL	0.339226	0.944734	0.624242	1	123	115	GHSR,SSTR3,IL10,PTGS2,LEP,DHH,AREG,CSN1S1,BMP7,OXT,CCDC62,CRHBP,CRYAB,POU4F2,GPER1,FOXA1,UCN,ENO2,H2AZ1,MSX2,WNT8B,MMP15,SLC6A4,CASP3,IHH,IGFBP2,RARA,TACR3,ANXA1,ASS1,AGT,PAM,OPRL1
4794	GOBP_ENDOCYTIC_RECYCLING	0.198643	0.538784	0.998959	1	76	75	PLA2G3,RAB11FIP4,SORL1,NDRG4,VPS26C,RAB17,RAB7A,RAB13,SNX3,NSG1,VPS26A,ZDHHC2,WASHC2C,CCDC93
4738	GOBP_REGULATION_OF_CYTOKINESIS	0.204797	0.561576	0.996914	1	91	85	RXFP3,CHMP4C,RAB11FIP4,DRD2,TAS1R2,KLHL21,DCDC1,FLCN,MAP10,PLK5,CXCR5,CETN2,KLHL13,PRKCE,PLK2,E2F7,CALM2,ZFYVE26,CDC6,TEX14,TAS2R13
2964	GOBP_MITOCHONDRIAL_TRANSLATION	-0.234727	-0.92391	0.659574	1	72	71	MRPS18B,MRPL58,FASTKD3,NGRN,CDK5RAP1,MRPS7,PTCD3,GATB,NSUN3,QRSL1,TUFM,RPUSD4,MTG2,IARS2,HARS1,GFM1,EARS2,RPUSD3,MRPS2,MRPS27,C1QBP,MRPL16,RCC1L,TARS2,DARS2,NDUFA7,LARS2,AARS2,MTG1,SARS2
3492	GOBP_RESPONSE_TO_RETINOIC_ACID	0.309752	0.86021	0.78942	1	109	103	LEP,MEIOSIN,TBX1,CYP26A1,WNT6,PAX2,TNF,OXT,RXRG,HSD17B2,LTK,AQP3,LRAT,BRINP2,WNT2,KLF4,PCK1,TESC,RET,ABL2,GJB3,WNT11,WNT8B,AQP1,SLC6A4,MICB,IGFBP2,ADNP2,RARA,FZD4,PTK6,CTSH
2608	GOBP_MICROVILLUS_ORGANIZATION	0.38719	0.944753	0.563927	1	30	30	GLDN,KLF5,MYO1A,VIL1,STK26,USH1C,CDHR5,RAP1A,PLD1,ESPN
1679	GOBP_POSITIVE_REGULATION_OF_TYPE_I_INTERFERON_PRODUCTION	0.419409	1.10258	0.318622	0.966604	58	56	SYK,TLR7,TLR2,MMP12,TLR3,TLR4,ISG15,CD14,ZBTB20,OAS1,IRF1,STAT1,IFIH1,RIPK2,OAS3,IRF5,PLCG2
4714	GOBP_ENDOPLASMIC_RETICULUM_CALCIUM_ION_HOMEOSTASIS	0.204321	0.48459	0.995343	1	25	25	HERPUD1,SELENOK,CAMK2D,TMCO1,PSEN1,TMBIM6,APP,ITPR1,BCAP31
64	GOBP_CHEMOKINE_PRODUCTION	0.557734	1.53595	0.000904614	0.0710513	98	88	TREM1,FFAR2,ELANE,SYK,IL10,IL1RL1,DEFB124,IL6,HMOX1,TLR7,IL17F,IL33,AZU1,CHIA,AIRE,EGR1,TNF,NOD2,ADCYAP1,TLR2,ALOX15B,IL18,TSLP,MEFV,TLR3,TRPV4,LGALS9,KLF4,IL1B,NR1H4,TLR4,SELENOK,ARG2
1717	GOBP_SOMITE_ROSTRAL_CAUDAL_AXIS_SPECIFICATION	0.559142	1.12468	0.327869	0.969065	11	10	RIPPLY2,NRARP
2989	GOBP_INTERFERON_BETA_PRODUCTION	0.340385	0.895607	0.665953	1	57	55	TLR7,TLR2,TLR3,TLR4,REL,ISG15,ZBTB20,PYCARD,TRIM38,OAS1,IRF1,IFIH1,RELB,RIPK2,OAS3,IRF5
4633	GOBP_POSITIVE_REGULATION_OF_CYTOKINESIS	0.21993	0.550923	0.990888	1	42	36	RXFP3,DRD2,TAS1R2,MAP10,CXCR5
1738	GOBP_INTERFERON_ALPHA_PRODUCTION	0.468195	1.11042	0.331781	0.969065	27	25	IL10,TLR7,MMP12,TLR3,TLR4,STAT1,IFIH1,RIPK2,IRF5
3751	GOBP_NEGATIVE_REGULATION_OF_TYPE_I_INTERFERON_PRODUCTION	0.306876	0.744357	0.851724	1	32	29	IL10,ACOD1,RNF125,REL,PYCARD
3620	GOBP_POSITIVE_REGULATION_OF_TRANSPORTER_ACTIVITY	0.298833	0.830478	0.825381	1	117	108	LRRC55,ARC,RELN,GLRX,CASQ1,NLGN3,TMSB4X,CTSS,EDN1,P2RY6,ABCC8,CCL2,TESC,AMIGO1,TRPC6,ANK2,LRRC26,KCNE2,RYR2,PDZK1,NDUFA4,AKAP6,ANK3,STAC,TRDN,HSPA2,GSTO1,GALR2,COX17,ATP1B3,DMD,PLCG2,KCNC2,CACNG2,SUMO1,CALM2,PINK1,SGK2,CACNB2,SGK1
4931	GOBP_POSITIVE_REGULATION_OF_PHOSPHOPROTEIN_PHOSPHATASE_ACTIVITY	-0.168346	-0.498376	1	1	22	19	GNA12,HSP90AB1,CALM3,MTOR,PTPA,JAK2,SLC39A10,PDGFRB
4927	GOBP_POSITIVE_REGULATION_OF_INTRACELLULAR_TRANSPORT	0.194544	0.552707	1	1	197	191	CHRM1,UBL4B,PTGS2,LEP,SLC51B,ZC3H12A,MAP2,SORL1,IL1B,GZMB,TRIM46,ITGB2,OAZ3,ITGAM,PDZK1,PDCD10,ABLIM3,ANK3,DAB2,RAB29,ABCA12,BBC3,PRKN,NEDD4,MLC1,FZD5,SREBF2,PRR5L,ZDHHC2,UBL5,PINK1,HPCA,TCAF2,SCP2,EDEM2,TOMM7,MAPK8,EDEM1,PSEN1,SAR1A,ZPR1,CDK5R1,FEZ1,PIK3R1
2307	GOBP_TYPE_I_INTERFERON_PRODUCTION	0.364898	1.01045	0.489318	1	98	92	SYK,IL10,TLR7,TLR2,ACOD1,MMP12,TLR3,RNF125,TLR4,REL,ISG15,CD14,ZBTB20,PYCARD,TRIM38,DTX4,TRIM21,OAS1,IRF1,STAT1,IFIH1,RELB,RIPK2,OAS3,IRF5,PLCG2
4930	GOBP_CYTOKINETIC_PROCESS	0.171129	0.433926	1	1	39	39	CHMP4C,CHMP1B,CHMP5,MITD1,CHMP2B,SNX9
3134	GOBP_REGULATION_OF_CELL_PROJECTION_SIZE	0.393285	0.827975	0.702073	1	13	12	NEFL,VIL1,CNTN2,USH1C,CDHR5
3092	GOBP_MAINTENANCE_OF_PROTEIN_LOCATION_IN_CELL	0.332283	0.884124	0.693531	1	63	62	PDIA2,SRGN,INSIG1,TMSB4X,SORL1,NR5A1,TMSB15A,KDELR3,TXN,HSPA5,HK2,SCIN,ANK3,INSIG2,TMSB10,SP100,TMSB4Y,PINK1,SKP1,ARL2,TSPO,GRIK5,TOPORS,TWF1,TMSB15B,CD4
4173	GOBP_NEGATIVE_REGULATION_OF_PROTEASOMAL_UBIQUITIN_DEPENDENT_PROTEIN_CATABOLIC_PROCESS	0.26257	0.657735	0.936219	1	36	36	KLHL40,FHIT,SDCBP,RYBP
458	GOBP_NEGATIVE_REGULATION_OF_INTERLEUKIN_1_PRODUCTION	0.534856	1.37339	0.0573951	0.635763	53	42	GHSR,NLRP2B,IL10,FFAR4,PYDC1,CARD17,MIR101-1,FFAR1,MIR181A2,APOA1,ZC3H12A,IL1R2,NLRP7,CARD16,ERRFI1,IGF1,MEFV,NR1H4,CEACAM1
604	GOBP_INTERLEUKIN_10_PRODUCTION	0.488136	1.28773	0.0835118	0.699604	63	57	SASH3,SYK,XCL1,MMP8,IL13,IL6,LILRA5,NOD2,IL23R,CD28,IDO1,TIGIT,TLR2,CD83,HLA-DRB1,TSLP,LGALS9,IL23A,TLR4,ISG15,IL20RB
2772	GOBP_NEGATIVE_REGULATION_OF_PHOSPHOPROTEIN_PHOSPHATASE_ACTIVITY	0.3844	0.91665	0.607683	1	26	26	TNF,BOD1L2,PPP1R15A,NCKAP1L,PPP4R4,PPP1R1B,MASTL
270	GOBP_INTERLEUKIN_12_PRODUCTION	0.549997	1.44713	0.016902	0.319135	63	55	SYK,IL10,LEP,IL16,LILRA5,CCR7,NOD2,IL23R,IDO1,TIGIT,TLR2,SLAMF1,SCIMP,MEFV,TLR3,CD36,LGALS9,IL23A,TLR4
4592	GOBP_REGULATION_OF_CELLULAR_COMPONENT_SIZE	0.256911	0.742468	0.988012	1	350	344	CSF3,SPP1,SEMA5B,NEFL,SEMA4A,VAV3,CAV3,NPHS1,NRCAM,APOE,DSCAM,CCR7,LMOD3,FSTL4,CCL26,LPAR3,CCL24,LMOD1,PLEK,PLXNA4,TNR,CRACD,ARHGAP40,SLC26A5,SLC12A8,IQANK1,MAP2,TMSB4X,POU4F2,VEGFA,SEMA3E,ELN,EDN1,PPP1R15A,LMOD2,TRPV4,CDC42EP5,VIL1,NCKAP1L,NKX6-1,TMSB15A,AVIL,CYRIA,VAV1,EPHA7,LIMA1,SCTR,TRIM46,UCN,IL7R,NGF,SLC12A1,RET,CNTN2,PYCARD,USH1C,AQP1,CDKL3,SCIN,RILP,RB1CC1,SEMA4D,SWAP70,PEX11G,CDHR5,SPAR…
2045	GOBP_INTERLEUKIN_13_PRODUCTION	0.460386	1.04703	0.412756	1	20	20	IFNA2,LILRA5,IFNL1,IL18,TSLP,LGALS9,ARG2,HLA-E
200	GOBP_INTERLEUKIN_8_PRODUCTION	0.52314	1.43451	0.00885029	0.223447	103	85	FFAR2,ELANE,SYK,IL10,LEP,PRG3,GDF2,IL6,TLR7,IL17F,PLA2G1B,MIR181A2,LILRA2,TNF,NOD2,DDIT3,TLR2,TMSB4X,FCN1,NLRP10,TLR3,LGALS9,KLF4,IL1B,TLR4
484	GOBP_INTERLEUKIN_4_PRODUCTION	0.565366	1.39322	0.0626424	0.653727	33	32	SASH3,SYK,CLECL1,CD86,DDIT3,SLC7A5,CD28,PRKCQ,CD83,HLA-DRB1,CEBPB,LGALS9
2899	GOBP_REGULATION_OF_MICROVILLUS_ORGANIZATION	0.410922	0.878379	0.639697	1	13	13	KLF5,VIL1,USH1C,CDHR5,PLD1
584	GOBP_NEGATIVE_REGULATION_OF_INTERLEUKIN_1_BETA_PRODUCTION	0.534201	1.33817	0.0808656	0.699604	45	36	GHSR,NLRP2B,FFAR4,PYDC1,CARD17,MIR101-1,FFAR1,MIR181A2,APOA1,ZC3H12A,NLRP7,CARD16,ERRFI1,IGF1,MEFV
376	GOBP_NEGATIVE_REGULATION_OF_INTERLEUKIN_12_PRODUCTION	0.659634	1.46033	0.041514	0.562869	19	17	IL10,LILRA5,CCR7,NOD2,TIGIT,SLAMF1,MEFV
1004	GOBP_INTERLEUKIN_2_PRODUCTION	0.449329	1.19435	0.173729	0.881333	63	61	SASH3,XCL1,IL17F,CD86,NOD2,CD28,PRKCQ,IL1A,ZFP36,CD83,GBP1,IL1B,NR1H4,VTCN1,TBX21,IL20RB,TNFAIP3,CD80,LAG3,RIPK2,PNP,ANXA1,CLEC7A,PLCG2,SFTPD,PDE4D
1849	GOBP_NEGATIVE_REGULATION_OF_CHEMOKINE_PRODUCTION	0.463612	1.09098	0.360234	0.991995	26	24	ELANE,IL10,IL6,MEFV,LGALS9,KLF4,NR1H4,ARG2
100	GOBP_POSITIVE_REGULATION_OF_INTERLEUKIN_1_PRODUCTION	0.568715	1.53067	0.00215232	0.109068	73	67	CCL3,MNDA,PYDC1,IL6,IL16,ORM2,AZU1,LILRA5,PYHIN1,LILRA2,EGR1,TNF,NOD2,SAA1,PANX3,CASP1,NLRP10,MEFV,IFI16,CD36,LGALS9,AIM2,TLR4,PYCARD,LPL,GBP5,F2RL1,RIPK2,ISL1,PANX1,P2RX7,S100A13,CLEC7A,FZD5
4380	GOBP_LATE_ENDOSOME_TO_VACUOLE_TRANSPORT_VIA_MULTIVESICULAR_BODY_SORTING_PATHWAY	0.256441	0.567722	0.967033	1	18	17	CHMP4C,CHMP5,VTA1,STAM,CHMP4B
396	GOBP_INTERLEUKIN_6_PRODUCTION	0.451692	1.271	0.045	0.578644	172	148	IL36RN,GHSR,SYK,IL10,LEP,MMP8,MIR140,IL6,TLR7,IL17F,MIR101-1,IL16,IL33,MIR181A2,PTPN6,LILRA5,ZC3H12A,LILRA2,TNF,NOD2,IL1RL2,IL36A,IL1A,CD200R1,FOXJ1,EREG,POU2AF1,TLR2,BANK1,SLAMF1,SCIMP,TSLP,NLRP10,CEBPB,XBP1,TLR3,TRPV4,CD36,LGALS9,IL1B,NR1H4,NCKAP1L,TLR4,SELENOK,UCN,C5AR2,TNFAIP3,GBA,ZBTB20,PYCARD,IL6R,CD200,SIGLEC16,MBP,LPL
1291	GOBP_NEGATIVE_REGULATION_OF_INTERLEUKIN_6_PRODUCTION	0.447341	1.16806	0.237838	0.932243	69	51	IL36RN,GHSR,IL10,MIR140,MIR101-1,MIR181A2,PTPN6,ZC3H12A,TNF,CD200R1,FOXJ1,BANK1,SLAMF1,NR1H4,NCKAP1L,TLR4,C5AR2,TNFAIP3,GBA
182	GOBP_POSITIVE_REGULATION_OF_INTERLEUKIN_17_PRODUCTION	0.686814	1.56198	0.00756901	0.212016	24	20	OSM,IL6,IL21,NOD2,IL23R,SLC7A5,PRKCQ,IL18,NR1H4,IL23A
1509	GOBP_RESPONSE_TO_PROGESTERONE	0.449104	1.13878	0.282998	0.955313	39	39	FOS,FOSB,CSN1S1,TGFB2,OXT,TLR2,ACOD1,SOX10
496	GOBP_NEGATIVE_REGULATION_OF_INTERFERON_GAMMA_PRODUCTION	0.548541	1.38491	0.0644796	0.658061	42	38	IL36RN,XCL1,IL10,IL1RL1,CD96,LGALS9C,ZC3H12A,NOD2,DDIT3,LGALS9B,INHBA,SLAMF1,HLA-DRB1,LGALS9,NR1H4,TLR4
75	GOBP_POSITIVE_REGULATION_OF_CHEMOKINE_PRODUCTION	0.590884	1.5722	0.00131898	0.0885662	70	62	FFAR2,SYK,IL1RL1,DEFB124,IL6,HMOX1,TLR7,IL17F,IL33,AZU1,CHIA,AIRE,EGR1,TNF,NOD2,ADCYAP1,TLR2,ALOX15B,IL18,TSLP,TLR3,TRPV4,LGALS9,IL1B,TLR4,SELENOK,PYCARD,IL6R,MBP,LPL,OAS1
234	GOBP_INTERFERON_GAMMA_PRODUCTION	0.496362	1.38161	0.0120627	0.262801	117	105	IL36RN,CRTAM,SASH3,XCL1,IL10,IL1RL1,TLR7,CD96,LGALS9C,CCR7,ZC3H12A,IL21,IFNL1,TNF,NOD2,IL23R,DDIT3,SLC7A5,LGALS9B,INHBA,KLRK1,IL12RB2,SLAMF1,IL18,HLA-DRB1,TLR3,LGALS9,IL1B,NR1H4,IL23A,TLR4,IL12A,ISG15,IL20RB,CD14,RASGRP1,PYCARD,TXK
76	GOBP_INTERLEUKIN_1_PRODUCTION	0.530106	1.47439	0.00137081	0.0885662	130	112	GHSR,NLRP2B,CCL3,IL10,MNDA,FFAR4,PYDC1,CARD17,IL6,MIR101-1,IL16,FFAR1,MIR181A2,ORM2,APOA1,AZU1,LILRA5,CCR7,ZC3H12A,PYHIN1,LILRA2,EGR1,TNF,IL1R2,NOD2,NLRP7,CARD16,SAA1,PANX3,CASP1,ERRFI1,IGF1,NLRP10,MEFV,IFI16,CD36,LGALS9,AIM2,NR1H4,TLR4,CEACAM1
43	GOBP_INTERLEUKIN_17_PRODUCTION	0.680947	1.67804	0.000392247	0.046504	45	32	IL36RN,OSM,IL6,IL21,NOD2,IL23R,DDIT3,SLC7A5,PRKCQ,IL18,NR1H4,NCKAP1L,IL23A,TLR4,IL12A,ARG2
4713	GOBP_NEGATIVE_REGULATION_OF_INTERFERON_BETA_PRODUCTION	-0.194154	-0.526513	0.995261	1	14	13	SIRPA,NLRC3,MIR26B,PTPRS
4932	GOBP_PROTEIN_EXIT_FROM_ENDOPLASMIC_RETICULUM	0.156587	0.406963	1	1	50	47	SYVN1,TM9SF4,DERL3,RHBDD1,BRSK2,TMEM129,SEC16B,SLC35D3
339	GOBP_INTERLEUKIN_18_PRODUCTION	0.722544	1.49064	0.0332889	0.498338	13	11	IL10,MIR411,TNF,NOD2,TLR2,NLRP9
212	GOBP_POSITIVE_REGULATION_OF_INTERLEUKIN_6_PRODUCTION	0.516376	1.42813	0.00981659	0.236061	97	91	SYK,LEP,MMP8,IL6,TLR7,IL17F,IL16,IL33,LILRA5,LILRA2,TNF,NOD2,IL1RL2,IL36A,IL1A,EREG,POU2AF1,TLR2,SCIMP,TSLP,NLRP10,XBP1,TLR3,TRPV4,CD36,LGALS9,IL1B,TLR4,SELENOK,UCN,ZBTB20,PYCARD,IL6R,SIGLEC16,MBP,LPL,IFIH1,MAPK13,F2RL1,RAB7B,RIPK2,ISL1,BCL10,P2RX7,CLEC7A,PLCG2,TLR1,IL1RAP
259	GOBP_POSITIVE_REGULATION_OF_INTERLEUKIN_10_PRODUCTION	0.588869	1.48673	0.0148084	0.29148	41	38	SASH3,SYK,XCL1,IL13,IL6,LILRA5,NOD2,CD28,TIGIT,TLR2,CD83,TSLP,LGALS9,IL23A,TLR4,ISG15,IL20RB
3271	GOBP_NEGATIVE_REGULATION_OF_MONOOXYGENASE_ACTIVITY	0.368937	0.803112	0.737745	1	18	15	CAV3,CNR2,SNCA,GLA
4186	GOBP_POSITIVE_REGULATION_OF_INTERLEUKIN_13_PRODUCTION	0.282952	0.604832	0.938053	1	13	13	IL18,TSLP,LGALS9,HLA-E,RARA,IL1RAP
1491	GOBP_REGULATION_OF_MONOOXYGENASE_ACTIVITY	0.436178	1.13417	0.278081	0.950683	57	48	LEP,CAV3,APOE,TNF,IL1A,CNR2,SNCA,GLA,GCH1,IL1B,CDH3
519	GOBP_BILE_ACID_SECRETION	0.698472	1.40494	0.068306	0.668023	12	10	SLC51B,TNF,ABCB4,CASR,CES1
1167	GOBP_POSITIVE_REGULATION_OF_INTERLEUKIN_2_PRODUCTION	0.480467	1.19552	0.210884	0.920715	34	34	SASH3,CD86,CD28,PRKCQ,IL1A,CD83,IL1B,VTCN1,CD80,RIPK2,PNP,ANXA1,CLEC7A,PLCG2,PDE4D
2728	GOBP_NEGATIVE_REGULATION_OF_INTERLEUKIN_8_PRODUCTION	0.388434	0.921252	0.594878	1	38	25	ELANE,IL10,MIR181A2
2149	GOBP_NEGATIVE_REGULATION_OF_INTERLEUKIN_2_PRODUCTION	0.431408	1.02875	0.442375	1	28	26	XCL1,NOD2,ZFP36,GBP1,NR1H4,TBX21,IL20RB,TNFAIP3,LAG3
1813	GOBP_POSITIVE_REGULATION_OF_DNA_TEMPLATED_TRANSCRIPTION_ELONGATION	-0.32258	-1.06548	0.349206	0.980385	30	30	KAT7,SCAF8,DDX39B,BRD4,CDK9,CBX7,ALYREF,TCERG1,SUPT16H,LEO1,CDK12,ERCC6,ELL3,BTBD18
4933	GOBP_RECEPTOR_CATABOLIC_PROCESS	0.165967	0.397771	1	1	28	27	ABCA2,FURIN,GPRASP1,TGFB1,RNF43
1264	GOBP_POSITIVE_REGULATION_OF_INTERFERON_ALPHA_PRODUCTION	0.526569	1.19755	0.233454	0.932243	21	20	TLR7,MMP12,TLR3,TLR4,STAT1,IFIH1,RIPK2,IRF5
553	GOBP_NEGATIVE_REGULATION_OF_INTERLEUKIN_17_PRODUCTION	0.663364	1.41799	0.0733249	0.675968	22	13	IL36RN,DDIT3,NCKAP1L,TLR4,IL12A,ARG2
130	GOBP_POSITIVE_REGULATION_OF_INTERLEUKIN_1_BETA_PRODUCTION	0.57168	1.50288	0.00396662	0.154034	62	56	CCL3,MNDA,PYDC1,IL6,ORM2,AZU1,LILRA5,PYHIN1,LILRA2,EGR1,TNF,NOD2,CASP1,MEFV,IFI16,CD36,LGALS9,AIM2,TLR4,PYCARD,LPL,GBP5,F2RL1,RIPK2,ISL1,PANX1,P2RX7,CLEC7A,FZD5,TYROBP,USP50
2745	GOBP_GLOMERULAR_BASEMENT_MEMBRANE_DEVELOPMENT	0.442223	0.912326	0.599201	1	11	11	NPHS1,COL4A4,COL4A3,SULF1
3280	GOBP_REGULATION_OF_DNA_TEMPLATED_TRANSCRIPTION_ELONGATION	-0.231803	-0.875769	0.739726	1	57	56	AXIN1,KAT7,ZMYND11,ZNF326,SCAF8,TCEA2,DDX39B,BRD4,NELFA,LDB1,CDK9,CBX7,ALYREF,TCERG1,SUPT16H,HNRNPU,SHH,LEO1,RECQL5,NELFB,CCAR2,CDK12,ERCC6,ELL3,BTBD18
3803	GOBP_NEGATIVE_REGULATION_OF_ATP_DEPENDENT_ACTIVITY	0.31792	0.723027	0.862816	1	22	20	LTF,SLN,IFIT1,PPIF,PLN,C4orf3,MNAT1,TSC1,ATP5IF1
1166	GOBP_INTERLEUKIN_5_PRODUCTION	0.537772	1.21754	0.210526	0.920466	20	19	IFNA2,IL1RL1,IL5RA,IFNL1,TSLP,LGALS9
1713	GOBP_POSITIVE_REGULATION_OF_CREB_TRANSCRIPTION_FACTOR_ACTIVITY	0.4893	1.10779	0.326555	0.969065	20	19	ADCY8,LPAR5,RELN,VEGFA,OPRD1,CD200
818	GOBP_REGULATION_OF_NATURAL_KILLER_CELL_DIFFERENTIATION	-0.520813	-1.3931	0.12616	0.786263	12	12	GAS6,PGLYRP1,AXL,ZNF683,PGLYRP2
722	GOBP_POSITIVE_REGULATION_OF_INTERLEUKIN_4_PRODUCTION	0.566345	1.33274	0.105263	0.743257	25	24	SASH3,SYK,CLECL1,CD86,SLC7A5,CD28,PRKCQ,CEBPB,LGALS9
1363	GOBP_POSITIVE_REGULATION_OF_NATURAL_KILLER_CELL_ACTIVATION	0.498873	1.18318	0.251455	0.938612	25	25	FCGR3A,IL23R,KLRC2,IL18,IL23A,TOX,IL12A,RASGRP1,HLA-E,HLA-F,ZBTB1,IL12B,TYROBP,LAMP1
344	GOBP_POSITIVE_REGULATION_OF_INTERLEUKIN_12_PRODUCTION	0.580124	1.4532	0.0341686	0.50637	42	36	SYK,LEP,IL16,CCR7,NOD2,IL23R,IDO1,TLR2,SCIMP,TLR3,CD36,LGALS9,IL23A,TLR4,IRF1,RIPK2,ISL1,IRF5,CLEC7A,PLCG2,IL12B
1999	GOBP_REGULATION_OF_NATURAL_KILLER_CELL_ACTIVATION	0.414708	1.04702	0.403846	1	38	38	FGR,LEP,CLNK,FCGR3A,IL23R,KLRC2,IL18,PRDM1,IL23A,TOX,IL12A,RASGRP1,HLA-E
4753	GOBP_POSITIVE_REGULATION_OF_ATP_DEPENDENT_ACTIVITY	0.188153	0.485906	0.997807	1	45	43	MYBPC3,CASR,RYR2,PLSCR1,ALDOB,DNAJB1,HSPA2,ATP1B3,MYL3,SUMO1,GABARAPL2,PFN2
3065	GOBP_TRANSFORMING_GROWTH_FACTOR_BETA1_PRODUCTION	0.390627	0.850328	0.686275	1	15	15	PSG9,LUM,NRROS,SERPINB7
2932	GOBP_RESPONSE_TO_INSULIN	0.334146	0.955567	0.65035	1	261	247	GHSR,SERPINA12,KL,IL10,LEP,EGR2,TRIM72,OPRK1,RPE65,IRS4,PLA2G1B,CELA2A,IGF2,MIR1271,EGR1,DNAI1,PRKCQ,INSIG1,NAMPT,ADM,PKLR,TRIB3,PDK4,TLR2,HDAC9,POU4F2,SORL1,PRKCB,ERRFI1,ACVR1C,MSTN,SESN2,XBP1,AGRP,TRPV4,ABCC8,PCK1,IL1B,NR1H4,PPARG,CPEB2,CEACAM1,SLC39A14,HSD11B2,GRB7,UCP3,PCK2,IRS2,MC4R,FOXO1,ATP2B1,KCNQ1,LPL,LPIN2
2548	GOBP_NEGATIVE_REGULATION_OF_ACTIVIN_RECEPTOR_SIGNALING_PATHWAY	-0.344974	-0.895933	0.549801	1	12	11	NOMO3,ACVR1,FSTL3,DAND5,NOMO1,SKI,IGSF1,DACT2
887	GOBP_SECRETION_BY_TISSUE	0.504099	1.26276	0.14123	0.810995	41	36	SPINK1,CHRM1,AQP5,OPRK1,AGR2,CHRM3
84	GOBP_POSITIVE_REGULATION_OF_INTERLEUKIN_8_PRODUCTION	0.604111	1.59368	0.0015487	0.0912088	62	57	FFAR2,ELANE,SYK,LEP,PRG3,GDF2,IL6,TLR7,PLA2G1B,LILRA2,TNF,NOD2,DDIT3,TLR2,FCN1,NLRP10,TLR3,LGALS9,IL1B,TLR4
4049	GOBP_COLLAGEN_METABOLIC_PROCESS	0.265853	0.737054	0.914634	1	101	94	MMP3,MMP8,MMP10,IL6,KLK6,PRTN3,SERPINF2,FAP,MMP28,MMP12,CTSS,ERRFI1,MMP20,MMP1,SERPINB7,MMP11,RGCC
4710	GOBP_NEGATIVE_REGULATION_OF_DNA_TEMPLATED_TRANSCRIPTION_ELONGATION	0.190679	0.427653	0.995198	1	19	18	SUPT4H1,EAPP,RNF168,HEXIM1,VHL,LARP7,SUPT5H,NELFCD,NELFE,RNF8,EZH2,AXIN1,NELFA,TCERG1,HNRNPU,SHH,RECQL5,NELFB
4934	GOBP_REGULATION_OF_MICROTUBULE_BASED_PROCESS	0.144475	0.412791	1	1	249	241	TEX101,IQCF1,CAV3,STMND1,EPPIN,CHMP4C,GAS2L2,STMN4,TTLL6,C10orf90,MAP2,TRIM54,DRC1,SNCA,TRPV4,CFAP43,TRIM36,CHMP1B,MAP10,TRIM46,CHMP5
3490	GOBP_CELLULAR_RESPONSE_TO_INSULIN_STIMULUS	0.313165	0.889627	0.789211	1	207	197	GHSR,SERPINA12,KL,LEP,TRIM72,RPE65,IRS4,PLA2G1B,IGF2,MIR1271,DNAI1,PRKCQ,INSIG1,NAMPT,PKLR,TRIB3,PDK4,HDAC9,POU4F2,SORL1,PRKCB,ERRFI1,MSTN,XBP1,PCK1,IL1B,NR1H4,PPARG,CPEB2,CEACAM1
4709	GOBP_REGULATION_OF_ACTIN_FILAMENT_BASED_PROCESS	0.248965	0.720802	0.995005	1	392	379	CSF3,CTNNA2,ARHGEF15,ACTA2,CAV3,NPHS1,RND3,SERPINF2,APOA1,GPR65,CCR7,LMOD3,CCL26,RHOH,GJA5,CCL24,LMOD1,IL1A,SYNPO2L,MYBPC3,MYOC,TACSTD2,PLEK,CRACD,STC1,ARHGAP40,ABRACL,CTNNA3,ATP1A2,IQANK1,KCNJ2,TMSB4X,PEAK3,SEMA3E,ELN,EDN1,SIGLEC15,LMOD2,IQGAP2,RND1,HRG,CDC42EP5,VIL1,RGCC,NCKAP1L,DNAI3,TMSB15A,BST2,AVIL,CYRIA,ANK2,DSC2,LIMA1,FRMD7,SYNPO2,RYR2,ABL2,WNT11,PYCARD,ARHGEF10,CELSR1,SCIN,RGS4,SWAP70,PK…
2344	GOBP_POSITIVE_REGULATION_OF_INTERFERON_BETA_PRODUCTION	0.391584	0.988638	0.5	1	39	38	TLR7,TLR2,TLR3,TLR4,ISG15,ZBTB20,OAS1,IRF1,IFIH1,RIPK2,OAS3,IRF5
354	GOBP_REGULATION_OF_MAST_CELL_ACTIVATION	0.54976	1.41976	0.0372807	0.536884	45	43	PLA2G3,FGR,SYK,IL13,HMOX1,NR4A3,PTPN6,GATA1,CNR2,IL13RA2,TSLP,LGALS9,VAMP8
1295	GOBP_NEGATIVE_REGULATION_OF_MAST_CELL_ACTIVATION	0.577224	1.21522	0.238342	0.932243	14	12	HMOX1,PTPN6,CNR2,IL13RA2,LGALS9,MILR1,CNR1
1452	GOBP_POSITIVE_REGULATION_OF_NATURAL_KILLER_CELL_PROLIFERATION	0.582429	1.17152	0.270492	0.947041	10	10	FCGR3A,IL23R,IL18,IL23A,HLA-E
1692	GOBP_COLLAGEN_BIOSYNTHETIC_PROCESS	-0.294552	-1.05805	0.321839	0.968237	47	44	MIR29A,P3H4,PPARD,PDGFRB,COL5A1,TGFB1,EMILIN1,CREB3L1,ENG,ARG1,COL1A1,CYP7A1,MIR218-1
940	GOBP_POSITIVE_REGULATION_OF_TRANSCRIPTION_ELONGATION_FROM_RNA_POLYMERASE_II_PROMOTER	-0.429467	-1.27141	0.154875	0.837501	19	19	BRD4,CDK9,CBX7,TCERG1,SUPT16H,LEO1,CDK12,ELL3,BTBD18
2297	GOBP_NEGATIVE_REGULATION_OF_INTERLEUKIN_10_PRODUCTION	-0.317046	-0.961232	0.48538	1	23	20	FOXP3,JAK3,AGER,LILRB4,MIR98,FCGR2B,MIR194-1
1873	GOBP_ACTIVIN_RECEPTOR_SIGNALING_PATHWAY	0.416469	1.07904	0.365027	0.992019	48	44	AMHR2,GDF6,GDF2,TDGF1,HJV,FST,INHBA,ACVR1C,FGF9,CITED2
1602	GOBP_INOSITOL_PHOSPHATE_BIOSYNTHETIC_PROCESS	0.477546	1.13877	0.301513	0.958899	28	26	MAS1,LHCGR,PLEK,GPER1,SNCA,P2RY6,P2RY1,FGF2,AVPR1B
2598	GOBP_NEGATIVE_REGULATION_OF_VIRAL_TRANSCRIPTION	0.432879	0.942303	0.561275	1	15	15	ZFP36,TRIM31,TRIM21,IFITM3
262	GOBP_PROTEIN_DNA_COMPLEX_DISASSEMBLY	-0.546933	-1.61916	0.0155057	0.301711	21	19	SMARCE1,SET,ARID2,SMARCC1,SMARCD2,MYC,SMARCD1,SUPT16H,SSRP1,NFE2,SMARCC2,SMARCB1,GRWD1,HMGA1,SMARCD3,ARID1A,SMARCA4
1172	GOBP_REGULATION_OF_POLYSACCHARIDE_METABOLIC_PROCESS	0.463566	1.18422	0.212222	0.922911	45	41	IGF2,GCGR,POMC,MIR1271,RUBCNL,PPP1R3B,EGF,IGF1
577	GOBP_POSITIVE_REGULATION_OF_INTERFERON_GAMMA_PRODUCTION	0.478954	1.29067	0.0793319	0.698962	77	69	CRTAM,SASH3,TLR7,IL21,IFNL1,TNF,IL23R,SLC7A5,KLRK1,IL12RB2,SLAMF1,IL18,TLR3,LGALS9,IL1B,IL23A,TLR4,IL12A,ISG15,CD14,RASGRP1,PYCARD,TXK,F2RL1,RIPK2,ISL1,CLEC7A,FZD5,IL12B,ZP3,PDE4D,LTA
303	GOBP_REGULATION_OF_ORGANIC_ACID_TRANSPORT	0.525222	1.40061	0.0264831	0.44558	70	64	PLA2G3,SYK,LEP,PLA2G10,PTGES,SYT4,TRH,TNF,RGS2,OXT,IL1A,ATP1A2,HTR1B,EDN1,TNFSF11,SNCA,IL1B,CLTRN,PLA2G4A,AVPR1B,ARL6IP5,IRS2,RGS4,HRH3,MAP2K6,P2RX4,ABAT,SLC38A3,AGT,P2RX7,PPARA
3895	GOBP_CELLULAR_PIGMENTATION	0.278932	0.733779	0.884698	1	53	53	POMC,RAB38,TYRP1,RAB27B,CDH3,RAB32,CD63,RAB17,RAB29,ZEB2,TRAPPC6A,BLOC1S2
1594	GOBP_GLOMERULUS_DEVELOPMENT	0.416148	1.10907	0.300529	0.958899	67	63	ACTA2,NPHS1,EDNRB,PAX2,BMP7,ANGPT1,EGR1,FOXJ1,TCF21,COL4A4,ENPEP,SERPINB7,RET,CD24,COL4A3,ANGPT2,PDGFD,BMP4,IL6R,MEF2C,SULF1
421	GOBP_POSITIVE_REGULATION_OF_MAST_CELL_ACTIVATION	0.622248	1.43507	0.0487515	0.590345	21	21	PLA2G3,FGR,SYK,IL13,NR4A3,GATA1
1708	GOBP_MUSCLE_CELL_PROLIFERATION	0.372067	1.05695	0.324675	0.969065	233	197	BMP2,ELANE,IL10,PTGS2,TAFA5,IL13,MIR140,SOD2,IL6,HMOX1,NR4A3,APOE,SERPINF2,ANG,MIR199B,TGFB2,ANGPT1,TNF,ADAMTS1,MIR4632,PPARGC1A,CCN3,FGF20,EREG,CDKN1A,GJA1,IL18,IGF1,ELN,GPER1,HTR1B,EDN1,P2RY6,MSTN,WNT2,DIPK2A,NDRG4,CNN1,CALCRL,FGF9,PPARG,CITED2,TLR4
4618	GOBP_CIRCADIAN_REGULATION_OF_GENE_EXPRESSION	0.221025	0.594879	0.989529	1	69	67	RORC,EGR1,PPARGC1A,NAMPT,DRD2,AHR,ID4,BHLHE40,NOCT,NR0B2,RELB,BHLHE41
794	GOBP_POSITIVE_REGULATION_OF_ORGANIC_ACID_TRANSPORT	0.507213	1.28883	0.121246	0.778265	45	40	PLA2G3,PLA2G10,PTGES,SYT4,TRH,OXT,IL1A,EDN1,TNFSF11,IL1B,CLTRN,PLA2G4A,AVPR1B,MAP2K6,P2RX4,ABAT,SLC38A3,AGT,P2RX7
1894	GOBP_NEGATIVE_REGULATION_OF_RNA_SPLICING	-0.332303	-1.04637	0.370629	0.997607	25	25	SRSF10,SRSF6,RBM42,HNRNPK,RNPS1,SRSF9,RBM10,SFSWAP,SRSF4,C1QBP,RBMX,U2AF2,PTBP1,PCBP4
4544	GOBP_TETRAPYRROLE_BIOSYNTHETIC_PROCESS	-0.188584	-0.643709	0.983333	1	35	34	NFE2L1,PGRMC1,TMEM14B,SLC11A2,TMEM14C,TSPO,ATP5IF1,SLC6A9,FLVCR1,TMEM14EP,UROD,ABCB7,ALAS1,CPOX,SUCLA2,SLC25A38,SPTA1,FECH,ALAS2,ALAD,COX10,UROS,FXN,SRRD,IBA57,IREB2,COX15,SLC25A39,RSAD1,PPOX,HMBS,ABCB10,ABCB6
556	GOBP_REGULATION_OF_MITOTIC_SISTER_CHROMATID_SEGREGATION	-0.35046	-1.27922	0.0740179	0.677565	46	46	ATM,BUB1,TPR,ZWILCH,CENPF,GEN1,RAD21,BUB3,XRCC3,HNRNPU,KNTC1,BUB1B,AURKB,CDK5RAP2,FBXO5,SPDL1,NUMA1,PTTG2,PLK1,PRAP1
3971	GOBP_TETRAPYRROLE_METABOLIC_PROCESS	0.278925	0.742151	0.899258	1	66	62	HMOX1,CTRC,AMN,CBLIF,CYP1A1,ABCC2,TMEM14A,HPX,BLVRB,SLCO2B1,CYP1A2,BDH2,NFE2L1,PGRMC1,BLVRA,TMEM14B,MMADHC,SLC11A2,TMEM14C,LMBRD1,SLC46A1,TSPO,ATP5IF1,SLC6A9,FLVCR1,MMAB
3852	GOBP_REGULATION_OF_ACTIVIN_RECEPTOR_SIGNALING_PATHWAY	-0.250586	-0.789056	0.874126	1	27	25	ACVR2B,ZC3H3,NOMO3,ACVR1,FSTL3,DAND5,NOMO1,SHH,MEN1,SKI,IGSF1,FGF10,DACT2
800	GOBP_REGULATION_OF_SUPEROXIDE_ANION_GENERATION	0.571829	1.31879	0.122473	0.780461	22	21	SYK,FPR2,PON3,CD177,ITGB2,ITGAM,ACP5,SOD1,F2RL1,AGT,CLEC7A,TYROBP
382	GOBP_POSITIVE_REGULATION_OF_MAST_CELL_ACTIVATION_INVOLVED_IN_IMMUNE_RESPONSE	0.678058	1.47601	0.0428922	0.571653	15	15	PLA2G3,FGR,SYK,IL13,GATA1
1095	GOBP_NEGATIVE_REGULATION_OF_ORGANIC_ACID_TRANSPORT	0.535757	1.2356	0.192628	0.896819	22	21	LEP,TRH,TNF,RGS2,HTR1B,ARL6IP5,IRS2,RGS4,HRH3,ABAT
2836	GOBP_POSITIVE_REGULATION_OF_T_CELL_DIFFERENTIATION_IN_THYMUS	0.447032	0.899181	0.624317	1	10	10	EGR3,VNN1,IL7R,RASGRP1,IHH
2259	GOBP_ACTIVATION_OF_PROTEIN_KINASE_B_ACTIVITY	0.419526	1.00547	0.475202	1	31	27	ANG,DYNAP,ADRA2B,IL18,IGF1,FGF1,TXN,SLC1A1,PDGFB,OSBPL8,PINK1,NRG1
4542	GOBP_REGULATION_OF_TRANSFORMING_GROWTH_FACTOR_BETA1_PRODUCTION	0.251405	0.529278	0.983161	1	12	12	LUM,SERPINB7
353	GOBP_REGULATION_OF_MAST_CELL_ACTIVATION_INVOLVED_IN_IMMUNE_RESPONSE	0.58559	1.44799	0.0363636	0.525161	34	33	PLA2G3,FGR,SYK,IL13,HMOX1,PTPN6,GATA1,IL13RA2
4568	GOBP_REGULATION_OF_ESTABLISHMENT_OR_MAINTENANCE_OF_CELL_POLARITY	-0.185743	-0.597812	0.986014	1	26	26	ROCK2,PLEKHG3,KIF20B,ARFGEF1,BCAS3,GATA3,LLGL1,RIPOR2,DOCK8
3824	GOBP_MITOCHONDRIAL_RESPIRATORY_CHAIN_COMPLEX_ASSEMBLY	0.281486	0.780396	0.868902	1	94	94	MT-ND2,MT-ND4,COX14,MT-ND1,TMEM126B,NDUFA1,COX19,MT-ND6,NDUFB5,SDHAF4,NDUFA6,COX17,NDUFS5,NDUFA2,NDUFS4,NDUFB3,SLC25A33,NDUFAF2,NDUFB6,MT-ND5,DMAC1,NDUFB1,NDUFA12,IMMP2L,NDUFB2,NDUFA8,TFAM,COA8,SDHAF3,SDHAF2,NDUFB4,PET117,NDUFA5,SCO2,COX16,NDUFB11,NDUFB9,OMA1,NDUFA3,NDUFAB1,NDUFB10,TMEM126A,NDUFC1,NDUFAF6
2947	GOBP_T_CELL_DIFFERENTIATION_IN_THYMUS	0.335744	0.911916	0.655602	1	78	76	EGR3,CCR7,AIRE,WNT1,CD28,IL1A,FOXJ1,FOXN1,RAG1,VNN1,CD3G,IL1B,B2M,TOX,RAG2,IL7R,GBA,RASGRP1,BMP4,SOD1,JAG2,IHH,JMJD6,ATG5,FZD5,WNT4,MR1,CD3D
1194	GOBP_NEGATIVE_REGULATION_OF_MYELOID_CELL_APOPTOTIC_PROCESS	0.586916	1.23562	0.216321	0.922911	14	12	GHSR,NOD2,CCR5,KITLG
390	GOBP_GRANULOCYTE_MACROPHAGE_COLONY_STIMULATING_FACTOR_PRODUCTION	0.666576	1.46747	0.0439024	0.571653	17	16	SYK,IL17F,PAEP,LILRA2,IL23R,IL18,IL1B,IL23A,RASGRP1,CD80
3243	GOBP_NEGATIVE_REGULATION_OF_PEPTIDYL_SERINE_PHOSPHORYLATION	0.342977	0.840183	0.730286	1	31	31	NLRP2B,DDIT4,GADD45A
1608	GOBP_REGULATION_OF_MYELOID_CELL_APOPTOTIC_PROCESS	0.484465	1.14006	0.302924	0.96039	27	24	GHSR,NOD2,CCR5,SLC7A11,KITLG
2129	GOBP_NEGATIVE_REGULATION_OF_INTRACELLULAR_ESTROGEN_RECEPTOR_SIGNALING_PATHWAY	0.473701	1.03116	0.436275	1	15	15	ZNF366,LBH,TP63,ISL1
1352	GOBP_INOSITOL_TRISPHOSPHATE_METABOLIC_PROCESS	0.573769	1.20794	0.247409	0.932909	12	12	LHCGR,GPER1,P2RY6,P2RY1
1400	GOBP_REGULATION_OF_T_CELL_DIFFERENTIATION_IN_THYMUS	0.494388	1.17255	0.260768	0.947041	25	25	EGR3,FOXJ1,FOXN1,VNN1,TOX,RAG2,IL7R,RASGRP1,BMP4,SOD1,IHH
1199	GOBP_MYELOID_CELL_APOPTOTIC_PROCESS	0.49738	1.20644	0.217241	0.923107	32	29	GHSR,IL6,NOD2,CCR5,SLC7A11,KITLG
4602	GOBP_HISTONE_H3_K9_DEMETHYLATION	0.227134	0.49118	0.988848	1	14	14	KDM4E,JMJD1C,KDM7A,KDM3A
2769	GOBP_RESPONSE_TO_VITAMIN_A	0.414157	0.916883	0.605617	1	17	17	CYP26A1,HAMP,CYP1A1,LRAT
4935	GOBP_PROTEIN_CONTAINING_COMPLEX_DISASSEMBLY	0.175242	0.500734	1	1	245	239	STMND1,LMOD3,SLN,TNF,CHMP4C,DDIT4,LMOD1,STMN4,PLEK,RUBCNL,CRACD,DYRK3,IQANK1,MAP1LC3B2,TRIM54,BNIP3,LMOD2,TRPV4,MAP1LC3B,VIL1,AVIL,VAMP8,LIMA1,CHMP1B,CHMP5,SMCR8,SH3GL2,GBA,LAMP2,SCIN,SWAP70,ATG12,DNAJC6,F2RL1,CHMP2B,LIX1,CAPZA2,ATG5,SPEF1,MID1IP1,WASHC2C,MCOLN1,CAMSAP3,CAPG,GFM2,VAMP7,CFL2,TMEM39A,SEMA5A,ATG14,DSTN,VTA1,MTRF1,H2AW,RPL23,ETF1,EPS8,UVRAG,SPTBN5,SHFL,CHMP4B,STMN1,ADD3,IGF1R,TWF1,ZF…
2091	GOBP_LEPTIN_MEDIATED_SIGNALING_PATHWAY	0.522248	1.05047	0.42623	1	11	10	LEP,LEPR,UGCG
1801	GOBP_IRON_IMPORT_INTO_CELL	0.538028	1.10998	0.346205	0.979984	12	11	SLC39A14,STEAP4,CYBRD1,STEAP2,MIR210,SLC11A2,ISCU,SLC6A9,HFE,SLC39A8
569	GOBP_REGULATION_OF_PEPTIDYL_SERINE_PHOSPHORYLATION	0.442231	1.23693	0.0775428	0.694751	144	132	NLRP2B,IFNA2,CSF3,GCG,IFNK,PTGS2,IFNA5,OSM,SFRP2,IL6,LIF,IFNA6,SMYD3,NTRK2,ANGPT1,TNF,DDIT4,IFNA8,VEGFA,IFNB1,FNIP1,IFNW1,SNCA,NOS1,SH2D3C,GADD45A
4937	GOBP_REGULATION_OF_INTRACELLULAR_STEROID_HORMONE_RECEPTOR_SIGNALING_PATHWAY	0.165243	0.4447	1	1	72	68	ZNF366,TCF21,LBH,FOXA1,TP63,UFM1,DAB2,NODAL,ISL1,AR,CRY1,DNAAF4,WBP2,VPS18,FOXP1
2885	GOBP_POSITIVE_REGULATION_OF_MONOOXYGENASE_ACTIVITY	0.377242	0.899582	0.635623	1	32	26	APOE,TNF,GCH1,IL1B,CDH3,NPR3
4726	GOBP_REGULATION_OF_INTRACELLULAR_PROTEIN_TRANSPORT	0.221821	0.633048	0.996004	1	223	218	CHRM1,UBL4B,PTGS2,LEP,LCP1,SLC51B,IFI27,ZC3H12A,ANGPT1,INSIG1,SORL1,CD36,IL1B,GZMB,ITGB2,OAZ3,TXN,SLC1A1,ITGAM,KCNE1,PDZK1,UFM1,PDCD10,BMP4,ABLIM3,YOD1,ANK3,RAB29,BNIP3L,BBC3,PRKN,SP100,FZD5,SREBF2,PRR5L,ZDHHC2,SUMO1,UBL5,PINK1,HPCA,TCAF2,EDEM2,TOMM7,PKIG,GCC2,MAPK8,EDEM1,PSEN1,SAR1A,ZPR1,CDK5R1,PKIA,PIK3R1,RAB23
2974	GOBP_POSITIVE_REGULATION_OF_RNA_SPLICING	-0.255835	-0.900397	0.66129	1	37	36	ERN1,ZPR1,PIK3R1,RBMXL1,CELF4,SLC38A2,POLR2A,THRAP3,HABP4,PRDX6,SNW1,STH,RBM22,SRSF5,TRA2A,SETX,HNRNPLL,HSPA1A,TRA2B,SLC39A5,DYRK1A,SF3B4,NCL,HSPA8,NCBP1,NUP98,SNRNP70,DAZAP1,PRPF19,RBM3,CELF3,RBMX,CIRBP,U2AF2,RBMY1B
4023	GOBP_NEGATIVE_REGULATION_OF_INTRACELLULAR_STEROID_HORMONE_RECEPTOR_SIGNALING_PATHWAY	0.274757	0.688264	0.910023	1	37	36	ZNF366,TCF21,LBH,TP63,DAB2,NODAL,ISL1,CRY1,VPS18,FOXP1
4936	GOBP_REGULATION_OF_HISTONE_PHOSPHORYLATION	-0.181393	-0.506866	1	1	15	15	AKAP8,ATM,CDK9,TWIST1,MACROH2A1,RPS6KA4
3064	GOBP_RESPONSE_TO_ATP	0.356592	0.870094	0.686073	1	30	30	PTGS2,P2RX2,PKLR,P2RY1,IL1B,SOD1,P2RX1,HSP90B1,P2RX4,PANX1,P2RX7,P2RY12
3080	GOBP_RESPONSE_TO_VITAMIN_E	0.425367	0.855602	0.689891	1	10	10	LEP
3517	GOBP_REGULATION_OF_INTRACELLULAR_ESTROGEN_RECEPTOR_SIGNALING_PATHWAY	0.317122	0.789078	0.795918	1	35	34	ZNF366,LBH,FOXA1,TP63,UFM1,ISL1,AR,DNAAF4,WBP2,VPS18
296	GOBP_POSITIVE_REGULATION_OF_PEPTIDYL_SERINE_PHOSPHORYLATION	0.485969	1.34928	0.0253293	0.435081	107	95	IFNA2,CSF3,GCG,IFNK,PTGS2,IFNA5,OSM,SFRP2,IL6,LIF,IFNA6,SMYD3,NTRK2,ANGPT1,TNF,IFNA8,VEGFA,IFNB1,FNIP1,IFNW1,SNCA,NOS1,SH2D3C,OPRD1,UCN,NGF,RET,TXN
4938	GOBP_V_D_J_RECOMBINATION	-0.14603	-0.442739	1	1	20	20	ATM,YY1,LIG1,CYREN,PRKDC,NHEJ1,TCF3,LIG3
[truncated: 3,099 more rows]

## Sheet: GOCC
Ranked	Term	ES	NES	pval	FDR	geneset_size	matched_size	core_genes
246	GOCC_GOLGI_TRANS_CISTERNA	0.471245	0.997512	0.500695	1	12	12	BET1,YIPF1,ST3GAL1,HID1,TMEM59,GCC1,B4GALT1
203	GOCC_CYTOPLASMIC_UBIQUITIN_LIGASE_COMPLEX	-0.374142	-1.02736	0.4	1	14	14	DERL2,DERL1,SEL1L,OS9,ATG3,FAM8A1,CUL2,USP33,MARCHF6,RHBDD2,AUP1,SYVN1,DERL3
75	GOCC_CYTOPLASMIC_EXOSOME_RNASE_COMPLEX	-0.510124	-1.34936	0.139623	1	13	13	EXOSC7,EXOSC3,EXOSC2,EXOSC4,GTPBP1,EXOSC5,DIS3L,EXOSC6
582	GOCC_UBIQUITIN_LIGASE_COMPLEX	0.170516	0.492381	1	1	299	293	FBXO39,RNF144A,KLHL40,FBXO32,ASB2,UBE2L5,DCAF8L2,KLHL24,ZSWIM5,KBTBD8,UBE2U,PRAME,FBXO27,KLHL21,YPEL5,CKS2,DET1,ZSWIM6,RNF144B,ELOC,UBE2D1,CBX4,SPSB4,DAW1,MED31,MED10,RNF217,UBE2L6,KLHL13,PRKN,FEM1C,UBE2E1,NEDD4,FBXO33,RNF19B,PCGF5,SPSB3,FBXO10,FBXO48,NCCRP1,FBXO2,MED30,GPR37,CUL4B,UBXN8,KLHL7,UBE2B,FBXO25,SKP1,DTL,CACYBP,DCUN1D3,KLHL2,TOPORS,ELOB,RAD51,KLHL8,ZSWIM4,DCUN1D1,BRCA2,CDC20B,DERL2,KLH…
337	GOCC_NUCLEAR_EXOSOME_RNASE_COMPLEX	-0.310307	-0.809667	0.717314	1	12	12	EXOSC7,EXOSC3,EXOSC2,EXOSC4,EXOSC10,EXOSC5,EXOSC6
60	GOCC_PROTEASOME_COMPLEX	-0.313396	-1.17959	0.120293	1	59	58	PSMD14,PSMA5,PSME2,PSME1,PSMC1,PSMB8,PSMA4,PSMA3,PSMA6,PSMB7,TXNL1,ZFAND2A,HSPB1,PSMD12,PSMB3,PSMD8,PSMC6,UCHL5,PSMD10,PSMB5,PSMD4,PSMC2,PSMB4,UBE3A,PSMB6,PSMA7,PSMD7,PSMD6,RAD23B,ADRM1,PSMB1,UBR1,PSMC4,USP14,UBQLN1,PSMD13,PSME4,PSMB2,PSMA1,PSMD1,PSMD11,PSMC5,VCP,PSMC3,PSME3,PSMD2,PSMD9,PSMB10,PSMF1,PSMD5,UBE3C,ECPAS,PSMD3,PAAF1,RAD23A,PSMA2,PSMB11
538	GOCC_VACUOLAR_PROTON_TRANSPORTING_V_TYPE_ATPASE_V0_DOMAIN	0.245636	0.499822	0.982857	1	10	10	ATP6V0A4,ATP6V0B,ATP6AP2,RNASEK,ATP6V0C,ATP6V0A1,ATP6V0D1
422	GOCC_NUCLEOTIDE_EXCISION_REPAIR_COMPLEX	-0.280162	-0.708566	0.875887	1	11	11	ERCC3,ERCC1,ERCC8,XPA,ERCC4,ERCC5,XRCC1,POLD1
32	GOCC_GOLGI_CIS_CISTERNA	0.555012	1.39499	0.0706837	1	30	30	GOLGA8G,GOLGA6A,GOLGA8S,GOLGA6B,GOLGA6C,GOLT1A,GOLGA8CP,GOLGA6D,NSG2,GOLGA8DP
432	GOCC_PROTEIN_PHOSPHATASE_TYPE_1_COMPLEX	0.301983	0.672128	0.891076	1	15	15	PPP1R3B,PPP1R15A
86	GOCC_SAGA_COMPLEX	-0.388727	-1.21599	0.167488	1	21	21	USP22,TAF10,ATXN7L3,SGF29,TADA2A,TAF6,TADA1,TRRAP,KAT2A,SUPT20HL1
457	GOCC_ORGANELLAR_RIBOSOME	-0.209786	-0.826705	0.928571	1	81	79	MRPS33,MRPL41,MRPL33,MRPS6,MRPS21,MRPL50,MRPL32,MRPL34,MRPS30,MRPL13,MRPL30,MRPL36,MRPS28,MRPL18,MRPL44,MRPL47,MRPL51,MRPL14,MRPL55,MRPL17,MRPL2,MRPS10,MRPL27,MRPL40,MRPS15,MRPL15,MRPL11,MRPS14,MRPL42,MRPS18A,MRPL57,MRPL22,MRPL39,MRPL21,MRPS12,MRPS35,MRPS18C,MRPL19,MRPL52,DAP3,MRPS16,NSUN4,MRPS11,MRPS22,MRPS9,MRPL35,MRPL24,MRPL45,MRPL12,MRPL3,MPV17L2,MRPL43,MRPS34,MRPL49,MRPL28,MRPS17,MRPL20,MRPL…
199	GOCC_NUCLEAR_UBIQUITIN_LIGASE_COMPLEX	-0.288263	-1.03535	0.391753	1	44	44	ANAPC5,PCGF3,RING1,ANAPC7,CBX7,ANAPC2,PHC1,BUB1B,PHC2,PCGF2,ANAPC1,ANKRD39,PHC3,UBE2C,CDC20,CUL7,FZR1
490	GOCC_MITOCHONDRIAL_PROTON_TRANSPORTING_ATP_SYNTHASE_COMPLEX_COUPLING_FACTOR_F_O	0.277378	0.576609	0.952778	1	11	11	MT-ATP8,ATP5ME,ATP5PD,ATP5PF,ATP5PO,ATP5MG,ATP5MC3
557	GOCC_EXOCYST	-0.188803	-0.527563	0.99115	1	16	16	MYRIP,EXOC1L,EXOC7,EXOC3L1,EXOC3L2
525	GOCC_PROTEIN_PHOSPHATASE_TYPE_2A_COMPLEX	-0.200141	-0.57081	0.977169	1	17	17	PPP2R5E,PPP2R5D,PPP2R1B,PPP2R3B,PPP2R1A,PTPA,PPP2R5B
583	GOCC_NUCLEAR_CHROMOSOME	0.204791	0.58777	1	1	229	227	FAM9C,SYCE3,H4C13,RNF212B,KASH5,H4C6,H3C12,H4C5,FAM9B,H3C11,C14orf39,H4C4,H3C8,SPO11,LRIF1,SHOC1,INO80C,H3C7,H4C12,H4C2,ATRX,H4C11,H2AZ1,HORMAD2,H4C9,H4C1,SYCP3,H3C10,SYCE1
410	GOCC_CONDENSED_NUCLEAR_CHROMOSOME	0.289636	0.788963	0.847619	1	74	73	FAM9C,SYCE3,RNF212B,KASH5
329	GOCC_TRANSCRIPTION_EXPORT_COMPLEX	-0.330798	-0.822947	0.695364	1	10	10	CHTOP,THOC6,THOC7,THOC3,THOC1,THOC2,THOC5,DDX39B,ALYREF
452	GOCC_HETEROCHROMATIN	-0.216234	-0.817272	0.923077	1	69	69	TRIM28,CENPC,SIRT2,RING1,KDM4D,MBD2,DNMT3A,CBX6,HELLS,SALL4,UBA1,KDM4C,CBX5,KDM4A,MECP2,MORC2,BEND3,RRP1B,ZNF618,HSF1,LRWD1,MACROH2A1,TASOR,CENPA,HMGA2,PCGF2,UHRF1,HMGA1,INCENP,CENPB,NCAPD3,SUV39H1,DNMT1,MBD3,ZBTB18,KMT5C
105	GOCC_HISTONE_DEACETYLASE_COMPLEX	-0.267294	-1.04459	0.204375	1	72	71	SAP30L,HDAC8,SATB2,KDM3B,CHD4,ING3,HDAC3,SRCAP,RCOR1,SIN3A,KAT5,RUVBL1,CBX5,GATAD2A,TBL1X,SIN3B,RUVBL2,MTA2,DNTTIP1,CHD3,RCOR2,MTA3,TRRAP,DMAP1,EP400,ZNF217,NCOR1,BRD8,TRERF1,HDAC4,PHF12,MBD3,HDAC7,HDAC6,HR,HDAC10,MTA1
485	GOCC_CYCLIN_DEPENDENT_PROTEIN_KINASE_HOLOENZYME_COMPLEX	0.248515	0.652765	0.948124	1	49	49	CCNP,CCNI2,CDKN1A,CKS2,CCNG1,CDK7,CCNG2,CCNA1,PCNA,CCNH,MNAT1,CCNT1,CCNL1,CDK5R1,CCNE2,CCNJ,CCNC,CKS1B
577	GOCC_CHROMOSOME_TELOMERIC_REGION	0.206127	0.586955	0.997986	1	166	162	ZSCAN4,H4C13,TEN1,KASH5,DYDC2,H4C6,H4C5,H4C4,SPO11,LRIF1,H4C12,H4C2,ATRX,MAJIN,H4C11,NABP1,H4C9,H4C1
560	GOCC_SEX_CHROMOSOME	-0.167687	-0.557696	0.992806	1	31	30	PCGF3,RING1,SMARCC1,DNMT3A,SIN3B,HNRNPU,MACROH2A1,BIRC2,SMARCB1,PCGF2,PBX4,H2AX
472	GOCC_PERICENTRIOLAR_MATERIAL	0.261328	0.619674	0.939281	1	22	22	LCK,DYRK3
371	GOCC_PHAGOPHORE_ASSEMBLY_SITE	0.311537	0.78833	0.775487	1	33	32	SQSTM1,WIPI1,ATG9B,RB1CC1,RAB7A,ATG12,STBD1,ATG5,ATG101,ZFYVE1
223	GOCC_AUTOPHAGOSOME_MEMBRANE	0.393647	1.03841	0.43264	1	52	51	TMEM150B,CHMP4C,GABARAPL1,RUBCNL,MAP1LC3B2,GABARAP,WIPI1,MAP1LC3B,CHMP1B,CHMP5,LAMP2,RB1CC1,RAB7A,JMY,CHMP2B,MCOLN3,GABARAPL2,WDR81,LAMP1
236	GOCC_CONDENSED_CHROMOSOME_CENTROMERIC_REGION	-0.187395	-0.832648	0.478665	1	156	154	BUB1,CENPM,DCTN2,CENPC,CLASP1,KAT8,SS18L1,NUP160,TPR,SPAG5,AHCTF1,ZWILCH,SKA3,CENPS,CENPF,NUP133,CHMP7,PAFAH1B1,SIN3A,NUP43,GPATCH11,TP53BP1,KNL1,KIF22,CBX5,CENPE,SPOUT1,NUP85,SYCP2L,BUB3,KNSTRN,HJURP,REC8,CENPV,CHMP6,HNRNPU,HSF1,LRWD1,KMT5B,CENPI,KNTC1,TRAPPC12,CENPA,KIF2C,DCTN1,BUB1B,CENPO,PHF2,RANGAP1,NDE1,AURKB,CKAP5,PMF1,INCENP,CENPB,NCAPD3,ZNF276,SPDL1,SPC24,KMT5C,SMC1A,NCAPD2,PLK1,CENPT
20	GOCC_VOLTAGE_GATED_SODIUM_CHANNEL_COMPLEX	0.660592	1.4915	0.0347938	1	17	16	SCN4A,SCN3B,SCN1A,CACNA1H,SCN7A,SCN3A,CACNA1I,SCN4B,CACNA1G,SCN9A
210	GOCC_GAMMA_TUBULIN_COMPLEX	-0.365985	-1.02266	0.411504	1	16	16	MZT2A,PDE4B,TUBGCP4,TUBGCP5,TUBGCP3,TUBG1,MARK4,TUBGCP2,TUBGCP6,TUBG2
31	GOCC_MICROFIBRIL	-0.581554	-1.51742	0.0600326	1	12	12	LTBP4,ADAMTS10,MFAP2,FBN2,LTBP1,EFEMP2,FBN1
543	GOCC_FIBRILLAR_CENTER	0.220489	0.62531	0.984802	1	140	137	FOXL2NB,FBLL1,SP140,ANKRD1,SNAI1,SELENBP1,FHIT,THAP1,FOXA1,PAX5,TXNRD1,RSAD2,LIPA,CDK7,BOLL,NFKBIE,DAB2,RNMT,NUAK1,USO1,ZNF415,AFF4,SNRPB2
523	GOCC_OUTER_KINETOCHORE	-0.219912	-0.573805	0.975265	1	12	12	SKA3,CENPF,BUB1B,SPDL1,PLK1
27	GOCC_CORNIFIED_ENVELOPE	0.562854	1.43461	0.0501139	1	45	33	DSG3,KRT2,RPTN,SPRR2D,PKP1,EVPL,KRT1,TCHH,FLG2,SCEL,CNFN,PI3,DSC2
527	GOCC_RUFFLE	0.235662	0.672529	0.977912	1	178	177	FGR,LCP1,S100B,FAP,RINL,FSCN3,PLEK,SAMSN1,SPATA13,SCIMP,MEFV,TRPV4,SH2D3C,FGD3,TESC,VIL1,TLR4,LIMA1,PLA2G4F,AIF1L,ATP6V1B2,EPS8L3,ADGRE2,ITGB3,PSD,FGD4,FRMD4B,ARF4,SNX9,PTK6,TRPM7
585	GOCC_CONDENSED_CHROMOSOME	0.117764	0.338928	1	1	256	250	FAM9C,SYCE3,RNF212B,KASH5,CHMP4C,FAM9B,BOD1L2,C14orf39,CEBPB,SHOC1,CHMP1B,ESRRB,ATRX,CHMP5,HORMAD2,CENPQ,SYCP3,DYNLT3,EID3,SYCE1,NSMCE2,RAD9B,HUS1B,CHMP2B,HSPA2
38	GOCC_IMMUNOLOGICAL_SYNAPSE	0.517213	1.35466	0.0751381	1	44	44	CRTAM,VAV3,SKAP1,RHOH,LCK,CD28,PRKCQ,ICAM1,CD6,GZMA,SCIMP,HLA-DRB1,IL4I1,GZMB,CD53
241	GOCC_ER_UBIQUITIN_LIGASE_COMPLEX	-0.385035	-0.957876	0.486755	1	10	10	DERL1,SEL1L,OS9,FAM8A1,MARCHF6,RHBDD2,AUP1,SYVN1,DERL3
[truncated: 593 more rows]

## Sheet: GOMF
Ranked	Term	ES	NES	pval	FDR	geneset_size	matched_size	core_genes
[truncated: 1,056 more rows]

## Sheet: KEGG
Ranked	Term	ES	NES	pval	FDR	geneset_size	matched_size	core_genes
[truncated: 186 more rows]

## Sheet: REACTOME
Ranked	Term	ES	NES	pval	FDR	geneset_size	matched_size	core_genes
[truncated: 1,227 more rows]

[truncated: 1 more sheets: WIKIPATHWAYS]
